# Supplementary material for: Long-range evolutionary constraints reveal cis-regulatory interactions on the human X chromosome
Source: Nat Commun. 2015 Apr 24;6:6904. doi: 10.1038/ncomms7904 (PMC4423230; doi:10.1038/ncomms7904)
Supplement: Supplementary Data 1 — List of 102,647 RegHsa elements, their chromosomal positions, their linkage score and their predicted target genes. [file ncomms7904-s2.txt]

Region(1)	Chromosome(2)	Start hg19(3)	End hg19(4)	Predicted target(s)(5)	Linkage_score(6)
RegHsa0000000	chrX	352707	353059	SHOX PPP2R3B PLCXD1 GTPBP6	0.700
RegHsa0000001	chrX	365344	365397	SHOX PPP2R3B PLCXD1 GTPBP6	0.470
RegHsa0000002	chrX	365510	365742	SHOX PPP2R3B PLCXD1 GTPBP6	0.470
RegHsa0000003	chrX	395957	396178	SHOX	0.830
RegHsa0000004	chrX	396191	396217	SHOX PPP2R3B PLCXD1 GTPBP6	0.830
RegHsa0000005	chrX	398408	398433	SHOX PPP2R3B	0.940
RegHsa0000006	chrX	398484	398583	PPP2R3B	0.950
RegHsa0000007	chrX	398736	398782	PPP2R3B	0.950
RegHsa0000008	chrX	406397	406529	SHOX PPP2R3B PLCXD1 GTPBP6	0.550
RegHsa0000009	chrX	406543	406573	SHOX PPP2R3B	0.740
RegHsa0000010	chrX	406949	407008	SHOX PPP2R3B PLCXD1 GTPBP6	0.790
RegHsa0000011	chrX	420547	420588	SHOX PPP2R3B PLCXD1 GTPBP6	0.700
RegHsa0000012	chrX	421541	421554	SHOX PPP2R3B PLCXD1 GTPBP6	0.830
RegHsa0000013	chrX	421662	421830	PPP2R3B	0.940
RegHsa0000014	chrX	421849	421870	SHOX PPP2R3B	0.880
RegHsa0000015	chrX	426533	426629	SHOX PPP2R3B	0.900
RegHsa0000016	chrX	426664	426806	SHOX PPP2R3B PLCXD1 GTPBP6	0.830
RegHsa0000017	chrX	433507	433610	SHOX	0.950
RegHsa0000018	chrX	436952	436991	SHOX PPP2R3B PLCXD1 GTPBP6	0.630
RegHsa0000019	chrX	437115	437221	SHOX PPP2R3B PLCXD1 GTPBP6	0.790
RegHsa0000020	chrX	437667	437729	SHOX PPP2R3B PLCXD1 GTPBP6	0.710
RegHsa0000021	chrX	443547	443644	SHOX PPP2R3B PLCXD1 GTPBP6	0.830
RegHsa0000022	chrX	454802	454873	SHOX PPP2R3B PLCXD1 GTPBP6	0.830
RegHsa0000023	chrX	454965	455034	SHOX PPP2R3B	0.830
RegHsa0000024	chrX	460418	460485	PPP2R3B	0.920
RegHsa0000025	chrX	460694	460820	PPP2R3B	0.920
RegHsa0000026	chrX	461281	461306	SHOX PPP2R3B PLCXD1 GTPBP6	0.830
RegHsa0000027	chrX	479050	479077	SHOX PPP2R3B PLCXD1 GTPBP6	0.830
RegHsa0000028	chrX	480443	480522	SHOX PPP2R3B PLCXD1 GTPBP6	0.830
RegHsa0000029	chrX	487135	487265	SHOX PPP2R3B PLCXD1 GTPBP6	0.830
RegHsa0000030	chrX	487582	487610	SHOX PPP2R3B PLCXD1 GTPBP6	0.790
RegHsa0000031	chrX	497644	497779	SHOX PPP2R3B PLCXD1 GTPBP6	0.550
RegHsa0000032	chrX	506333	506368	SHOX PPP2R3B PLCXD1 GTPBP6	0.780
RegHsa0000033	chrX	509084	509215	SHOX PPP2R3B PLCXD1 GTPBP6	0.550
RegHsa0000034	chrX	509455	509467	SHOX PPP2R3B PLCXD1 GTPBP6	0.550
RegHsa0000035	chrX	513751	513770	SHOX PPP2R3B PLCXD1 GTPBP6	0.790
RegHsa0000036	chrX	513894	514057	PPP2R3B	0.960
RegHsa0000037	chrX	516652	516915	PPP2R3B	0.950
RegHsa0000038	chrX	517069	517089	SHOX PPP2R3B	0.910
RegHsa0000039	chrX	519427	519443	SHOX PPP2R3B CSF2RA IL3RA CRLF2 PLCXD1 GTPBP6	0.450
RegHsa0000040	chrX	519704	519790	SHOX PPP2R3B CSF2RA IL3RA CRLF2 PLCXD1 GTPBP6	0.450
RegHsa0000041	chrX	520028	520057	SHOX PPP2R3B CSF2RA IL3RA CRLF2 PLCXD1 GTPBP6	0.450
RegHsa0000042	chrX	551839	552079	SHOX PPP2R3B PLCXD1 GTPBP6	0.670
RegHsa0000043	chrX	554375	554406	SHOX PPP2R3B CSF2RA IL3RA CRLF2 PLCXD1 GTPBP6	0.450
RegHsa0000044	chrX	554593	554703	SHOX PPP2R3B PLCXD1 GTPBP6	0.550
RegHsa0000045	chrX	554996	555089	SHOX PPP2R3B PLCXD1 GTPBP6	0.550
RegHsa0000046	chrX	561376	561461	SHOX PPP2R3B PLCXD1 GTPBP6	0.550
RegHsa0000047	chrX	561714	561787	SHOX PPP2R3B PLCXD1 GTPBP6	0.550
RegHsa0000048	chrX	568008	568121	SHOX PPP2R3B PLCXD1 GTPBP6	0.550
RegHsa0000049	chrX	582036	582205	SHOX PPP2R3B GTPBP6	0.760
RegHsa0000050	chrX	590495	590510	SHOX PPP2R3B PLCXD1 GTPBP6	0.670
RegHsa0000051	chrX	593974	594005	SHOX PPP2R3B ASMT ASMTL CSF2RA IL3RA CRLF2 PLCXD1 GTPBP6	0.450
RegHsa0000052	chrX	594148	594162	SHOX PPP2R3B ASMT ASMTL CSF2RA IL3RA CRLF2 PLCXD1 GTPBP6	0.450
RegHsa0000053	chrX	598063	598117	SHOX PPP2R3B	0.870
RegHsa0000054	chrX	598296	598307	SHOX PPP2R3B PLCXD1 GTPBP6	0.670
RegHsa0000055	chrX	598528	598641	SHOX PPP2R3B PLCXD1 GTPBP6	0.770
RegHsa0000056	chrX	598664	598921	SHOX	0.880
RegHsa0000057	chrX	611439	611491	SHOX PPP2R3B ASMT ASMTL CSF2RA IL3RA CRLF2 PLCXD1 GTPBP6	0.450
RegHsa0000058	chrX	611640	611735	SHOX PPP2R3B	0.830
RegHsa0000059	chrX	611879	611908	SHOX PPP2R3B	0.900
RegHsa0000060	chrX	612259	612319	SHOX PPP2R3B	0.910
RegHsa0000061	chrX	614515	614532	SHOX PPP2R3B SLC25A6 ASMT ASMTL CSF2RA IL3RA CRLF2 PLCXD1 GTPBP6	0.380
RegHsa0000062	chrX	631620	631777	SHOX PPP2R3B	0.830
RegHsa0000063	chrX	633038	633064	SHOX PPP2R3B	0.790
RegHsa0000064	chrX	640275	640301	SHOX PPP2R3B	0.760
RegHsa0000065	chrX	645555	645678	SHOX PPP2R3B ASMT ASMTL CSF2RA IL3RA CRLF2 PLCXD1 GTPBP6	0.450
RegHsa0000066	chrX	647337	647573	SHOX PPP2R3B	0.830
RegHsa0000067	chrX	653538	653571	SHOX PPP2R3B	0.710
RegHsa0000068	chrX	655704	655724	SHOX PPP2R3B	0.550
RegHsa0000069	chrX	659043	659198	SHOX PPP2R3B	0.760
RegHsa0000070	chrX	668345	668404	SHOX PPP2R3B	0.760
RegHsa0000071	chrX	668609	668659	SHOX PPP2R3B	0.760
RegHsa0000072	chrX	675051	675180	SHOX PPP2R3B	0.660
RegHsa0000073	chrX	694451	694469	SHOX PPP2R3B	0.830
RegHsa0000074	chrX	694624	694932	SHOX PPP2R3B	0.900
RegHsa0000075	chrX	700659	700767	SHOX PPP2R3B	0.830
RegHsa0000076	chrX	700879	700900	SHOX PPP2R3B	0.760
RegHsa0000077	chrX	714127	714145	SHOX	0.830
RegHsa0000078	chrX	714296	714323	SHOX	0.900
RegHsa0000079	chrX	714364	714431	SHOX ASMT ASMTL	0.890
RegHsa0000080	chrX	714598	714714	SHOX	0.830
RegHsa0000081	chrX	723640	723696	SHOX PPP2R3B	0.550
RegHsa0000082	chrX	735064	735284	SHOX	0.830
RegHsa0000083	chrX	737523	737607	SHOX PPP2R3B	0.550
RegHsa0000084	chrX	742229	742609	SHOX	0.830
RegHsa0000085	chrX	751022	751080	SHOX ASMT ASMTL	0.890
RegHsa0000086	chrX	751202	751453	SHOX ASMT ASMTL	0.890
RegHsa0000087	chrX	751613	751664	SHOX ASMT ASMTL	0.890
RegHsa0000088	chrX	756078	756200	SHOX PPP2R3B ASMT ASMTL CSF2RA IL3RA CRLF2 PLCXD1 GTPBP6	0.450
RegHsa0000089	chrX	765995	766250	SHOX	0.900
RegHsa0000090	chrX	780795	780921	SHOX ASMT ASMTL	0.890
RegHsa0000091	chrX	781071	781123	SHOX	0.910
RegHsa0000092	chrX	791539	791560	SHOX	0.760
RegHsa0000093	chrX	791815	792168	SHOX	0.760
RegHsa0000094	chrX	811755	812029	SHOX ASMT ASMTL	0.890
RegHsa0000095	chrX	828414	828725	SHOX	0.790
RegHsa0000096	chrX	834934	835064	SHOX	0.830
RegHsa0000097	chrX	835183	835342	SHOX ASMT ASMTL	0.890
RegHsa0000098	chrX	835451	835512	SHOX	0.830
RegHsa0000099	chrX	846257	846403	SHOX	0.610
RegHsa0000100	chrX	850889	850911	CSF2RA IL3RA CRLF2	0.450
RegHsa0000101	chrX	851610	851806	CSF2RA CRLF2	0.450
RegHsa0000102	chrX	866696	866907	SHOX	0.790
RegHsa0000103	chrX	867252	867261	SHOX	0.490
RegHsa0000104	chrX	873640	873661	IL3RA CRLF2 CSF2RA	0.210
RegHsa0000105	chrX	876955	877123	SHOX	0.660
RegHsa0000106	chrX	880999	881516	SHOX	0.830
RegHsa0000107	chrX	894355	894520	CSF2RA IL3RA CRLF2	0.450
RegHsa0000108	chrX	894628	894727	CSF2RA IL3RA CRLF2	0.380
RegHsa0000109	chrX	897615	897711	CSF2RA IL3RA CRLF2	0.380
RegHsa0000110	chrX	897971	898091	IL3RA CRLF2 CSF2RA	0.380
RegHsa0000111	chrX	912806	912910	SHOX	0.790
RegHsa0000112	chrX	920440	920506	SHOX	0.610
RegHsa0000113	chrX	921103	921127	IL3RA CRLF2 CSF2RA	0.450
RegHsa0000114	chrX	933826	933912	ASMT ASMTL	0.920
RegHsa0000115	chrX	934197	934214	ASMT ASMTL	0.900
RegHsa0000116	chrX	934336	934517	ASMT ASMTL	0.820
RegHsa0000117	chrX	949767	949925	SHOX ASMT ASMTL	0.550
RegHsa0000118	chrX	963653	963866	SHOX ASMT ASMTL	0.830
RegHsa0000119	chrX	990532	990587	SHOX ASMT ASMTL	0.830
RegHsa0000120	chrX	992348	992498	SHOX ASMT ASMTL	0.830
RegHsa0000121	chrX	995778	995938	ASMT ASMTL	0.950
RegHsa0000122	chrX	1026320	1026400	ASMT ASMTL	0.760
RegHsa0000123	chrX	1026514	1026527	ASMT ASMTL	0.760
RegHsa0000124	chrX	1029629	1029653	ASMT ASMTL	0.790
RegHsa0000125	chrX	1029851	1029958	ASMT ASMTL	0.790
RegHsa0000126	chrX	1118093	1118584	SLC25A6 ASMT ASMTL	0.700
RegHsa0000127	chrX	1119141	1119286	SLC25A6 ASMT ASMTL	0.490
RegHsa0000128	chrX	1123581	1123760	SLC25A6 ASMT ASMTL	0.880
RegHsa0000129	chrX	1194120	1194518	ASMT ASMTL SLC25A6	0.700
RegHsa0000130	chrX	1194953	1194977	ASMT ASMTL SLC25A6	0.700
RegHsa0000131	chrX	1195128	1195220	ASMT ASMTL SLC25A6	0.490
RegHsa0000132	chrX	1211311	1211438	ASMT ASMTL SLC25A6	0.500
RegHsa0000133	chrX	1211559	1211765	ASMT ASMTL	0.780
RegHsa0000134	chrX	1218228	1218319	ASMT ASMTL SLC25A6	0.710
RegHsa0000135	chrX	1407624	1407653	ASMT ASMTL	0.550
RegHsa0000136	chrX	1869444	1869502	ASMT ASMTL DHRSX	0.550
RegHsa0000137	chrX	2016294	2016399	ARSH ARSE ARSD ARSF ASMT ASMTL CSF2RA IL3RA GYG2 CRLF2 CD99 ZBED1 XG DHRSX	0.450
RegHsa0000138	chrX	2021785	2021822	ARSH ARSE ARSD GYG2 XG IL3RA ASMT ASMTL ARSF	0.530
RegHsa0000139	chrX	2031180	2031191	ARSH ARSE ARSD ARSF ASMT ASMTL CSF2RA IL3RA GYG2 CRLF2 CD99 ZBED1 XG DHRSX	0.450
RegHsa0000140	chrX	2250153	2250227	IL3RA	0.260
RegHsa0000141	chrX	2250464	2250493	IL3RA	0.260
RegHsa0000142	chrX	2270415	2270458	IL3RA	0.260
RegHsa0000143	chrX	2270649	2270688	IL3RA	0.450
RegHsa0000144	chrX	2275966	2276030	IL3RA	0.450
RegHsa0000145	chrX	2319788	2319815	IL3RA	0.450
RegHsa0000146	chrX	2326631	2326652	IL3RA ZBED1	0.260
RegHsa0000147	chrX	2409651	2409672	ARSH ARSE ARSD GYG2 XG MXRA5 ARSF	0.610
RegHsa0000148	chrX	2410064	2410096	ARSH ARSE ARSD GYG2 ZBED1 XG MXRA5 ARSF	0.610
RegHsa0000149	chrX	2415662	2415797	ARSH ARSE ARSD GYG2 XG MXRA5 ARSF	0.680
RegHsa0000150	chrX	2451857	2451958	ARSH ARSE ARSD GYG2 ARSF	0.750
RegHsa0000151	chrX	2452375	2452405	ARSH ARSE ARSD GYG2 ARSF	0.750
RegHsa0000152	chrX	2453460	2453479	ARSH ARSE ARSD GYG2 ZBED1 XG MXRA5 ARSF	0.610
RegHsa0000153	chrX	2455839	2455851	ARSH ARSE ARSD GYG2 XG MXRA5 ARSF	0.680
RegHsa0000154	chrX	2456118	2456157	ARSH ARSE ARSD GYG2 ARSF	0.750
RegHsa0000155	chrX	2456312	2456482	ARSH ARSE ARSD GYG2 ARSF	0.750
RegHsa0000156	chrX	2457876	2458025	ARSH ARSE ARSD GYG2 XG MXRA5 ARSF	0.680
RegHsa0000157	chrX	2461322	2461506	ARSH ARSE ARSD GYG2 XG MXRA5 ARSF	0.680
RegHsa0000158	chrX	2471668	2471710	ARSH ARSE ARSD GYG2 XG MXRA5 ZBED1 ARSF	0.610
RegHsa0000159	chrX	2471827	2471841	ARSH ARSE ARSD GYG2 ZBED1 XG MXRA5 ARSF	0.610
RegHsa0000160	chrX	2474789	2475075	ARSH ARSE ARSD GYG2 ZBED1 XG MXRA5 ARSF	0.530
RegHsa0000161	chrX	2475481	2475496	ARSH ARSE ARSD GYG2 ZBED1 XG MXRA5 ARSF	0.530
RegHsa0000162	chrX	2476829	2476913	ARSH ARSE ARSD GYG2 XG MXRA5 ARSF	0.680
RegHsa0000163	chrX	2477359	2477587	ARSH ARSE ARSD GYG2 XG MXRA5 ARSF	0.680
RegHsa0000164	chrX	2477718	2477765	ARSH ARSE ARSD GYG2 XG MXRA5 ARSF	0.680
RegHsa0000165	chrX	2478491	2478599	ARSH ARSE ARSD GYG2 XG MXRA5 ARSF	0.680
RegHsa0000166	chrX	2480856	2481142	ARSH ARSE ARSD GYG2 XG MXRA5 ARSF	0.680
RegHsa0000167	chrX	2483329	2483477	ARSH ARSE ARSD GYG2 XG MXRA5 IL3RA ASMT ASMTL ARSF	0.530
RegHsa0000168	chrX	2483546	2483588	ARSH ARSE ARSD GYG2 XG MXRA5 ARSF	0.610
RegHsa0000169	chrX	2484060	2484193	ARSH ARSE ARSD GYG2 ARSF	0.690
RegHsa0000170	chrX	2484804	2484842	ARSH ARSE ARSD GYG2 ARSF	0.750
RegHsa0000171	chrX	2484990	2485165	ARSH ARSE ARSD GYG2 ARSF	0.750
RegHsa0000172	chrX	2493364	2493385	ARSH ARSE ARSD GYG2 XG MXRA5 ARSF	0.680
RegHsa0000173	chrX	2495976	2495991	ARSH ARSE ARSD GYG2 XG MXRA5 ARSF	0.610
RegHsa0000174	chrX	2496671	2496714	ARSH ARSE ARSD GYG2 ZBED1 XG MXRA5 ARSF	0.610
RegHsa0000175	chrX	2496834	2496850	ARSH ARSE ARSD GYG2 ZBED1 XG MXRA5 ARSF	0.610
RegHsa0000176	chrX	2498259	2498277	ARSH ARSE ARSD GYG2 ZBED1 XG MXRA5 ARSF	0.610
RegHsa0000177	chrX	2499768	2499847	CD99	0.530
RegHsa0000178	chrX	2500851	2501001	ZBED1	0.610
RegHsa0000179	chrX	2501157	2501187	CD99	0.530
RegHsa0000180	chrX	2501619	2501650	ZBED1	0.610
RegHsa0000181	chrX	2503389	2503412	ZBED1	0.610
RegHsa0000182	chrX	2503902	2503946	ZBED1	0.610
RegHsa0000183	chrX	2507600	2507684	ARSH ARSE ARSD GYG2 ZBED1 XG MXRA5 ARSF	0.610
RegHsa0000184	chrX	2508946	2508982	ZBED1 CD99	0.450
RegHsa0000185	chrX	2509175	2509272	ZBED1 CD99	0.530
RegHsa0000186	chrX	2509282	2509292	ZBED1	0.610
RegHsa0000187	chrX	2511190	2511205	ARSH ARSE ARSD GYG2 ZBED1 XG MXRA5 ARSF	0.610
RegHsa0000188	chrX	2514713	2514867	ARSH ARSE ARSD GYG2 MXRA5 ARSF	0.620
RegHsa0000189	chrX	2553568	2553742	ARSH ARSE ARSD GYG2 MXRA5 ARSF	0.630
RegHsa0000190	chrX	2597671	2597699	ARSH ARSE ARSD GYG2 ZBED1 XG MXRA5 ARSF	0.610
RegHsa0000191	chrX	2600691	2600728	ARSH ARSE ARSD GYG2 ZBED1 XG MXRA5 ARSF	0.610
RegHsa0000192	chrX	2632142	2632158	ZBED1	0.610
RegHsa0000193	chrX	2634973	2635011	ZBED1	0.530
RegHsa0000194	chrX	2639051	2639094	ZBED1	0.610
RegHsa0000195	chrX	2640732	2640752	CD99	0.530
RegHsa0000196	chrX	2641332	2641470	ZBED1	0.610
RegHsa0000197	chrX	2645860	2646141	ZBED1	0.610
RegHsa0000198	chrX	2646574	2646635	ZBED1 CD99	0.530
RegHsa0000199	chrX	2646654	2646807	ZBED1	0.610
RegHsa0000200	chrX	2647775	2647818	ZBED1	0.610
RegHsa0000201	chrX	2650216	2650454	ZBED1	0.610
RegHsa0000202	chrX	2651384	2651400	ARSH ARSE ARSD GYG2 MXRA5 ARSF	0.690
RegHsa0000203	chrX	2656524	2656533	ARSH ARSE ARSD GYG2 ZBED1 XG MXRA5 ARSF	0.610
RegHsa0000204	chrX	2659394	2659407	ARSH ARSE ARSD GYG2 ZBED1 XG MXRA5 ARSF	0.610
RegHsa0000205	chrX	2660808	2660848	ARSH ARSE ARSD GYG2 ZBED1 XG MXRA5 ARSF	0.610
RegHsa0000206	chrX	2661650	2661814	ARSH ARSE ARSD GYG2 XG MXRA5 ZBED1 ARSF	0.610
RegHsa0000207	chrX	2661927	2661993	ARSH ARSE ARSD GYG2 ZBED1 XG MXRA5 ARSF	0.610
RegHsa0000208	chrX	2669253	2669406	ARSH ARSE ARSD GYG2 ZBED1 XG MXRA5 ARSF	0.610
RegHsa0000209	chrX	2669586	2669607	ARSH ARSE ARSD GYG2 ZBED1 XG MXRA5 ARSF	0.610
RegHsa0000210	chrX	2670441	2670457	ARSH ARSE ARSD GYG2 ZBED1 XG MXRA5 ARSF	0.610
RegHsa0000211	chrX	2671158	2671217	ARSH ARSE ARSD GYG2 XG MXRA5 ARSF	0.610
RegHsa0000212	chrX	2673734	2673752	ARSH ARSE ARSD GYG2 XG MXRA5 ARSF	0.610
RegHsa0000213	chrX	2673891	2673905	ARSH ARSE ARSD GYG2 XG MXRA5 ARSF	0.610
RegHsa0000214	chrX	2680425	2680439	ARSH ARSE ARSD GYG2 ZBED1 XG MXRA5 ARSF	0.610
RegHsa0000215	chrX	2682576	2682790	ARSH ARSE ARSD GYG2 ZBED1 XG MXRA5 ARSF	0.530
RegHsa0000216	chrX	2685200	2685251	ARSH ARSE ARSD GYG2 XG MXRA5 ARSF	0.610
RegHsa0000217	chrX	2685841	2686003	ARSH ARSE ARSD GYG2 XG MXRA5 ARSF	0.610
RegHsa0000218	chrX	2686448	2686461	ARSH ARSE ARSD GYG2 XG MXRA5 ARSF	0.610
RegHsa0000219	chrX	2687407	2687438	ARSH ARSE ARSD GYG2 XG MXRA5 ARSF	0.610
RegHsa0000220	chrX	2692605	2692628	ARSH ARSE ARSD GYG2 XG MXRA5 ARSF	0.610
RegHsa0000221	chrX	2692661	2692690	ARSH ARSE ARSD GYG2 ZBED1 XG MXRA5 ARSF	0.610
RegHsa0000222	chrX	2699852	2699957	ARSH ARSE ARSD GYG2 ZBED1 XG MXRA5 ARSF	0.530
RegHsa0000223	chrX	2701124	2701211	ARSH ARSE ARSD GYG2 ZBED1 XG MXRA5 ARSF	0.530
RegHsa0000224	chrX	2707544	2707584	ARSH ARSE ARSD GYG2 XG MXRA5 ZBED1 CD99 ARSF	0.450
RegHsa0000225	chrX	2723061	2723085	ARSH ARSE ARSD GYG2 ZBED1 XG MXRA5 ARSF	0.530
RegHsa0000226	chrX	2726563	2726624	ARSH ARSE ARSD GYG2 ZBED1 XG MXRA5 ARSF	0.610
RegHsa0000227	chrX	2731846	2731868	ARSH ARSE ARSD GYG2 ZBED1 XG MXRA5 ARSF	0.610
RegHsa0000228	chrX	2735285	2735300	ARSH ARSE ARSD GYG2 ZBED1 XG MXRA5 ARSF	0.610
RegHsa0000229	chrX	2735564	2735668	ARSH ARSE ARSD GYG2 ZBED1 XG MXRA5 ARSF	0.610
RegHsa0000230	chrX	2735824	2735867	ARSH ARSE ARSD GYG2 ZBED1 XG MXRA5 ARSF	0.610
RegHsa0000231	chrX	2735998	2736135	ARSH ARSE ARSD GYG2 ZBED1 XG MXRA5 ARSF	0.530
RegHsa0000232	chrX	2736213	2736226	ARSH ARSE ARSD GYG2 XG MXRA5 ZBED1 CD99 ARSF	0.450
RegHsa0000233	chrX	2737545	2737626	ARSH ARSE ARSD GYG2 ZBED1 XG MXRA5 ARSF	0.530
RegHsa0000234	chrX	2737837	2737965	ARSH ARSE ARSD GYG2 XG MXRA5 ZBED1 CD99 ARSF	0.450
RegHsa0000235	chrX	2738207	2738295	ARSH ARSE ARSD GYG2 ZBED1 XG MXRA5 ARSF	0.530
RegHsa0000236	chrX	2741318	2741350	ARSH ARSE ARSD GYG2 ZBED1 XG MXRA5 ARSF	0.610
RegHsa0000237	chrX	2742064	2742083	ARSH ARSE ARSD GYG2 ZBED1 XG MXRA5 ARSF	0.610
RegHsa0000238	chrX	2742309	2742464	ARSH ARSE ARSD GYG2 ZBED1 XG MXRA5 ARSF	0.530
RegHsa0000239	chrX	2742693	2742709	ARSH ARSE ARSD GYG2 ZBED1 XG MXRA5 ARSF	0.530
RegHsa0000240	chrX	2743589	2743610	ARSH ARSE ARSD GYG2 ZBED1 XG MXRA5 ARSF	0.610
RegHsa0000241	chrX	2746663	2746677	ARSH ARSE ARSD GYG2 MXRA5 ARSF	0.620
RegHsa0000242	chrX	2748491	2748533	ARSH ARSE ARSD GYG2 XG MXRA5 ARSF	0.610
RegHsa0000243	chrX	2749212	2749224	ARSH ARSE ARSD GYG2 XG MXRA5 ARSF	0.680
RegHsa0000244	chrX	2749439	2749481	ARSH ARSE ARSD GYG2 XG MXRA5 ARSF	0.680
RegHsa0000245	chrX	2749594	2749604	ARSH ARSE ARSD GYG2 XG MXRA5 ARSF	0.610
RegHsa0000246	chrX	2749977	2749998	ARSH ARSE ARSD GYG2 XG MXRA5 ARSF	0.680
RegHsa0000247	chrX	2760138	2760147	ARSH ARSE ARSD GYG2 MXRA5 ARSF	0.690
RegHsa0000248	chrX	2760538	2760553	ARSH ARSE ARSD GYG2 XG MXRA5 ARSF	0.680
RegHsa0000249	chrX	2761616	2761646	ARSH ARSE ARSD GYG2 MXRA5 ARSF	0.650
RegHsa0000250	chrX	2762171	2762194	ARSH ARSE ARSD GYG2 ZBED1 XG MXRA5 ARSF	0.610
RegHsa0000251	chrX	2764899	2764951	ARSH ARSE ARSD GYG2 ZBED1 XG MXRA5 ARSF	0.610
RegHsa0000252	chrX	2765834	2765850	ARSH ARSE ARSD GYG2 ZBED1 XG MXRA5 PRKX ARSF	0.540
RegHsa0000253	chrX	2766842	2766875	ARSH ARSE ARSD GYG2 XG MXRA5 ARSF	0.680
RegHsa0000254	chrX	2767289	2767353	ARSH ARSE ARSD GYG2 XG MXRA5 ARSF	0.680
RegHsa0000255	chrX	2774317	2774332	ARSH ARSE ARSD GYG2 XG MXRA5 ARSF	0.680
RegHsa0000256	chrX	2776988	2777010	ARSH ARSE ARSD GYG2 XG MXRA5 ARSF	0.680
RegHsa0000257	chrX	2780658	2780714	ARSH ARSE ARSD GYG2 XG MXRA5 ARSF	0.680
RegHsa0000258	chrX	2781414	2781438	ARSH ARSE ARSD GYG2 XG MXRA5 ARSF	0.610
RegHsa0000259	chrX	2782608	2782619	ARSH ARSE ARSD GYG2 XG MXRA5 ARSF	0.530
RegHsa0000260	chrX	2783225	2783264	ARSH ARSE ARSD GYG2 XG MXRA5 ARSF	0.530
RegHsa0000261	chrX	2790692	2790744	ARSH ARSE ARSD GYG2 XG MXRA5 ASMT ASMTL ARSF	0.530
RegHsa0000262	chrX	2791301	2791346	ARSH ARSE ARSD GYG2 XG MXRA5 ASMT ASMTL ARSF	0.530
RegHsa0000263	chrX	2796083	2796114	ARSH ARSE ARSD GYG2 XG MXRA5 ASMT ASMTL ARSF	0.530
RegHsa0000264	chrX	2798125	2798206	ARSH ARSE ARSD GYG2 XG MXRA5 ASMT ASMTL ARSF	0.610
RegHsa0000265	chrX	2830909	2830987	ARSH ARSE ARSD GYG2 XG MXRA5 ASMT ASMTL ARSF	0.610
RegHsa0000266	chrX	2847914	2847924	ARSH ARSE ARSD GYG2 ZBED1 XG MXRA5 ARSF	0.530
RegHsa0000267	chrX	2848585	2848625	ARSH ARSE ARSD GYG2 XG MXRA5 ARSF	0.530
RegHsa0000268	chrX	2848730	2848743	ARSH ARSE ARSD GYG2 XG MXRA5 ARSF	0.530
RegHsa0000269	chrX	2849435	2849449	ARSH ARSE ARSD GYG2 ZBED1 XG MXRA5 ARSF	0.530
RegHsa0000270	chrX	2849849	2849923	ARSH ARSE ARSD GYG2 ZBED1 XG MXRA5 ARSF	0.530
RegHsa0000271	chrX	2850285	2850316	ARSH ARSE ARSD GYG2 XG MXRA5 ARSF	0.610
RegHsa0000272	chrX	2854566	2854597	ZBED1	0.530
RegHsa0000273	chrX	2855129	2855148	ZBED1	0.530
RegHsa0000274	chrX	2865432	2865445	ARSH ARSE ARSD GYG2 XG MXRA5 ARSF	0.680
RegHsa0000275	chrX	2866250	2866285	ARSH ARSE ARSD GYG2 XG MXRA5 ARSF	0.680
RegHsa0000276	chrX	2866445	2866459	ARSH ARSE ARSD GYG2 ZBED1 XG MXRA5 ARSF	0.610
RegHsa0000277	chrX	2866872	2866900	ARSH ARSE ARSD GYG2 XG MXRA5 ARSF	0.610
RegHsa0000278	chrX	2869285	2869296	ARSH ARSE ARSD GYG2 XG MXRA5 ARSF	0.680
RegHsa0000279	chrX	2872060	2872109	ARSH ARSE ARSD GYG2 XG MXRA5 ARSF	0.610
RegHsa0000280	chrX	2874151	2874265	ARSH ARSE ARSD GYG2 XG MXRA5 ARSF	0.680
RegHsa0000281	chrX	2877315	2877357	ARSH ARSE ARSD GYG2 XG MXRA5 ARSF	0.610
RegHsa0000282	chrX	2878611	2878698	ARSH ARSE ARSD GYG2 XG MXRA5 ARSF	0.680
RegHsa0000283	chrX	2882234	2882384	ARSH ARSE ARSD GYG2 XG MXRA5 ARSF	0.530
RegHsa0000284	chrX	2885144	2885191	ARSH ARSE ARSD GYG2 XG MXRA5 ARSF	0.530
RegHsa0000285	chrX	2885973	2886005	ARSH ARSE ARSD GYG2 XG MXRA5 ARSF	0.610
RegHsa0000286	chrX	2886175	2886202	ARSH ARSE ARSD GYG2 XG MXRA5 ARSF	0.610
RegHsa0000287	chrX	2886309	2886472	ARSH ARSE ARSD GYG2 XG MXRA5 ARSF	0.610
RegHsa0000288	chrX	2887192	2887331	ARSH ARSE ARSD GYG2 XG MXRA5 ARSF	0.610
RegHsa0000289	chrX	2888518	2888678	ARSH ARSE ARSD GYG2 XG MXRA5 ARSF	0.610
RegHsa0000290	chrX	2907417	2907539	ARSH ARSE ARSD GYG2 XG MXRA5 ARSF	0.610
RegHsa0000291	chrX	2907881	2907894	ARSH ARSE ARSD GYG2 XG MXRA5 ARSF	0.680
RegHsa0000292	chrX	2908953	2909098	ARSH ARSE ARSD GYG2 XG MXRA5 ARSF	0.680
RegHsa0000293	chrX	2909231	2909273	ARSH ARSE ARSD GYG2 XG MXRA5 ARSF	0.680
RegHsa0000294	chrX	2916528	2916562	CD99 ZBED1	0.530
RegHsa0000295	chrX	2916687	2916729	CD99 ZBED1	0.530
RegHsa0000296	chrX	2916757	2916799	ZBED1	0.610
RegHsa0000297	chrX	2916905	2916976	ZBED1	0.610
RegHsa0000298	chrX	2917299	2917516	ZBED1	0.610
RegHsa0000299	chrX	2917763	2917779	CD99 ZBED1	0.530
RegHsa0000300	chrX	2921334	2921343	CD99 ZBED1	0.530
RegHsa0000301	chrX	2923715	2923873	ZBED1	0.610
RegHsa0000302	chrX	2924438	2924464	CD99 ZBED1	0.530
RegHsa0000303	chrX	2926268	2926307	CD99 ZBED1	0.530
RegHsa0000304	chrX	2926964	2926982	CD99 ZBED1	0.530
RegHsa0000305	chrX	2928923	2928938	ZBED1	0.530
RegHsa0000306	chrX	2929119	2929259	ZBED1	0.530
RegHsa0000307	chrX	2929739	2929770	ZBED1	0.530
RegHsa0000308	chrX	2931819	2931849	ARSH MXRA5 ARSE ARSD ARSF GYG2 DHRSX CD99 ZBED1 XG	0.450
RegHsa0000309	chrX	2932581	2932777	ARSH ARSE ARSD GYG2 ZBED1 XG MXRA5 ARSF	0.610
RegHsa0000310	chrX	2937672	2937768	ARSH ARSE ARSD GYG2 XG MXRA5 ARSF	0.680
RegHsa0000311	chrX	2939106	2939136	ARSH MXRA5 ARSE ARSD ARSF GYG2 XG	0.610
RegHsa0000312	chrX	2940251	2940422	ARSH ARSE ARSD GYG2 ZBED1 XG MXRA5 ARSF	0.610
RegHsa0000313	chrX	2940679	2940696	ARSH ARSE ARSD GYG2 ZBED1 XG MXRA5 ARSF	0.610
RegHsa0000314	chrX	2942905	2942928	ARSH ARSE ARSD GYG2 XG MXRA5 ASMT ASMTL PRKX ARSF	0.540
RegHsa0000315	chrX	2944482	2944492	ARSH ARSE ARSD GYG2 XG MXRA5 ARSF	0.610
RegHsa0000316	chrX	2944703	2944722	ARSH ARSE ARSD GYG2 XG MXRA5 ARSF	0.610
RegHsa0000317	chrX	2949496	2949521	ARSH ARSE ARSD GYG2 XG MXRA5 ARSF	0.680
RegHsa0000318	chrX	2950665	2950721	ARSH ARSE ARSD GYG2 ZBED1 XG MXRA5 ARSF	0.610
RegHsa0000319	chrX	2970217	2970385	ARSH ARSE ARSD GYG2 XG MXRA5 ARSF	0.680
RegHsa0000320	chrX	2975173	2975190	ARSH MXRA5 ARSE ARSD ARSF GYG2 XG	0.610
RegHsa0000321	chrX	2975452	2976033	ARSH MXRA5 ARSE ARSD ARSF GYG2 XG	0.680
RegHsa0000322	chrX	2977148	2977207	ARSH MXRA5 ARSE ARSD ARSF GYG2 XG	0.680
RegHsa0000323	chrX	2984579	2984619	ARSH MXRA5 ARSE ARSD ARSF GYG2 XG	0.680
RegHsa0000324	chrX	2984732	2984762	ARSH MXRA5 ARSE ARSD ARSF GYG2 XG	0.680
RegHsa0000325	chrX	2985060	2985088	ARSH MXRA5 ARSE ARSD ARSF GYG2 XG	0.680
RegHsa0000326	chrX	2986965	2987139	ARSH MXRA5 ARSE ARSD ARSF GYG2 XG	0.680
RegHsa0000327	chrX	2987269	2987291	ARSH MXRA5 ARSE ARSD ARSF GYG2 XG	0.610
RegHsa0000328	chrX	2988582	2988606	ARSH MXRA5 ARSE ARSD ARSF GYG2 XG	0.610
RegHsa0000329	chrX	3000247	3000262	ARSH MXRA5 ARSE ARSD ARSF GYG2 XG	0.680
RegHsa0000330	chrX	3003180	3003229	ARSH MXRA5 ARSE ARSD ARSF GYG2 XG	0.680
RegHsa0000331	chrX	3004362	3004398	ARSH MXRA5 ARSE ARSD ARSF GYG2 XG	0.680
RegHsa0000332	chrX	3006341	3006379	ARSH MXRA5 ARSE ARSD ARSF GYG2 XG	0.680
RegHsa0000333	chrX	3012349	3012570	ARSH MXRA5 ARSE ARSD ARSF GYG2 ZBED1 XG	0.610
RegHsa0000334	chrX	3014654	3014700	ARSH MXRA5 ARSE ARSD ARSF GYG2 ZBED1 XG	0.610
RegHsa0000335	chrX	3019703	3019843	ARSH MXRA5 ARSE ARSD ARSF GYG2 XG	0.610
RegHsa0000336	chrX	3020133	3020160	ARSH MXRA5 ARSE ARSD ARSF GYG2 XG	0.610
RegHsa0000337	chrX	3022796	3022889	ARSH MXRA5 ARSE ARSD ARSF GYG2 XG	0.680
RegHsa0000338	chrX	3023135	3023186	ARSH MXRA5 ARSE ARSD ARSF GYG2 XG	0.680
RegHsa0000339	chrX	3034718	3034939	ARSH MXRA5 ARSE ARSD ARSF GYG2 XG	0.680
RegHsa0000340	chrX	3035530	3035572	ARSH MXRA5 ARSE ARSD ARSF GYG2 XG	0.680
RegHsa0000341	chrX	3035863	3035887	ARSH MXRA5 ARSE ARSD ARSF GYG2 XG	0.680
RegHsa0000342	chrX	3036507	3036620	ARSH MXRA5 ARSE ARSD ARSF GYG2 XG	0.680
RegHsa0000343	chrX	3037037	3037102	ARSH MXRA5 ARSE ARSD ARSF GYG2 XG	0.680
RegHsa0000344	chrX	3037421	3037498	ARSH MXRA5 ARSE ARSD ARSF GYG2 XG	0.680
RegHsa0000345	chrX	3042950	3043044	ARSH MXRA5 ARSE ARSD ARSF GYG2 XG	0.680
RegHsa0000346	chrX	3048059	3048358	ARSH MXRA5 ARSE ARSD ARSF GYG2 XG	0.680
RegHsa0000347	chrX	3048363	3048388	ARSH MXRA5 ARSE ARSD ARSF GYG2 ZBED1 XG	0.610
RegHsa0000348	chrX	3048528	3048549	ARSH MXRA5 ARSE ARSD ARSF GYG2 XG	0.680
RegHsa0000349	chrX	3049720	3049745	ARSH MXRA5 ARSE ARSD ARSF GYG2 ZBED1 XG	0.610
RegHsa0000350	chrX	3049992	3050044	ARSH MXRA5 ARSE ARSD ARSF GYG2 ZBED1 XG	0.610
RegHsa0000351	chrX	3050376	3050408	ARSH MXRA5 ARSE ARSD ARSF GYG2 ZBED1 XG	0.610
RegHsa0000352	chrX	3054179	3054198	ARSH MXRA5 ARSE ARSD ARSF GYG2 XG	0.610
RegHsa0000353	chrX	3054209	3054363	ARSH MXRA5 ARSE ARSD ARSF GYG2 ZBED1 XG	0.530
RegHsa0000354	chrX	3055484	3055512	ARSH MXRA5 ARSE ARSD ARSF GYG2 XG	0.610
RegHsa0000355	chrX	3055515	3055540	ARSH MXRA5 ARSE ARSD ARSF GYG2 ZBED1 XG	0.530
RegHsa0000356	chrX	3057738	3057839	ARSH MXRA5 ARSE ARSD ARSF GYG2 XG	0.610
RegHsa0000357	chrX	3058733	3058808	ARSH MXRA5 ARSE ARSD ARSF GYG2 XG	0.610
RegHsa0000358	chrX	3059185	3059219	ARSH MXRA5 ARSE ARSD ARSF GYG2 XG	0.610
RegHsa0000359	chrX	3059326	3059352	ARSH MXRA5 ARSE ARSD ARSF GYG2 XG	0.610
RegHsa0000360	chrX	3059697	3059908	ARSH MXRA5 ARSE ARSD ARSF GYG2 XG	0.680
RegHsa0000361	chrX	3065015	3065032	ARSH MXRA5 ARSE ARSD ARSF GYG2 XG	0.680
RegHsa0000362	chrX	3065138	3065254	ARSH MXRA5 ARSE ARSD ARSF GYG2 XG	0.680
RegHsa0000363	chrX	3065461	3065517	ARSH MXRA5 ARSE ARSD ARSF GYG2 XG	0.610
RegHsa0000364	chrX	3065695	3065734	ARSH MXRA5 ARSE ARSD ARSF GYG2 XG	0.610
RegHsa0000365	chrX	3065846	3065883	ARSH MXRA5 ARSE ARSD ARSF GYG2 XG	0.610
RegHsa0000366	chrX	3066004	3066071	ARSH MXRA5 ARSE ARSD ARSF GYG2 XG	0.610
RegHsa0000367	chrX	3066209	3066264	ARSH MXRA5 ARSE ARSD ARSF GYG2 XG	0.610
RegHsa0000368	chrX	3072486	3072497	ARSH MXRA5 ARSE ARSD ARSF GYG2 XG	0.680
RegHsa0000369	chrX	3074202	3074289	ARSH MXRA5 ARSE ARSD ARSF GYG2 XG	0.610
RegHsa0000370	chrX	3075127	3075136	ARSH MXRA5 ARSE ARSD ARSF GYG2 XG	0.610
RegHsa0000371	chrX	3075943	3076017	ARSH MXRA5 ARSE ARSD ARSF GYG2 XG	0.610
RegHsa0000372	chrX	3078128	3078177	ARSH MXRA5 ARSE ARSD ARSF GYG2 XG	0.530
RegHsa0000373	chrX	3078436	3078457	ARSH MXRA5 ARSE ARSD ARSF GYG2 XG	0.610
RegHsa0000374	chrX	3078699	3078897	ARSH MXRA5 ARSE ARSD ARSF GYG2 XG	0.680
RegHsa0000375	chrX	3079030	3079050	ARSH MXRA5 ARSE ARSD ARSF GYG2 XG	0.610
RegHsa0000376	chrX	3079698	3079710	ARSH MXRA5 ARSE ARSD ARSF GYG2 XG	0.610
RegHsa0000377	chrX	3080037	3080046	ARSH MXRA5 ARSE ARSD ARSF GYG2 XG	0.530
RegHsa0000378	chrX	3080878	3080910	ARSH MXRA5 ARSE ARSD ARSF GYG2 XG	0.610
RegHsa0000379	chrX	3081154	3081268	ARSH MXRA5 ARSE ARSD ARSF GYG2 XG	0.610
RegHsa0000380	chrX	3082384	3082409	ARSH MXRA5 ARSE ARSD ARSF GYG2 XG	0.530
RegHsa0000381	chrX	3082552	3082571	ARSH MXRA5 ARSE ARSD ARSF GYG2 XG	0.530
RegHsa0000382	chrX	3094254	3094320	ARSH MXRA5 ARSE ARSD ARSF GYG2 XG	0.680
RegHsa0000383	chrX	3095645	3095681	ARSH MXRA5 ARSE ARSD ARSF GYG2 XG	0.610
RegHsa0000384	chrX	3096156	3096179	ARSH MXRA5 ARSE ARSD ARSF GYG2 XG	0.680
RegHsa0000385	chrX	3096358	3096381	ARSH MXRA5 ARSE ARSD ARSF GYG2 XG	0.610
RegHsa0000386	chrX	3096683	3096693	ARSH MXRA5 ARSE ARSD ARSF GYG2 XG	0.680
RegHsa0000387	chrX	3097431	3097519	ARSH MXRA5 ARSE ARSD ARSF GYG2 XG	0.610
RegHsa0000388	chrX	3098102	3098202	ARSH MXRA5 ARSE ARSD ARSF GYG2 XG	0.610
RegHsa0000389	chrX	3098756	3098998	ARSH MXRA5 ARSE ARSD ARSF GYG2 XG	0.610
RegHsa0000390	chrX	3100218	3100261	ARSH MXRA5 ARSE ARSD ARSF GYG2 XG	0.610
RegHsa0000391	chrX	3109909	3109922	ARSH MXRA5 ARSE ARSD ARSF	0.790
RegHsa0000392	chrX	3110891	3110926	ARSH MXRA5 ARSE ARSD ARSF	0.740
RegHsa0000393	chrX	3111287	3111312	ARSH MXRA5 ARSE ARSD ARSF	0.740
RegHsa0000394	chrX	3111549	3111603	ARSH MXRA5 ARSE ARSD ARSF GYG2 PRKX XG	0.610
RegHsa0000395	chrX	3119183	3119211	ARSH MXRA5 ARSE ARSD ARSF GYG2 XG	0.680
RegHsa0000396	chrX	3119455	3119474	ARSH MXRA5 ARSE ARSD ARSF GYG2 XG	0.680
RegHsa0000397	chrX	3119638	3119871	ARSH MXRA5 ARSE ARSD ARSF GYG2 XG	0.680
RegHsa0000398	chrX	3120394	3120443	ARSH MXRA5 ARSE ARSD ARSF GYG2 XG	0.680
RegHsa0000399	chrX	3120641	3120653	ARSH MXRA5 ARSE ARSD ARSF GYG2 XG	0.610
RegHsa0000400	chrX	3120782	3120817	ARSH MXRA5 ARSE ARSD ARSF GYG2 XG	0.610
RegHsa0000401	chrX	3121175	3121315	ARSH MXRA5 ARSE ARSD ARSF GYG2 XG	0.610
RegHsa0000402	chrX	3122446	3122490	ARSH MXRA5 ARSE ARSD ARSF GYG2 XG	0.680
RegHsa0000403	chrX	3122729	3122790	ARSH MXRA5 ARSE ARSD ARSF GYG2 XG	0.680
RegHsa0000404	chrX	3122957	3123057	ARSH MXRA5 ARSE ARSD ARSF GYG2 XG	0.680
RegHsa0000405	chrX	3123378	3123387	ARSH MXRA5 ARSE ARSD ARSF GYG2 ZBED1 XG	0.610
RegHsa0000406	chrX	3123481	3123499	ARSH MXRA5 ARSE ARSD ARSF GYG2 XG	0.680
RegHsa0000407	chrX	3124701	3124833	ARSH MXRA5 ARSE ARSD ARSF GYG2 XG	0.680
RegHsa0000408	chrX	3125771	3125804	ARSH MXRA5 ARSE ARSD ARSF GYG2 XG	0.680
RegHsa0000409	chrX	3126601	3127062	ARSH MXRA5 ARSE ARSD ARSF GYG2 XG	0.680
RegHsa0000410	chrX	3127540	3127663	ARSH MXRA5 ARSE ARSD ARSF GYG2 XG	0.680
RegHsa0000411	chrX	3128141	3128398	ARSH MXRA5 ARSE ARSD ARSF GYG2 XG	0.680
RegHsa0000412	chrX	3128545	3128817	ARSH MXRA5 ARSE ARSD ARSF GYG2 XG	0.610
RegHsa0000413	chrX	3129271	3129335	ARSH MXRA5 ARSE ARSD ARSF GYG2 XG	0.610
RegHsa0000414	chrX	3129483	3129877	ARSH MXRA5 ARSE ARSD ARSF GYG2 XG	0.680
RegHsa0000415	chrX	3134874	3135081	ARSH MXRA5 ARSE ARSD ARSF	0.680
RegHsa0000416	chrX	3137488	3137535	ARSH MXRA5 ARSE ARSD ARSF GYG2 ZBED1 XG	0.610
RegHsa0000417	chrX	3137802	3137839	ARSH MXRA5 ARSE ARSD ARSF GYG2 ZBED1 XG	0.610
RegHsa0000418	chrX	3140306	3140396	ARSH MXRA5 ARSE ARSD ARSF	0.680
RegHsa0000419	chrX	3142435	3142459	ARSH MXRA5 ARSE ARSD ARSF GYG2 XG	0.530
RegHsa0000420	chrX	3144351	3144373	ARSH MXRA5 ARSE ARSD ARSF GYG2 XG	0.610
RegHsa0000421	chrX	3146698	3146736	ARSH MXRA5 ARSE ARSD ARSF GYG2 XG	0.610
RegHsa0000422	chrX	3150395	3150420	ARSH MXRA5 ARSE ARSD ARSF GYG2 XG	0.530
RegHsa0000423	chrX	3150593	3150707	ARSH MXRA5 ARSE ARSD ARSF	0.740
RegHsa0000424	chrX	3151610	3151645	ARSH MXRA5 ARSE ARSD ARSF GYG2 XG	0.610
RegHsa0000425	chrX	3156144	3156270	ARSH MXRA5 ARSE ARSD ARSF GYG2 XG	0.680
RegHsa0000426	chrX	3156436	3156448	ARSH MXRA5 ARSE ARSD ARSF GYG2 XG	0.530
RegHsa0000427	chrX	3158171	3158428	ARSH MXRA5 ARSE ARSD ARSF GYG2 XG	0.680
RegHsa0000428	chrX	3159236	3159278	ARSH MXRA5 ARSE ARSD ARSF GYG2 XG	0.680
RegHsa0000429	chrX	3161123	3161140	ARSH MXRA5 ARSE ARSD ARSF GYG2 XG	0.680
RegHsa0000430	chrX	3161530	3161553	ARSH MXRA5 ARSE ARSD ARSF GYG2 XG	0.680
RegHsa0000431	chrX	3164587	3164604	ARSH MXRA5 ARSE ARSD ARSF	0.740
RegHsa0000432	chrX	3165314	3165323	ARSH MXRA5 ARSE ARSD ARSF GYG2 XG	0.680
RegHsa0000433	chrX	3165674	3165710	ARSH MXRA5 ARSE ARSD ARSF	0.740
RegHsa0000434	chrX	3165897	3165944	ARSH MXRA5 ARSE ARSD ARSF	0.740
RegHsa0000435	chrX	3170584	3170602	ARSH MXRA5 ARSE ARSD ARSF GYG2 XG	0.680
RegHsa0000436	chrX	3171007	3171077	ARSH MXRA5 ARSE ARSD ARSF GYG2 XG	0.680
RegHsa0000437	chrX	3173966	3174044	ARSH MXRA5 ARSE ARSD ARSF GYG2 XG	0.680
RegHsa0000438	chrX	3174556	3174785	ARSH MXRA5 ARSE ARSD ARSF GYG2 XG	0.680
RegHsa0000439	chrX	3175441	3175490	ARSH MXRA5 ARSE ARSD ARSF GYG2 XG	0.680
RegHsa0000440	chrX	3176275	3176332	ARSH MXRA5 ARSE ARSD ARSF GYG2 XG	0.530
RegHsa0000441	chrX	3177128	3177166	ARSH MXRA5 ARSE ARSD ARSF GYG2 XG	0.680
RegHsa0000442	chrX	3177738	3177778	ARSH MXRA5 ARSE ARSD ARSF GYG2 ZBED1 XG	0.610
RegHsa0000443	chrX	3178634	3178683	ARSH MXRA5 ARSE ARSD ARSF GYG2 ZBED1 XG	0.610
RegHsa0000444	chrX	3181515	3181575	ARSH MXRA5 ARSE ARSD ARSF GYG2 XG	0.680
RegHsa0000445	chrX	3181828	3181848	ARSH MXRA5 ARSE ARSD ARSF GYG2 XG	0.680
RegHsa0000446	chrX	3183807	3183816	ARSH MXRA5 ARSE ARSD ARSF GYG2 XG	0.610
RegHsa0000447	chrX	3184611	3184629	ARSH MXRA5 ARSE ARSD ARSF GYG2 XG	0.610
RegHsa0000448	chrX	3187854	3187957	ARSH MXRA5 ARSE ARSD ARSF GYG2 XG	0.530
RegHsa0000449	chrX	3188587	3188831	ARSH MXRA5 ARSE ARSD ARSF GYG2 XG	0.530
RegHsa0000450	chrX	3189427	3189458	ARSH MXRA5 ARSE ARSD ARSF GYG2 XG	0.680
RegHsa0000451	chrX	3193789	3193824	ARSH MXRA5 ARSE ARSD ARSF GYG2	0.750
RegHsa0000452	chrX	3195226	3195307	ARSH MXRA5 ARSE ARSD ARSF GYG2 XG	0.680
RegHsa0000453	chrX	3196205	3196285	ARSH MXRA5 ARSE ARSD ARSF GYG2 XG	0.530
RegHsa0000454	chrX	3197148	3197169	ARSH MXRA5 ARSE ARSD ARSF GYG2 XG	0.530
RegHsa0000455	chrX	3197456	3197511	ARSH MXRA5 ARSE ARSD ARSF GYG2 XG	0.530
RegHsa0000456	chrX	3197884	3197927	ARSH MXRA5 ARSE ARSD ARSF GYG2 XG	0.530
RegHsa0000457	chrX	3199167	3199228	ARSH MXRA5 ARSE ARSD ARSF GYG2 XG	0.680
RegHsa0000458	chrX	3199433	3199533	ARSH MXRA5 ARSE ARSD ARSF GYG2 XG	0.680
RegHsa0000459	chrX	3199652	3199699	ARSH MXRA5 ARSE ARSD ARSF GYG2 XG	0.610
RegHsa0000460	chrX	3200280	3200303	ARSH MXRA5 ARSE ARSD ARSF GYG2 XG	0.610
RegHsa0000461	chrX	3202031	3202098	ARSH MXRA5 ARSE ARSD ARSF GYG2 XG	0.680
RegHsa0000462	chrX	3204265	3204274	ARSH MXRA5 ARSE ARSD ARSF	0.840
RegHsa0000463	chrX	3204381	3204523	ARSH MXRA5 ARSE ARSD ARSF	0.840
RegHsa0000464	chrX	3205744	3205775	ARSH MXRA5 ARSE ARSD ARSF GYG2 XG	0.530
RegHsa0000465	chrX	3205807	3205825	ARSH MXRA5 ARSE ARSD ARSF	0.740
RegHsa0000466	chrX	3205871	3205906	ARSH MXRA5 ARSE ARSD ARSF GYG2 XG	0.680
RegHsa0000467	chrX	3206384	3206399	ARSH MXRA5 ARSE ARSD ARSF	0.680
RegHsa0000468	chrX	3208572	3208601	ARSH MXRA5 ARSE ARSD ARSF GYG2 XG	0.680
RegHsa0000469	chrX	3212531	3212627	ARSH MXRA5 ARSE ARSD ARSF	0.740
RegHsa0000470	chrX	3213611	3213631	ARSH MXRA5 ARSE ARSD ARSF GYG2 ZBED1 XG	0.610
RegHsa0000471	chrX	3214130	3214173	ARSH MXRA5 ARSE ARSD ARSF GYG2 ZBED1 XG	0.610
RegHsa0000472	chrX	3214408	3214429	ARSH MXRA5 ARSE ARSD ARSF GYG2 CD99 ZBED1 XG	0.530
RegHsa0000473	chrX	3214659	3214686	ARSH MXRA5 ARSE ARSD ARSF GYG2 CD99 ZBED1 XG	0.530
RegHsa0000474	chrX	3220533	3220589	ARSH MXRA5 ARSE ARSD ARSF GYG2 XG	0.680
RegHsa0000475	chrX	3220654	3220710	ARSH MXRA5 ARSE ARSD ARSF	0.740
RegHsa0000476	chrX	3221007	3221069	ARSH MXRA5 ARSE ARSD ARSF GYG2 XG	0.680
RegHsa0000477	chrX	3222111	3222123	ARSH MXRA5 ARSE ARSD ARSF GYG2 XG	0.610
RegHsa0000478	chrX	3224131	3224150	ARSH MXRA5 ARSE ARSD ARSF GYG2 XG	0.610
RegHsa0000479	chrX	3231110	3231178	ARSH MXRA5 ARSE ARSD ARSF	0.610
RegHsa0000480	chrX	3237331	3237432	ARSH MXRA5 ARSE ARSD ARSF GYG2 XG	0.680
RegHsa0000481	chrX	3250586	3250785	ARSH MXRA5 ARSE ARSD ARSF GYG2 XG	0.680
RegHsa0000482	chrX	3256154	3256235	ARSH MXRA5 ARSE ARSD ARSF GYG2 XG	0.680
RegHsa0000483	chrX	3257151	3257200	ARSH MXRA5 ARSE ARSD ARSF GYG2 XG	0.530
RegHsa0000484	chrX	3258161	3258181	ARSH MXRA5 ARSE ARSD ARSF	0.850
RegHsa0000485	chrX	3258801	3258941	ARSH MXRA5 ARSE ARSD ARSF GYG2 XG	0.680
RegHsa0000486	chrX	3264684	3264829	MXRA5	0.850
RegHsa0000487	chrX	3265743	3265758	ARSH MXRA5 ARSE ARSD ARSF GYG2 XG	0.530
RegHsa0000488	chrX	3266378	3266397	ARSH MXRA5 ARSE ARSD ARSF GYG2 XG	0.680
RegHsa0000489	chrX	3268687	3268711	ARSH MXRA5 ARSE ARSD ARSF GYG2	0.620
RegHsa0000490	chrX	3269617	3269662	ARSH MXRA5 ARSE ARSD ARSF	0.790
RegHsa0000491	chrX	3269789	3269820	ARSH MXRA5 ARSE ARSD ARSF	0.810
RegHsa0000492	chrX	3270291	3270306	ARSH MXRA5 ARSE ARSD ARSF GYG2 XG	0.610
RegHsa0000493	chrX	3271059	3271123	ARSH MXRA5 ARSE ARSD ARSF GYG2 XG	0.530
RegHsa0000494	chrX	3272248	3272264	ARSH MXRA5 ARSE ARSD ARSF GYG2	0.710
RegHsa0000495	chrX	3273686	3273871	ARSH MXRA5 ARSE ARSD ARSF GYG2 XG	0.610
RegHsa0000496	chrX	3273996	3274098	ARSH MXRA5 ARSE ARSD ARSF GYG2 XG	0.610
RegHsa0000497	chrX	3275879	3275981	ARSH MXRA5 ARSE ARSD ARSF GYG2 XG	0.610
RegHsa0000498	chrX	3276974	3277038	ARSH MXRA5 ARSE ARSD ARSF GYG2 XG	0.610
RegHsa0000499	chrX	3284443	3284471	ARSH MXRA5 ARSE ARSD ARSF GYG2 XG	0.530
RegHsa0000500	chrX	3288883	3289018	ARSH MXRA5 ARSE ARSD ARSF	0.740
RegHsa0000501	chrX	3289622	3289653	ARSH MXRA5 ARSE ARSD ARSF GYG2 XG	0.680
RegHsa0000502	chrX	3290440	3290511	ARSH MXRA5 ARSE ARSD ARSF GYG2 XG	0.530
RegHsa0000503	chrX	3291233	3291342	ARSH MXRA5 ARSE ARSD ARSF GYG2 XG	0.610
RegHsa0000504	chrX	3292048	3292072	ARSH MXRA5 ARSE ARSD ARSF GYG2 XG	0.610
RegHsa0000505	chrX	3292232	3292253	ARSH MXRA5 ARSE ARSD ARSF GYG2 PRKX XG	0.530
RegHsa0000506	chrX	3292726	3292868	ARSH MXRA5 ARSE ARSD ARSF GYG2 XG	0.680
RegHsa0000507	chrX	3293807	3293879	ARSH MXRA5 ARSE ARSD ARSF GYG2 PRKX XG	0.610
RegHsa0000508	chrX	3293882	3294015	ARSH MXRA5 ARSE ARSD ARSF GYG2 XG	0.680
RegHsa0000509	chrX	3296819	3296980	ARSH MXRA5 ARSE ARSD ARSF GYG2 XG	0.680
RegHsa0000510	chrX	3297911	3297959	ARSH MXRA5 ARSE ARSD ARSF GYG2 XG	0.610
RegHsa0000511	chrX	3298738	3298856	ARSH MXRA5 ARSE ARSD ARSF GYG2 XG	0.610
RegHsa0000512	chrX	3302702	3302749	ARSH MXRA5 ARSE ARSD ARSF GYG2 XG	0.680
RegHsa0000513	chrX	3304085	3304182	ARSH MXRA5 ARSE ARSD ARSF GYG2 XG	0.680
RegHsa0000514	chrX	3304298	3304480	ARSH MXRA5 ARSE ARSD ARSF GYG2 XG	0.680
RegHsa0000515	chrX	3305378	3305410	ARSH MXRA5 ARSE ARSD ARSF GYG2 XG	0.680
RegHsa0000516	chrX	3306819	3306839	ARSH MXRA5 ARSE ARSD ARSF	0.790
RegHsa0000517	chrX	3307370	3307423	ARSH MXRA5 ARSE ARSD ARSF	0.870
RegHsa0000518	chrX	3307541	3307646	ARSH MXRA5 ARSE ARSD ARSF	0.840
RegHsa0000519	chrX	3308235	3308250	ARSH MXRA5 ARSE ARSD ARSF GYG2 XG	0.680
RegHsa0000520	chrX	3309484	3309511	ARSH MXRA5 ARSE ARSD ARSF GYG2 XG	0.610
RegHsa0000521	chrX	3309737	3309762	ARSH MXRA5 ARSE ARSD ARSF GYG2 XG	0.680
RegHsa0000522	chrX	3310669	3310703	ARSH MXRA5 ARSE ARSD ARSF GYG2 XG	0.680
RegHsa0000523	chrX	3311220	3311297	ARSH MXRA5 ARSE ARSD ARSF	0.740
RegHsa0000524	chrX	3313998	3314036	ARSH MXRA5 ARSE ARSD ARSF GYG2 XG	0.530
RegHsa0000525	chrX	3314140	3314280	ARSH MXRA5 ARSE ARSD ARSF GYG2 XG	0.530
RegHsa0000526	chrX	3317311	3317338	ARSH MXRA5 ARSE ARSD ARSF	0.670
RegHsa0000527	chrX	3319027	3319087	ARSH MXRA5 ARSE ARSD ARSF GYG2 XG	0.610
RegHsa0000528	chrX	3321006	3321065	ARSH MXRA5 ARSE ARSD ARSF GYG2 XG	0.680
RegHsa0000529	chrX	3322547	3322558	ARSH MXRA5 ARSE ARSD ARSF GYG2	0.750
RegHsa0000530	chrX	3322717	3322773	ARSH MXRA5 ARSE ARSD ARSF GYG2 XG	0.680
RegHsa0000531	chrX	3323358	3323496	ARSH MXRA5 ARSE ARSD ARSF GYG2 XG	0.680
RegHsa0000532	chrX	3325288	3325403	ARSH MXRA5 ARSE ARSD ARSF GYG2 XG	0.680
RegHsa0000533	chrX	3325680	3325809	ARSH MXRA5 ARSE ARSD ARSF GYG2 XG	0.680
RegHsa0000534	chrX	3327018	3327043	ARSH MXRA5 ARSE ARSD ARSF	0.740
RegHsa0000535	chrX	3328558	3328609	ARSH MXRA5 ARSE ARSD ARSF GYG2 XG	0.680
RegHsa0000536	chrX	3329464	3329481	ARSH MXRA5 ARSE ARSD ARSF GYG2 XG	0.530
RegHsa0000537	chrX	3331751	3331780	ARSH MXRA5 ARSE ARSD ARSF GYG2 XG	0.610
RegHsa0000538	chrX	3332751	3332784	ARSH MXRA5 ARSE ARSD ARSF GYG2 XG	0.680
RegHsa0000539	chrX	3333283	3333298	ARSH MXRA5 ARSE ARSD ARSF	0.790
RegHsa0000540	chrX	3333657	3333689	ARSH MXRA5 ARSE ARSD ARSF	0.790
RegHsa0000541	chrX	3333843	3333884	ARSH MXRA5 ARSE ARSD ARSF	0.790
RegHsa0000542	chrX	3337296	3337366	ARSH MXRA5 ARSE ARSD ARSF GYG2 XG	0.680
RegHsa0000543	chrX	3339087	3339308	ARSH MXRA5 ARSE ARSD ARSF GYG2 XG	0.680
RegHsa0000544	chrX	3340837	3340927	ARSH MXRA5 ARSE ARSD ARSF GYG2 XG	0.680
RegHsa0000545	chrX	3341036	3341064	ARSH MXRA5 ARSE ARSD ARSF GYG2 XG	0.680
RegHsa0000546	chrX	3346135	3346306	CD99	0.450
RegHsa0000547	chrX	3346480	3346501	CD99	0.530
RegHsa0000548	chrX	3346674	3346685	CD99	0.450
RegHsa0000549	chrX	3346845	3346872	CD99	0.530
RegHsa0000550	chrX	3347129	3347328	CD99	0.530
RegHsa0000551	chrX	3347498	3347539	CD99	0.450
RegHsa0000552	chrX	3348276	3348288	CD99	0.530
RegHsa0000553	chrX	3348880	3349318	CD99	0.450
RegHsa0000554	chrX	3361402	3361465	ARSH MXRA5 ARSE ARSD ARSF	0.560
RegHsa0000555	chrX	3362567	3362587	CD99	0.530
RegHsa0000556	chrX	3363317	3363363	CD99	0.490
RegHsa0000557	chrX	3363516	3363603	CD99	0.530
RegHsa0000558	chrX	3363746	3363774	CD99	0.530
RegHsa0000559	chrX	3363917	3364074	CD99	0.530
RegHsa0000560	chrX	3364191	3364211	CD99	0.530
RegHsa0000561	chrX	3364327	3364344	CD99	0.530
RegHsa0000562	chrX	3366406	3366457	CD99	0.530
RegHsa0000563	chrX	3367479	3367517	CD99	0.490
RegHsa0000564	chrX	3367638	3367665	CD99	0.450
RegHsa0000565	chrX	3367964	3368117	CD99	0.530
RegHsa0000566	chrX	3368346	3368387	CD99	0.530
RegHsa0000567	chrX	3368897	3369033	ARSH MXRA5 ARSE ARSD ARSF	0.560
RegHsa0000568	chrX	3371657	3371703	CD99	0.530
RegHsa0000569	chrX	3376508	3376522	CD99	0.530
RegHsa0000570	chrX	3376624	3376650	CD99	0.530
RegHsa0000571	chrX	3377486	3377512	CD99	0.530
RegHsa0000572	chrX	3378315	3378327	CD99	0.530
RegHsa0000573	chrX	3378470	3378522	CD99	0.530
RegHsa0000574	chrX	3379134	3379148	CD99	0.530
RegHsa0000575	chrX	3379410	3379527	CD99	0.490
RegHsa0000576	chrX	3379710	3379798	CD99	0.410
RegHsa0000577	chrX	3380159	3380187	CD99	0.410
RegHsa0000578	chrX	3380637	3380669	CD99	0.450
RegHsa0000579	chrX	3380802	3380848	CD99	0.450
RegHsa0000580	chrX	3383194	3383209	ARSH MXRA5 ARSE ARSD ARSF GYG2 XG	0.610
RegHsa0000581	chrX	3383674	3383691	ARSH MXRA5 ARSE ARSD ARSF GYG2 XG	0.610
RegHsa0000582	chrX	3385917	3385969	CD99	0.530
RegHsa0000583	chrX	3389331	3389383	CD99	0.530
RegHsa0000584	chrX	3389939	3389954	CD99	0.450
RegHsa0000585	chrX	3390274	3390354	CD99	0.450
RegHsa0000586	chrX	3395762	3395833	CD99	0.530
RegHsa0000587	chrX	3396026	3396048	CD99	0.530
RegHsa0000588	chrX	3396679	3396690	CD99	0.490
RegHsa0000589	chrX	3397420	3397547	CD99	0.490
RegHsa0000590	chrX	3398560	3398571	CD99	0.490
RegHsa0000591	chrX	3403396	3403414	ARSH MXRA5 ARSE ARSD ARSF	0.680
RegHsa0000592	chrX	3403518	3403699	ARSH MXRA5 ARSE ARSD ARSF GYG2 XG	0.610
RegHsa0000593	chrX	3409104	3409139	CD99	0.450
RegHsa0000594	chrX	3410240	3410251	CD99	0.530
RegHsa0000595	chrX	3413388	3413446	CD99	0.450
RegHsa0000596	chrX	3413569	3413615	CD99	0.450
RegHsa0000597	chrX	3413773	3413825	CD99	0.450
RegHsa0000598	chrX	3415061	3415123	CD99	0.530
RegHsa0000599	chrX	3416024	3416112	CD99	0.450
RegHsa0000600	chrX	3416266	3416307	CD99	0.530
RegHsa0000601	chrX	3416517	3416618	CD99	0.530
RegHsa0000602	chrX	3417028	3417212	CD99	0.530
RegHsa0000603	chrX	3419546	3419567	CD99	0.530
RegHsa0000604	chrX	3420377	3420490	CD99	0.530
RegHsa0000605	chrX	3422020	3422187	CD99	0.450
RegHsa0000606	chrX	3433218	3433242	CD99	0.450
RegHsa0000607	chrX	3433650	3433728	CD99	0.380
RegHsa0000608	chrX	3435449	3435490	ARSH MXRA5 ARSE ARSD ARSF GYG2 CD99 XG	0.530
RegHsa0000609	chrX	3435501	3435735	CD99	0.530
RegHsa0000610	chrX	3435887	3436027	CD99	0.530
RegHsa0000611	chrX	3437656	3437699	CD99	0.450
RegHsa0000612	chrX	3439856	3439893	ARSH MXRA5 ARSE ARSD ARSF	0.730
RegHsa0000613	chrX	3440145	3440239	ARSH MXRA5 ARSE ARSD ARSF	0.730
RegHsa0000614	chrX	3444243	3444260	ARSH MXRA5 ARSE ARSD ARSF GYG2 XG	0.610
RegHsa0000615	chrX	3444281	3444301	ARSH MXRA5 ARSE ARSD ARSF GYG2	0.750
RegHsa0000616	chrX	3445751	3445963	ARSH MXRA5 ARSE ARSD ARSF GYG2 XG	0.610
RegHsa0000617	chrX	3446548	3446806	ARSH MXRA5 ARSE ARSD ARSF	0.740
RegHsa0000618	chrX	3447013	3447104	ARSH MXRA5 ARSE ARSD ARSF	0.750
RegHsa0000619	chrX	3447750	3447890	ARSH MXRA5 ARSE ARSD ARSF GYG2	0.750
RegHsa0000620	chrX	3447936	3448028	ARSH MXRA5 ARSE ARSD ARSF GYG2 XG	0.680
RegHsa0000621	chrX	3448195	3448275	ARSH MXRA5 ARSE ARSD ARSF GYG2 XG	0.680
RegHsa0000622	chrX	3449502	3449565	ARSH MXRA5 ARSE ARSD ARSF GYG2 XG	0.680
RegHsa0000623	chrX	3450099	3450119	ARSH MXRA5 ARSE ARSD ARSF GYG2 XG	0.610
RegHsa0000624	chrX	3451792	3451894	ARSH MXRA5 ARSE ARSD ARSF GYG2 XG	0.610
RegHsa0000625	chrX	3452397	3452425	ARSH MXRA5 ARSE ARSD ARSF GYG2 XG	0.610
RegHsa0000626	chrX	3452699	3452842	ARSH MXRA5 ARSE ARSD ARSF GYG2 XG	0.610
RegHsa0000627	chrX	3454781	3454842	ARSH MXRA5 ARSE ARSD ARSF GYG2 XG	0.610
RegHsa0000628	chrX	3455192	3455222	ARSH MXRA5 ARSE ARSD ARSF	0.670
RegHsa0000629	chrX	3455333	3455517	ARSH MXRA5 ARSE ARSD ARSF	0.670
RegHsa0000630	chrX	3457213	3457271	ARSH MXRA5 ARSE ARSD ARSF GYG2 XG	0.680
RegHsa0000631	chrX	3457273	3457340	ARSH MXRA5 ARSE ARSD ARSF	0.740
RegHsa0000632	chrX	3458832	3458906	ARSH MXRA5 ARSE ARSD ARSF	0.790
RegHsa0000633	chrX	3459707	3459722	ARSH MXRA5 ARSE ARSD ARSF GYG2 XG	0.680
RegHsa0000634	chrX	3460281	3460321	ARSH MXRA5 ARSE ARSD ARSF GYG2 XG	0.610
RegHsa0000635	chrX	3460717	3461176	ARSH MXRA5 ARSE ARSD ARSF GYG2 XG	0.610
RegHsa0000636	chrX	3462112	3462627	ARSH MXRA5 ARSE ARSD ARSF GYG2 XG	0.610
RegHsa0000637	chrX	3463451	3463480	ARSH MXRA5 ARSE ARSD ARSF GYG2 XG	0.610
RegHsa0000638	chrX	3463765	3463808	ARSH MXRA5 ARSE ARSD ARSF GYG2 XG	0.680
RegHsa0000639	chrX	3465888	3465979	ARSH MXRA5 ARSE ARSD ARSF GYG2 XG	0.610
RegHsa0000640	chrX	3466320	3466455	ARSH MXRA5 ARSE ARSD ARSF GYG2 XG	0.610
RegHsa0000641	chrX	3466891	3466905	ARSH MXRA5 ARSE ARSD ARSF	0.740
RegHsa0000642	chrX	3467215	3467235	ARSH MXRA5 ARSE ARSD ARSF	0.670
RegHsa0000643	chrX	3467595	3467632	ARSH MXRA5 ARSE ARSD ARSF	0.740
RegHsa0000644	chrX	3468083	3468162	ARSH MXRA5 ARSE ARSD ARSF GYG2 XG	0.610
RegHsa0000645	chrX	3469202	3469571	ARSH MXRA5 ARSE ARSD ARSF GYG2 XG	0.610
RegHsa0000646	chrX	3478841	3478895	ARSH MXRA5 ARSE ARSD ARSF GYG2 XG	0.680
RegHsa0000647	chrX	3479415	3479529	ARSH MXRA5 ARSE ARSD ARSF GYG2 XG	0.610
RegHsa0000648	chrX	3481560	3481751	ARSH MXRA5 ARSE ARSD ARSF GYG2 XG	0.680
RegHsa0000649	chrX	3486124	3486166	ARSH MXRA5 ARSE ARSD ARSF GYG2 XG	0.530
RegHsa0000650	chrX	3486888	3486910	ARSH MXRA5 ARSE ARSD ARSF GYG2 XG	0.680
RegHsa0000651	chrX	3487440	3487471	ARSH MXRA5 ARSE ARSD ARSF	0.740
RegHsa0000652	chrX	3487921	3487945	ARSH MXRA5 ARSE ARSD ARSF	0.740
RegHsa0000653	chrX	3488763	3488782	ARSH MXRA5 ARSE ARSD ARSF GYG2 XG	0.680
RegHsa0000654	chrX	3489486	3489516	ARSH MXRA5 ARSE ARSD ARSF GYG2 XG	0.610
RegHsa0000655	chrX	3491333	3491470	ARSH MXRA5 ARSE ARSD ARSF GYG2 XG	0.610
RegHsa0000656	chrX	3491574	3491602	ARSH MXRA5 ARSE ARSD ARSF GYG2 XG	0.530
RegHsa0000657	chrX	3492205	3492228	ARSH MXRA5 ARSE ARSD ARSF	0.740
RegHsa0000658	chrX	3493696	3493853	ARSH MXRA5 ARSE ARSD ARSF GYG2 XG	0.680
RegHsa0000659	chrX	3494786	3494809	ARSH MXRA5 ARSE ARSD ARSF GYG2 XG	0.610
RegHsa0000660	chrX	3495246	3495414	ARSH MXRA5 ARSE ARSD ARSF	0.790
RegHsa0000661	chrX	3497386	3497455	ARSH MXRA5 ARSE ARSD ARSF	0.670
RegHsa0000662	chrX	3497939	3497955	ARSH MXRA5 ARSE ARSD ARSF	0.740
RegHsa0000663	chrX	3498098	3498252	ARSH MXRA5 ARSE ARSD ARSF	0.740
RegHsa0000664	chrX	3498402	3498487	ARSH MXRA5 ARSE ARSD ARSF GYG2 XG	0.610
RegHsa0000665	chrX	3498827	3498898	ARSH MXRA5 ARSE ARSD ARSF GYG2 XG	0.680
RegHsa0000666	chrX	3499390	3499552	ARSH MXRA5 ARSE ARSD ARSF GYG2 XG	0.610
RegHsa0000667	chrX	3499772	3499801	ARSH MXRA5 ARSE ARSD ARSF GYG2 XG	0.680
RegHsa0000668	chrX	3502400	3502531	ARSH MXRA5 ARSE ARSD ARSF GYG2 XG	0.610
RegHsa0000669	chrX	3503597	3503676	ARSH MXRA5 ARSE ARSD ARSF	0.790
RegHsa0000670	chrX	3504158	3504173	ARSH MXRA5 ARSE ARSD ARSF	0.740
RegHsa0000671	chrX	3506135	3506262	ARSH MXRA5 ARSE ARSD ARSF	0.670
RegHsa0000672	chrX	3509971	3510026	ARSH MXRA5 ARSE ARSD ARSF GYG2 XG	0.610
RegHsa0000673	chrX	3511410	3511496	ARSH MXRA5 ARSE ARSD ARSF	0.680
RegHsa0000674	chrX	3513881	3514022	ARSH MXRA5 ARSE ARSD ARSF GYG2 XG	0.610
RegHsa0000675	chrX	3514283	3514333	ARSH MXRA5 ARSE ARSD ARSF GYG2 XG	0.610
RegHsa0000676	chrX	3514949	3515062	ARSH MXRA5 ARSE ARSD ARSF GYG2 XG	0.530
RegHsa0000677	chrX	3515555	3515600	ARSH MXRA5 ARSE ARSD ARSF GYG2 XG	0.610
RegHsa0000678	chrX	3516876	3516887	ARSH MXRA5 ARSE ARSD ARSF	0.790
RegHsa0000679	chrX	3517194	3517204	ARSH MXRA5 ARSE ARSD ARSF	0.790
RegHsa0000680	chrX	3517996	3518016	ARSH MXRA5 ARSE ARSD ARSF GYG2 XG	0.530
RegHsa0000681	chrX	3519952	3519966	ARSH MXRA5 ARSE ARSD ARSF GYG2 XG	0.610
RegHsa0000682	chrX	3521252	3521266	ARSH MXRA5 ARSE ARSD ARSF GYG2 XG	0.610
RegHsa0000683	chrX	3528645	3528746	ARSH MXRA5 ARSE ARSD ARSF GYG2 PRKX XG	0.610
RegHsa0000684	chrX	3528975	3528993	ARSH MXRA5 ARSE ARSD ARSF GYG2 PRKX XG	0.610
RegHsa0000685	chrX	3531480	3531581	ARSH MXRA5 ARSE ARSD ARSF GYG2 PRKX XG	0.540
RegHsa0000686	chrX	3534511	3534538	ARSH MXRA5 ARSE ARSD ARSF GYG2 PRKX XG	0.610
RegHsa0000687	chrX	3534787	3534827	ARSH MXRA5 ARSE ARSD ARSF GYG2 PRKX XG	0.530
RegHsa0000688	chrX	3537872	3537911	ARSH MXRA5 ARSE ARSD ARSF GYG2 XG	0.530
RegHsa0000689	chrX	3538040	3538150	ARSH MXRA5 ARSE ARSD ARSF GYG2 XG	0.610
RegHsa0000690	chrX	3539569	3539595	ARSH MXRA5 ARSE ARSD ARSF	0.790
RegHsa0000691	chrX	3540777	3540936	ARSH MXRA5 ARSE ARSD ARSF GYG2 XG	0.610
RegHsa0000692	chrX	3541816	3541918	ARSH MXRA5 ARSE ARSD ARSF GYG2 XG	0.680
RegHsa0000693	chrX	3542265	3542620	ARSH MXRA5 ARSE ARSD ARSF GYG2 XG	0.610
RegHsa0000694	chrX	3542996	3543044	ARSH MXRA5 ARSE ARSD ARSF GYG2 XG	0.610
RegHsa0000695	chrX	3547953	3548230	ARSH MXRA5 ARSE ARSD ARSF GYG2 XG	0.680
RegHsa0000696	chrX	3549050	3549134	ARSH MXRA5 ARSE ARSD ARSF GYG2 XG	0.680
RegHsa0000697	chrX	3551842	3551851	ARSH MXRA5 ARSE ARSD ARSF GYG2 XG	0.610
RegHsa0000698	chrX	3558014	3558075	ARSH MXRA5 ARSE ARSD ARSF GYG2 XG	0.680
RegHsa0000699	chrX	3561830	3561986	ARSH MXRA5 ARSE ARSD ARSF GYG2	0.610
RegHsa0000700	chrX	3562481	3562527	ARSH MXRA5 ARSE ARSD ARSF GYG2	0.610
RegHsa0000701	chrX	3562750	3562811	ARSH MXRA5 ARSE ARSD ARSF GYG2	0.610
RegHsa0000702	chrX	3563189	3563283	ARSH MXRA5 ARSE ARSD ARSF GYG2	0.680
RegHsa0000703	chrX	3563393	3563412	ARSH MXRA5 ARSE ARSD ARSF GYG2	0.680
RegHsa0000704	chrX	3564708	3564758	ARSH MXRA5 ARSE ARSD ARSF GYG2	0.530
RegHsa0000705	chrX	3564881	3564908	ARSH MXRA5 ARSE ARSD ARSF GYG2	0.450
RegHsa0000706	chrX	3567491	3567500	ARSH MXRA5 ARSE ARSD ARSF GYG2 XG	0.610
RegHsa0000707	chrX	3569041	3569071	ARSH MXRA5 ARSE ARSD ARSF GYG2	0.680
RegHsa0000708	chrX	3569248	3569263	ARSH MXRA5 ARSE ARSD ARSF GYG2	0.680
RegHsa0000709	chrX	3569433	3569504	ARSH MXRA5 ARSE ARSD ARSF GYG2	0.680
RegHsa0000710	chrX	3569657	3569728	ARSH MXRA5 ARSE ARSD ARSF GYG2	0.680
RegHsa0000711	chrX	3577609	3577626	ARSH MXRA5 ARSE ARSD ARSF GYG2	0.680
RegHsa0000712	chrX	3578292	3578346	ARSH MXRA5 ARSE ARSD ARSF GYG2	0.680
RegHsa0000713	chrX	3579805	3579836	ARSH MXRA5 ARSE ARSD ARSF GYG2	0.680
RegHsa0000714	chrX	3580162	3580213	ARSH MXRA5 ARSE ARSD ARSF GYG2	0.680
RegHsa0000715	chrX	3595566	3595582	ARSH MXRA5 ARSE ARSD ARSF GYG2	0.610
RegHsa0000716	chrX	3595797	3595867	ARSH MXRA5 ARSE ARSD ARSF GYG2	0.680
RegHsa0000717	chrX	3596483	3596580	ARSH MXRA5 ARSE ARSD ARSF GYG2	0.680
RegHsa0000718	chrX	3596701	3596721	ARSH MXRA5 ARSE ARSD ARSF GYG2	0.680
RegHsa0000719	chrX	3598632	3598717	ARSH MXRA5 ARSE ARSD ARSF GYG2	0.610
RegHsa0000720	chrX	3599825	3599852	ARSH MXRA5 ARSE ARSD ARSF GYG2	0.610
RegHsa0000721	chrX	3600016	3600066	ARSH MXRA5 ARSE ARSD ARSF GYG2	0.610
RegHsa0000722	chrX	3600263	3600342	ARSH MXRA5 ARSE ARSD ARSF GYG2	0.610
RegHsa0000723	chrX	3606968	3607013	ARSH MXRA5 ARSE ARSD ARSF GYG2	0.610
RegHsa0000724	chrX	3607179	3607335	ARSH MXRA5 ARSE ARSD ARSF GYG2	0.610
RegHsa0000725	chrX	3608152	3608345	ARSH MXRA5 ARSE ARSD ARSF GYG2	0.680
RegHsa0000726	chrX	3608794	3608896	ARSH MXRA5 ARSE ARSD ARSF GYG2	0.680
RegHsa0000727	chrX	3615892	3616220	ARSH MXRA5 ARSE ARSD ARSF GYG2	0.680
RegHsa0000728	chrX	3617861	3617961	ARSH MXRA5 ARSE ARSD ARSF GYG2	0.680
RegHsa0000729	chrX	3618460	3618557	ARSH MXRA5 ARSE ARSD ARSF GYG2	0.610
RegHsa0000730	chrX	3619011	3619032	ARSH MXRA5 ARSE ARSD ARSF GYG2	0.680
RegHsa0000731	chrX	3619487	3619579	ARSH MXRA5 ARSE ARSD ARSF GYG2	0.680
RegHsa0000732	chrX	3620298	3620417	ARSH MXRA5 ARSE ARSD ARSF GYG2	0.680
RegHsa0000733	chrX	3621397	3621485	ARSH MXRA5 ARSE ARSD ARSF GYG2 PRKX	0.610
RegHsa0000734	chrX	3622019	3622076	ARSH MXRA5 ARSE ARSD ARSF GYG2 PRKX	0.610
RegHsa0000735	chrX	3622382	3622416	ARSH MXRA5 ARSE ARSD ARSF GYG2 PRKX	0.610
RegHsa0000736	chrX	3625728	3625808	ARSH MXRA5 ARSE ARSD ARSF GYG2	0.610
RegHsa0000737	chrX	3626445	3626583	ARSH MXRA5 ARSE ARSD ARSF	0.610
RegHsa0000738	chrX	3629136	3629438	ARSH MXRA5 ARSE ARSD ARSF	0.680
RegHsa0000739	chrX	3629595	3629622	ARSH MXRA5 ARSE ARSD ARSF	0.680
RegHsa0000740	chrX	3629977	3630037	ARSH MXRA5 ARSE ARSD ARSF	0.680
RegHsa0000741	chrX	3630334	3630514	ARSH MXRA5 ARSE ARSD ARSF	0.680
RegHsa0000742	chrX	3631905	3632009	ARSH MXRA5 ARSE ARSD ARSF	0.680
RegHsa0000743	chrX	3632533	3632558	ARSH MXRA5 ARSE ARSD ARSF	0.680
RegHsa0000744	chrX	3632933	3632948	ARSH MXRA5 ARSE ARSD ARSF	0.680
RegHsa0000745	chrX	3633136	3633231	ARSH MXRA5 ARSE ARSD ARSF	0.680
RegHsa0000746	chrX	3633680	3633696	ARSH MXRA5 ARSE ARSD ARSF	0.680
RegHsa0000747	chrX	3635758	3635786	ARSH MXRA5 ARSE ARSD ARSF	0.600
RegHsa0000748	chrX	3636399	3636409	ARSH MXRA5 ARSE ARSD ARSF	0.680
RegHsa0000749	chrX	3638063	3638186	ARSH MXRA5 ARSE ARSD ARSF	0.680
RegHsa0000750	chrX	3638332	3638401	ARSH MXRA5 ARSE ARSD ARSF	0.610
RegHsa0000751	chrX	3638819	3638844	ARSH MXRA5 ARSE ARSD ARSF	0.450
RegHsa0000752	chrX	3639317	3639326	ARSH MXRA5 ARSE ARSD ARSF	0.680
RegHsa0000753	chrX	3640236	3640253	ARSH MXRA5 ARSE ARSD ARSF	0.680
RegHsa0000754	chrX	3640343	3640381	ARSH MXRA5 ARSE ARSD ARSF GYG2	0.610
RegHsa0000755	chrX	3640848	3640963	ARSH MXRA5 ARSE ARSD ARSF	0.680
RegHsa0000756	chrX	3641095	3641199	ARSH MXRA5 ARSE ARSD ARSF	0.680
RegHsa0000757	chrX	3641382	3641405	ARSH MXRA5 ARSE ARSD ARSF	0.680
RegHsa0000758	chrX	3641569	3641607	ARSH MXRA5 ARSE ARSD ARSF	0.680
RegHsa0000759	chrX	3641951	3642018	ARSH MXRA5 ARSE ARSD ARSF	0.680
RegHsa0000760	chrX	3642605	3642671	ARSH MXRA5 ARSE ARSD ARSF GYG2	0.530
RegHsa0000761	chrX	3643128	3643150	ARSH MXRA5 ARSE ARSD ARSF GYG2	0.610
RegHsa0000762	chrX	3645945	3646539	ARSH MXRA5 ARSE ARSD ARSF	0.610
RegHsa0000763	chrX	3646667	3646808	ARSH MXRA5 ARSE ARSD ARSF	0.680
RegHsa0000764	chrX	3646912	3647110	ARSH MXRA5 ARSE ARSD ARSF GYG2	0.610
RegHsa0000765	chrX	3647474	3647528	ARSH MXRA5 ARSE ARSD ARSF	0.680
RegHsa0000766	chrX	3648241	3648361	ARSH MXRA5 ARSE ARSD ARSF PRKX	0.610
RegHsa0000767	chrX	3648864	3648899	MXRA5	0.690
RegHsa0000768	chrX	3654277	3654480	ARSH MXRA5 ARSE ARSD ARSF	0.610
RegHsa0000769	chrX	3654615	3654771	ARSH MXRA5 ARSE ARSD ARSF	0.610
RegHsa0000770	chrX	3660296	3660655	ARSH MXRA5 ARSE ARSD ARSF	0.610
RegHsa0000771	chrX	3660984	3661037	ARSH MXRA5 ARSE ARSD ARSF	0.610
RegHsa0000772	chrX	3661675	3661765	ARSH MXRA5 ARSE ARSD ARSF	0.610
RegHsa0000773	chrX	3662025	3662219	ARSH MXRA5 ARSE ARSD ARSF	0.680
RegHsa0000774	chrX	3666634	3666679	ARSH MXRA5 ARSE ARSD ARSF	0.610
RegHsa0000775	chrX	3673733	3673805	ARSH MXRA5 ARSE ARSD ARSF	0.680
RegHsa0000776	chrX	3675933	3675989	ARSH MXRA5 ARSE ARSD ARSF	0.610
RegHsa0000777	chrX	3680070	3680290	ARSH MXRA5 ARSE ARSD ARSF PRKX	0.610
RegHsa0000778	chrX	3680680	3680700	ARSH MXRA5 ARSE ARSD ARSF PRKX	0.540
RegHsa0000779	chrX	3680900	3680980	ARSH MXRA5 ARSE ARSD ARSF PRKX	0.610
RegHsa0000780	chrX	3686839	3687053	ARSH MXRA5 ARSE ARSD ARSF PRKX	0.540
RegHsa0000781	chrX	3690014	3690131	PRKX	0.610
RegHsa0000782	chrX	3690656	3690721	PRKX	0.530
RegHsa0000783	chrX	3692368	3692753	PRKX	0.540
RegHsa0000784	chrX	3692932	3692980	PRKX	0.540
RegHsa0000785	chrX	3695156	3695232	PRKX	0.450
RegHsa0000786	chrX	3695401	3695808	PRKX	0.540
RegHsa0000787	chrX	3698709	3698952	PRKX	0.530
RegHsa0000788	chrX	3699274	3699316	PRKX	0.530
RegHsa0000789	chrX	3699591	3699605	PRKX	0.690
RegHsa0000790	chrX	3700457	3700487	PRKX	0.690
RegHsa0000791	chrX	3701799	3701925	PRKX	0.530
RegHsa0000792	chrX	3703004	3703046	PRKX	0.530
RegHsa0000793	chrX	3704404	3704449	PRKX	0.530
RegHsa0000794	chrX	3706038	3706206	PRKX	0.530
RegHsa0000795	chrX	3706764	3706791	PRKX	0.690
RegHsa0000796	chrX	3708219	3708269	PRKX	0.610
RegHsa0000797	chrX	3708395	3708608	PRKX	0.530
RegHsa0000798	chrX	3714179	3714288	PRKX	0.610
RegHsa0000799	chrX	3714936	3715393	PRKX	0.610
RegHsa0000800	chrX	3724518	3724557	PRKX	0.710
RegHsa0000801	chrX	3724816	3724947	PRKX	0.710
RegHsa0000802	chrX	3729697	3729714	PRKX	0.540
RegHsa0000803	chrX	3729960	3729972	PRKX	0.540
RegHsa0000804	chrX	3730362	3730630	PRKX	0.690
RegHsa0000805	chrX	3730899	3730948	PRKX	0.530
RegHsa0000806	chrX	3736779	3736857	PRKX	0.540
RegHsa0000807	chrX	3737227	3737273	ARSH MXRA5 ARSE ARSD ARSF PRKX	0.540
RegHsa0000808	chrX	3737403	3737420	ARSH MXRA5 ARSE ARSD ARSF PRKX	0.540
RegHsa0000809	chrX	3737842	3737859	PRKX	0.530
RegHsa0000810	chrX	3738414	3738521	PRKX	0.530
RegHsa0000811	chrX	3745813	3745905	PRKX	0.460
RegHsa0000812	chrX	3765116	3765395	ARSH MXRA5 ARSE ARSD ARSF	0.530
RegHsa0000813	chrX	3768144	3768209	ARSH MXRA5 ARSE ARSD ARSF	0.610
RegHsa0000814	chrX	3770398	3770880	ARSH MXRA5 ARSE ARSD ARSF	0.610
RegHsa0000815	chrX	3773808	3773951	ARSH MXRA5 ARSE ARSD ARSF	0.610
RegHsa0000816	chrX	3774199	3774278	ARSH MXRA5 ARSE ARSD ARSF	0.610
RegHsa0000817	chrX	3774540	3774590	ARSH MXRA5 ARSE ARSD ARSF	0.610
RegHsa0000818	chrX	3775017	3775222	ARSH MXRA5 ARSE ARSD ARSF	0.610
RegHsa0000819	chrX	3775692	3775736	ARSH MXRA5 ARSE ARSD ARSF	0.610
RegHsa0000820	chrX	3843960	3843992	ARSH MXRA5 ARSE ARSD ARSF	0.610
RegHsa0000821	chrX	3851898	3852081	ARSH MXRA5 ARSE ARSD ARSF	0.610
RegHsa0000822	chrX	3852498	3852582	ARSH MXRA5 ARSE ARSD ARSF	0.610
RegHsa0000823	chrX	3853091	3853118	ARSH MXRA5 ARSE ARSD ARSF	0.680
RegHsa0000824	chrX	3853484	3853510	ARSH MXRA5 ARSE ARSD ARSF	0.610
RegHsa0000825	chrX	3858205	3858233	ARSH MXRA5 ARSE ARSD ARSF	0.680
RegHsa0000826	chrX	3858342	3858373	ARSH MXRA5 ARSE ARSD ARSF	0.680
RegHsa0000827	chrX	3858499	3858520	ARSH MXRA5 ARSE ARSD ARSF	0.680
RegHsa0000828	chrX	3861694	3862367	ARSH MXRA5 ARSE ARSD ARSF	0.530
RegHsa0000829	chrX	3864666	3864820	ARSH MXRA5 ARSE ARSD ARSF	0.680
RegHsa0000830	chrX	3866144	3866243	ARSH MXRA5 ARSE ARSD ARSF	0.680
RegHsa0000831	chrX	3866784	3866815	ARSH MXRA5 ARSE ARSD ARSF	0.680
RegHsa0000832	chrX	3866957	3867026	ARSH MXRA5 ARSE ARSD ARSF	0.610
RegHsa0000833	chrX	3867494	3867518	ARSH MXRA5 ARSE ARSD ARSF	0.650
RegHsa0000834	chrX	3868746	3868757	ARSH MXRA5 ARSE ARSD ARSF	0.650
RegHsa0000835	chrX	3869076	3869101	ARSH MXRA5 ARSE ARSD ARSF	0.680
RegHsa0000836	chrX	3869980	3869991	ARSH MXRA5 ARSE ARSD ARSF	0.610
RegHsa0000837	chrX	3870554	3870689	ARSH MXRA5 ARSE ARSD ARSF	0.680
RegHsa0000838	chrX	3872312	3872788	ARSH MXRA5 ARSE ARSD ARSF	0.530
RegHsa0000839	chrX	3874908	3875465	ARSH MXRA5 ARSE ARSD ARSF	0.680
RegHsa0000840	chrX	3876598	3876709	ARSH MXRA5 ARSE ARSD ARSF	0.680
RegHsa0000841	chrX	3876814	3876851	ARSH MXRA5 ARSE ARSD ARSF	0.680
RegHsa0000842	chrX	3877329	3877429	ARSH MXRA5 ARSE ARSD ARSF	0.610
RegHsa0000843	chrX	3877903	3877930	ARSH MXRA5 ARSE ARSD ARSF	0.610
RegHsa0000844	chrX	3878083	3878161	ARSH MXRA5 ARSE ARSD ARSF	0.610
RegHsa0000845	chrX	3878277	3878372	ARSH MXRA5 ARSE ARSD ARSF	0.610
RegHsa0000846	chrX	3878793	3878852	ARSH MXRA5 ARSE ARSD ARSF	0.610
RegHsa0000847	chrX	3880036	3880135	ARSH MXRA5 ARSE ARSD ARSF	0.680
RegHsa0000848	chrX	3881132	3881158	ARSH MXRA5 ARSE ARSD ARSF	0.650
RegHsa0000849	chrX	3895902	3895914	ARSH MXRA5 ARSE ARSD ARSF	0.650
RegHsa0000850	chrX	3896378	3896421	ARSH MXRA5 ARSE ARSD ARSF	0.650
RegHsa0000851	chrX	3896707	3896725	ARSH MXRA5 ARSE ARSD ARSF	0.500
RegHsa0000852	chrX	3897328	3897350	ARSH MXRA5 ARSE ARSD ARSF	0.530
RegHsa0000853	chrX	3902051	3902222	ARSH MXRA5 ARSE ARSD ARSF	0.680
RegHsa0000854	chrX	3903466	3903479	ARSH MXRA5 ARSE ARSD ARSF	0.680
RegHsa0000855	chrX	3904055	3904100	ARSH MXRA5 ARSE ARSD ARSF	0.500
RegHsa0000856	chrX	3907973	3908021	ARSH MXRA5 ARSE ARSD ARSF	0.580
RegHsa0000857	chrX	3908128	3908211	ARSH MXRA5 ARSE ARSD ARSF	0.580
RegHsa0000858	chrX	3908750	3908811	ARSH MXRA5 ARSE ARSD ARSF	0.610
RegHsa0000859	chrX	3911980	3911995	ARSH MXRA5 ARSE ARSD ARSF	0.680
RegHsa0000860	chrX	3912533	3912614	ARSH MXRA5 ARSE ARSD ARSF	0.680
RegHsa0000861	chrX	3918886	3919163	ARSH MXRA5 ARSE ARSD ARSF	0.610
RegHsa0000862	chrX	3919492	3919742	ARSH MXRA5 ARSE ARSD ARSF	0.610
RegHsa0000863	chrX	3920226	3920324	ARSH MXRA5 ARSE ARSD ARSF	0.530
RegHsa0000864	chrX	3920822	3920893	ARSH MXRA5 ARSE ARSD ARSF	0.610
RegHsa0000865	chrX	3921000	3921150	ARSH MXRA5 ARSE ARSD ARSF	0.610
RegHsa0000866	chrX	3921628	3921928	ARSH MXRA5 ARSE ARSD ARSF	0.610
RegHsa0000867	chrX	3923376	3923698	PRKX	0.820
RegHsa0000868	chrX	3924895	3925035	ARSH MXRA5 ARSE ARSD ARSF	0.610
RegHsa0000869	chrX	3925919	3925935	ARSH MXRA5 ARSE ARSD ARSF	0.680
RegHsa0000870	chrX	3928005	3928124	ARSH MXRA5 ARSE ARSD ARSF	0.610
RegHsa0000871	chrX	3929301	3929394	ARSH MXRA5 ARSE ARSD ARSF	0.680
RegHsa0000872	chrX	3929502	3929591	ARSH MXRA5 ARSE ARSD ARSF	0.680
RegHsa0000873	chrX	3930345	3930363	MXRA5	0.610
RegHsa0000874	chrX	3932116	3932157	MXRA5	0.680
RegHsa0000875	chrX	3932758	3932774	MXRA5	0.610
RegHsa0000876	chrX	3933028	3933074	MXRA5	0.610
RegHsa0000877	chrX	3933580	3933645	MXRA5	0.650
RegHsa0000878	chrX	3933930	3933958	MXRA5	0.680
RegHsa0000879	chrX	3934209	3934614	MXRA5	0.680
RegHsa0000880	chrX	3937975	3937990	ARSH MXRA5 ARSE ARSD ARSF	0.610
RegHsa0000881	chrX	3938370	3938390	ARSH MXRA5 ARSE ARSD ARSF	0.610
RegHsa0000882	chrX	3938925	3939026	ARSH MXRA5 ARSE ARSD ARSF	0.530
RegHsa0000883	chrX	3939443	3939477	MXRA5	0.680
RegHsa0000884	chrX	3939613	3939656	MXRA5	0.680
RegHsa0000885	chrX	3940077	3940234	MXRA5	0.680
RegHsa0000886	chrX	3940558	3940619	MXRA5	0.680
RegHsa0000887	chrX	3941606	3941632	PRKX	0.820
RegHsa0000888	chrX	3941741	3941791	PRKX	0.820
RegHsa0000889	chrX	3944574	3944683	MXRA5	0.680
RegHsa0000890	chrX	3946379	3946458	PRKX	0.820
RegHsa0000891	chrX	3949687	3949714	MXRA5	0.610
RegHsa0000892	chrX	3950632	3950704	ARSH MXRA5 ARSE ARSD ARSF	0.530
RegHsa0000893	chrX	3950754	3950872	MXRA5	0.610
RegHsa0000894	chrX	3951143	3951411	MXRA5	0.680
RegHsa0000895	chrX	3951583	3951642	MXRA5	0.680
RegHsa0000896	chrX	3951855	3951885	ARSH MXRA5 ARSE ARSD ARSF	0.530
RegHsa0000897	chrX	3952414	3952479	MXRA5	0.680
RegHsa0000898	chrX	3952896	3953037	MXRA5	0.680
RegHsa0000899	chrX	3953250	3953285	MXRA5	0.680
RegHsa0000900	chrX	3953570	3953668	MXRA5	0.680
RegHsa0000901	chrX	3953942	3953991	MXRA5	0.680
RegHsa0000902	chrX	3961979	3961998	ARSH MXRA5 ARSE ARSD ARSF	0.530
RegHsa0000903	chrX	3962352	3962566	MXRA5	0.610
RegHsa0000904	chrX	3962617	3962688	ARSH MXRA5 ARSE ARSD ARSF	0.530
RegHsa0000905	chrX	3963199	3963259	ARSH MXRA5 ARSE ARSD ARSF	0.530
RegHsa0000906	chrX	3963837	3964119	ARSH MXRA5 ARSE ARSD ARSF	0.530
RegHsa0000907	chrX	3964345	3964387	ARSH MXRA5 ARSE ARSD ARSF	0.530
RegHsa0000908	chrX	3967282	3967307	MXRA5	0.610
RegHsa0000909	chrX	3967481	3967520	MXRA5	0.610
RegHsa0000910	chrX	3968234	3968269	MXRA5	0.680
RegHsa0000911	chrX	3968397	3968512	MXRA5	0.680
RegHsa0000912	chrX	3969248	3969334	ARSH MXRA5 ARSE ARSD ARSF	0.530
RegHsa0000913	chrX	3969872	3970071	ARSH MXRA5 ARSE ARSD ARSF	0.530
RegHsa0000914	chrX	3970268	3970350	MXRA5	0.610
RegHsa0000915	chrX	3970515	3970524	MXRA5	0.610
RegHsa0000916	chrX	3971047	3971070	MXRA5	0.680
RegHsa0000917	chrX	3971317	3971351	MXRA5	0.680
RegHsa0000918	chrX	3971483	3971502	MXRA5	0.680
RegHsa0000919	chrX	3971610	3971686	MXRA5	0.680
RegHsa0000920	chrX	3974941	3975101	MXRA5	0.610
RegHsa0000921	chrX	3975889	3976087	MXRA5	0.680
RegHsa0000922	chrX	3978353	3978388	MXRA5	0.530
RegHsa0000923	chrX	3980265	3980306	MXRA5 PRKX	0.610
RegHsa0000924	chrX	3981811	3981851	MXRA5	0.680
RegHsa0000925	chrX	3982176	3982198	MXRA5	0.790
RegHsa0000926	chrX	3982683	3982729	MXRA5	0.530
RegHsa0000927	chrX	3983914	3983966	MXRA5	0.680
RegHsa0000928	chrX	3984714	3984735	MXRA5	0.610
RegHsa0000929	chrX	3990907	3990922	MXRA5	0.530
RegHsa0000930	chrX	3991269	3991308	MXRA5	0.530
RegHsa0000931	chrX	3991754	3991767	MXRA5	0.530
RegHsa0000932	chrX	3991894	3992100	MXRA5	0.530
RegHsa0000933	chrX	3993237	3993639	MXRA5	0.680
RegHsa0000934	chrX	3993871	3993896	MXRA5	0.680
RegHsa0000935	chrX	3994611	3994799	MXRA5	0.610
RegHsa0000936	chrX	3995194	3995216	MXRA5	0.610
RegHsa0000937	chrX	3995405	3995486	MXRA5	0.680
RegHsa0000938	chrX	3995635	3995666	MXRA5	0.680
RegHsa0000939	chrX	3995911	3995999	MXRA5	0.680
RegHsa0000940	chrX	3996100	3996174	MXRA5	0.680
RegHsa0000941	chrX	3996670	3996703	MXRA5	0.680
RegHsa0000942	chrX	3998011	3998059	MXRA5	0.680
RegHsa0000943	chrX	4002700	4002965	MXRA5	0.680
RegHsa0000944	chrX	4005122	4005172	MXRA5	0.680
RegHsa0000945	chrX	4005854	4005919	MXRA5	0.680
RegHsa0000946	chrX	4006280	4006314	MXRA5	0.680
RegHsa0000947	chrX	4006641	4006660	MXRA5	0.650
RegHsa0000948	chrX	4006928	4007036	MXRA5	0.650
RegHsa0000949	chrX	4007962	4008139	MXRA5	0.610
RegHsa0000950	chrX	4009352	4009410	MXRA5	0.610
RegHsa0000951	chrX	4011151	4011263	MXRA5	0.530
RegHsa0000952	chrX	4011392	4011518	MXRA5	0.530
RegHsa0000953	chrX	4012111	4012433	MXRA5	0.610
RegHsa0000954	chrX	4012613	4012638	MXRA5	0.680
RegHsa0000955	chrX	4013347	4013382	MXRA5	0.790
RegHsa0000956	chrX	4016283	4016463	MXRA5	0.530
RegHsa0000957	chrX	4017537	4017591	MXRA5	0.370
RegHsa0000958	chrX	4017751	4017811	MXRA5	0.610
RegHsa0000959	chrX	4018481	4018549	MXRA5	0.680
RegHsa0000960	chrX	4019306	4019515	MXRA5	0.650
RegHsa0000961	chrX	4020764	4020794	MXRA5	0.530
RegHsa0000962	chrX	4023270	4023293	MXRA5	0.680
RegHsa0000963	chrX	4024087	4024203	MXRA5	0.650
RegHsa0000964	chrX	4025241	4025268	MXRA5	0.610
RegHsa0000965	chrX	4025607	4025620	MXRA5	0.610
RegHsa0000966	chrX	4027357	4027411	MXRA5	0.610
RegHsa0000967	chrX	4028870	4028913	MXRA5	0.680
RegHsa0000968	chrX	4029219	4029316	MXRA5	0.680
RegHsa0000969	chrX	4029654	4029795	MXRA5	0.650
RegHsa0000970	chrX	4030856	4030943	MXRA5	0.680
RegHsa0000971	chrX	4031507	4031815	MXRA5	0.610
RegHsa0000972	chrX	4032599	4032650	MXRA5	0.530
RegHsa0000973	chrX	4038217	4038307	MXRA5	0.680
RegHsa0000974	chrX	4039616	4039674	MXRA5	0.610
RegHsa0000975	chrX	4040380	4040423	MXRA5	0.680
RegHsa0000976	chrX	4040527	4040576	MXRA5	0.680
RegHsa0000977	chrX	4040832	4040885	MXRA5	0.680
RegHsa0000978	chrX	4041191	4041247	MXRA5	0.680
RegHsa0000979	chrX	4042182	4042711	MXRA5	0.680
RegHsa0000980	chrX	4042862	4042892	MXRA5	0.610
RegHsa0000981	chrX	4043187	4043239	MXRA5	0.610
RegHsa0000982	chrX	4045015	4045105	MXRA5	0.610
RegHsa0000983	chrX	4046050	4046071	MXRA5	0.680
RegHsa0000984	chrX	4046876	4047011	MXRA5	0.680
RegHsa0000985	chrX	4047777	4047895	PRKX	0.820
RegHsa0000986	chrX	4048556	4048597	MXRA5	0.680
RegHsa0000987	chrX	4050455	4050487	ARSH MXRA5 ARSE ARSD ARSF	0.380
RegHsa0000988	chrX	4052603	4052620	MXRA5	0.530
RegHsa0000989	chrX	4053271	4053340	MXRA5	0.610
RegHsa0000990	chrX	4053965	4053990	MXRA5	0.530
RegHsa0000991	chrX	4054160	4054185	MXRA5	0.450
RegHsa0000992	chrX	4056463	4056566	MXRA5	0.610
RegHsa0000993	chrX	4056907	4056933	MXRA5	0.610
RegHsa0000994	chrX	4057517	4057791	MXRA5	0.610
RegHsa0000995	chrX	4060000	4060045	MXRA5	0.610
RegHsa0000996	chrX	4063983	4063999	MXRA5	0.680
RegHsa0000997	chrX	4064103	4064363	MXRA5	0.680
RegHsa0000998	chrX	4065006	4065066	MXRA5	0.610
RegHsa0000999	chrX	4065185	4065220	MXRA5	0.680
RegHsa0001000	chrX	4065489	4065580	MXRA5	0.680
RegHsa0001001	chrX	4065795	4065836	MXRA5	0.680
RegHsa0001002	chrX	4066226	4066237	MXRA5	0.610
RegHsa0001003	chrX	4066506	4066517	MXRA5	0.530
RegHsa0001004	chrX	4068582	4068602	MXRA5	0.680
RegHsa0001005	chrX	4069121	4069161	MXRA5	0.680
RegHsa0001006	chrX	4069547	4069594	MXRA5	0.680
RegHsa0001007	chrX	4070950	4070978	MXRA5	0.610
RegHsa0001008	chrX	4074440	4074454	MXRA5	0.530
RegHsa0001009	chrX	4074690	4074929	MXRA5	0.610
RegHsa0001010	chrX	4075998	4076026	MXRA5	0.610
RegHsa0001011	chrX	4076167	4076207	MXRA5	0.680
RegHsa0001012	chrX	4078703	4078884	MXRA5	0.650
RegHsa0001013	chrX	4079130	4079153	MXRA5	0.500
RegHsa0001014	chrX	4079516	4079584	MXRA5	0.530
RegHsa0001015	chrX	4080980	4081495	MXRA5	0.530
RegHsa0001016	chrX	4082432	4082637	MXRA5	0.680
RegHsa0001017	chrX	4083527	4083613	MXRA5 PRKX	0.540
RegHsa0001018	chrX	4083948	4084132	MXRA5	0.680
RegHsa0001019	chrX	4085162	4085287	MXRA5	0.680
RegHsa0001020	chrX	4085476	4085538	MXRA5	0.680
RegHsa0001021	chrX	4085926	4086101	MXRA5	0.680
RegHsa0001022	chrX	4087793	4087809	MXRA5	0.680
RegHsa0001023	chrX	4087979	4088172	MXRA5	0.680
RegHsa0001024	chrX	4088487	4088566	PRKX	0.680
RegHsa0001025	chrX	4089653	4089685	PRKX	0.690
RegHsa0001026	chrX	4090426	4090487	MXRA5	0.680
RegHsa0001027	chrX	4092321	4092571	MXRA5 PRKX	0.610
RegHsa0001028	chrX	4092915	4092995	MXRA5	0.680
RegHsa0001029	chrX	4103980	4104009	MXRA5	0.610
RegHsa0001030	chrX	4104584	4104717	MXRA5	0.650
RegHsa0001031	chrX	4106679	4106832	MXRA5	0.680
RegHsa0001032	chrX	4107075	4107296	MXRA5	0.680
RegHsa0001033	chrX	4107762	4107797	MXRA5	0.680
RegHsa0001034	chrX	4109082	4109197	MXRA5	0.680
RegHsa0001035	chrX	4109547	4109574	MXRA5	0.680
RegHsa0001036	chrX	4109690	4109704	MXRA5	0.680
RegHsa0001037	chrX	4110602	4110641	MXRA5	0.680
RegHsa0001038	chrX	4110938	4110970	MXRA5	0.650
RegHsa0001039	chrX	4112463	4112782	MXRA5	0.680
RegHsa0001040	chrX	4112932	4112945	MXRA5	0.680
RegHsa0001041	chrX	4114431	4114481	MXRA5	0.610
RegHsa0001042	chrX	4114623	4114664	MXRA5	0.610
RegHsa0001043	chrX	4115467	4115545	MXRA5	0.610
RegHsa0001044	chrX	4116006	4116105	MXRA5	0.680
RegHsa0001045	chrX	4119533	4119576	MXRA5	0.610
RegHsa0001046	chrX	4126431	4126443	MXRA5	0.680
RegHsa0001047	chrX	4126566	4126833	MXRA5	0.740
RegHsa0001048	chrX	4128689	4128706	MXRA5	0.680
RegHsa0001049	chrX	4128868	4129453	MXRA5	0.740
RegHsa0001050	chrX	4129637	4129847	MXRA5	0.680
RegHsa0001051	chrX	4131725	4131771	MXRA5	0.530
RegHsa0001052	chrX	4132305	4132529	MXRA5	0.530
RegHsa0001053	chrX	4136220	4136280	MXRA5	0.610
RegHsa0001054	chrX	4136841	4136886	MXRA5	0.680
RegHsa0001055	chrX	4137178	4137461	MXRA5	0.680
RegHsa0001056	chrX	4137876	4138074	MXRA5	0.680
RegHsa0001057	chrX	4138187	4138375	MXRA5	0.680
RegHsa0001058	chrX	4138824	4138907	MXRA5	0.680
RegHsa0001059	chrX	4139046	4139057	MXRA5	0.680
RegHsa0001060	chrX	4139367	4139405	MXRA5	0.680
RegHsa0001061	chrX	4140014	4140060	MXRA5	0.680
RegHsa0001062	chrX	4141045	4141284	MXRA5 PRKX	0.540
RegHsa0001063	chrX	4141417	4141470	MXRA5	0.680
RegHsa0001064	chrX	4141601	4141681	MXRA5	0.680
RegHsa0001065	chrX	4142356	4142425	MXRA5	0.680
RegHsa0001066	chrX	4142762	4142773	MXRA5	0.680
RegHsa0001067	chrX	4143535	4143551	MXRA5	0.680
RegHsa0001068	chrX	4143860	4144237	MXRA5	0.740
RegHsa0001069	chrX	4146382	4146672	MXRA5	0.530
RegHsa0001070	chrX	4146800	4146818	MXRA5	0.530
RegHsa0001071	chrX	4147050	4147223	MXRA5	0.610
RegHsa0001072	chrX	4149748	4149917	MXRA5	0.740
RegHsa0001073	chrX	4150220	4150492	MXRA5	0.610
RegHsa0001074	chrX	4150849	4151068	MXRA5	0.610
RegHsa0001075	chrX	4152680	4152711	MXRA5	0.610
RegHsa0001076	chrX	4152873	4153039	MXRA5	0.610
RegHsa0001077	chrX	4154614	4154853	MXRA5	0.610
RegHsa0001078	chrX	4154954	4155081	MXRA5	0.680
RegHsa0001079	chrX	4155334	4155597	MXRA5	0.680
RegHsa0001080	chrX	4166451	4166637	MXRA5	0.530
RegHsa0001081	chrX	4166956	4167211	MXRA5	0.740
RegHsa0001082	chrX	4167384	4167414	MXRA5	0.680
RegHsa0001083	chrX	4168698	4168828	MXRA5	0.670
RegHsa0001084	chrX	4169279	4169333	MXRA5	0.680
RegHsa0001085	chrX	4170348	4170487	MXRA5	0.680
RegHsa0001086	chrX	4170693	4171129	MXRA5	0.680
RegHsa0001087	chrX	4171771	4171868	MXRA5	0.520
RegHsa0001088	chrX	4172221	4172353	MXRA5	0.710
RegHsa0001089	chrX	4172479	4172505	MXRA5	0.710
RegHsa0001090	chrX	4172768	4172866	MXRA5	0.670
RegHsa0001091	chrX	4173219	4173290	MXRA5	0.740
RegHsa0001092	chrX	4173672	4173877	MXRA5	0.740
RegHsa0001093	chrX	4176553	4176565	MXRA5	0.610
RegHsa0001094	chrX	4176683	4176708	MXRA5	0.580
RegHsa0001095	chrX	4176899	4176929	MXRA5	0.710
RegHsa0001096	chrX	4179133	4179172	MXRA5	0.680
RegHsa0001097	chrX	4179564	4179590	MXRA5	0.680
RegHsa0001098	chrX	4182860	4182987	MXRA5	0.680
RegHsa0001099	chrX	4184619	4184645	MXRA5	0.680
RegHsa0001100	chrX	4185893	4186185	MXRA5	0.530
RegHsa0001101	chrX	4186736	4186781	MXRA5	0.610
RegHsa0001102	chrX	4190056	4190099	MXRA5	0.530
RegHsa0001103	chrX	4190613	4190667	MXRA5	0.530
RegHsa0001104	chrX	4191248	4191275	MXRA5	0.530
RegHsa0001105	chrX	4191554	4191765	MXRA5	0.530
RegHsa0001106	chrX	4192127	4192546	MXRA5	0.530
RegHsa0001107	chrX	4192746	4192831	MXRA5	0.530
RegHsa0001108	chrX	4194081	4194133	MXRA5	0.680
RegHsa0001109	chrX	4194244	4194287	MXRA5	0.680
RegHsa0001110	chrX	4196119	4196207	MXRA5	0.680
RegHsa0001111	chrX	4196730	4196795	MXRA5	0.680
RegHsa0001112	chrX	4199199	4199215	MXRA5	0.610
RegHsa0001113	chrX	4199332	4199351	MXRA5	0.680
RegHsa0001114	chrX	4201993	4202187	MXRA5	0.530
RegHsa0001115	chrX	4202406	4202498	MXRA5	0.450
RegHsa0001116	chrX	4204245	4204291	MXRA5	0.680
RegHsa0001117	chrX	4205624	4205716	PRKX	0.770
RegHsa0001118	chrX	4206645	4206681	PRKX	0.450
RegHsa0001119	chrX	4207269	4207414	PRKX	0.540
RegHsa0001120	chrX	4207582	4207840	PRKX	0.540
RegHsa0001121	chrX	4208340	4208670	PRKX	0.450
RegHsa0001122	chrX	4209048	4209059	PRKX	0.610
RegHsa0001123	chrX	4209342	4209427	PRKX	0.610
RegHsa0001124	chrX	4211809	4211819	PRKX	0.530
RegHsa0001125	chrX	4211938	4211955	PRKX	0.530
RegHsa0001126	chrX	4212154	4212222	PRKX	0.530
RegHsa0001127	chrX	4212598	4212609	MXRA5	0.530
RegHsa0001128	chrX	4212725	4212749	MXRA5	0.530
RegHsa0001129	chrX	4216347	4216572	MXRA5	0.450
RegHsa0001130	chrX	4217144	4217168	MXRA5	0.530
RegHsa0001131	chrX	4217297	4217353	MXRA5	0.530
RegHsa0001132	chrX	4217578	4217620	MXRA5	0.530
RegHsa0001133	chrX	4219155	4219368	PRKX	0.540
RegHsa0001134	chrX	4219771	4219862	PRKX	0.540
RegHsa0001135	chrX	4220487	4220506	PRKX	0.540
RegHsa0001136	chrX	4221823	4222009	PRKX	0.530
RegHsa0001137	chrX	4228447	4228614	PRKX	0.610
RegHsa0001138	chrX	4231351	4231525	PRKX	0.530
RegHsa0001139	chrX	4234488	4234502	PRKX	0.530
RegHsa0001140	chrX	4234873	4234894	PRKX	0.610
RegHsa0001141	chrX	4235935	4236005	PRKX	0.530
RegHsa0001142	chrX	4238303	4238583	PRKX	0.610
RegHsa0001143	chrX	4239193	4239275	PRKX	0.680
RegHsa0001144	chrX	4239560	4239585	PRKX	0.680
RegHsa0001145	chrX	4240072	4240086	PRKX	0.530
RegHsa0001146	chrX	4240323	4240403	PRKX	0.530
RegHsa0001147	chrX	4243899	4243933	PRKX	0.580
RegHsa0001148	chrX	4244182	4244212	PRKX	0.820
RegHsa0001149	chrX	4244371	4244462	PRKX	0.820
RegHsa0001150	chrX	4244754	4244784	PRKX	0.690
RegHsa0001151	chrX	4244921	4244946	PRKX	0.610
RegHsa0001152	chrX	4245358	4245369	PRKX	0.610
RegHsa0001153	chrX	4245573	4245582	PRKX	0.610
RegHsa0001154	chrX	4246055	4246084	PRKX	0.610
RegHsa0001155	chrX	4246368	4246448	PRKX	0.610
RegHsa0001156	chrX	4247793	4247806	PRKX	0.580
RegHsa0001157	chrX	4247972	4248000	PRKX	0.750
RegHsa0001158	chrX	4249014	4249034	PRKX	0.610
RegHsa0001159	chrX	4249562	4249585	PRKX	0.540
RegHsa0001160	chrX	4250809	4251003	PRKX	0.540
RegHsa0001161	chrX	4253130	4253217	PRKX	0.540
RegHsa0001162	chrX	4254885	4254931	PRKX	0.540
RegHsa0001163	chrX	4256007	4256020	PRKX	0.500
RegHsa0001164	chrX	4259852	4259881	PRKX	0.580
RegHsa0001165	chrX	4260838	4260858	PRKX	0.610
RegHsa0001166	chrX	4261332	4261459	PRKX	0.750
RegHsa0001167	chrX	4261589	4261618	PRKX	0.750
RegHsa0001168	chrX	4261724	4261737	PRKX	0.580
RegHsa0001169	chrX	4262124	4262396	PRKX	0.610
RegHsa0001170	chrX	4263091	4263100	PRKX	0.540
RegHsa0001171	chrX	4263824	4263884	PRKX	0.460
RegHsa0001172	chrX	4264536	4264604	PRKX	0.610
RegHsa0001173	chrX	4264853	4264900	PRKX	0.610
RegHsa0001174	chrX	4266891	4266906	PRKX	0.610
RegHsa0001175	chrX	4267741	4267771	PRKX	0.530
RegHsa0001176	chrX	4273665	4273676	PRKX	0.610
RegHsa0001177	chrX	4273931	4273954	PRKX	0.610
RegHsa0001178	chrX	4274956	4275042	PRKX	0.540
RegHsa0001179	chrX	4276527	4276599	PRKX	0.530
RegHsa0001180	chrX	4277365	4277440	PRKX	0.580
RegHsa0001181	chrX	4278379	4278402	PRKX	0.690
RegHsa0001182	chrX	4278510	4278519	PRKX	0.690
RegHsa0001183	chrX	4279775	4279789	PRKX	0.530
RegHsa0001184	chrX	4280452	4280498	PRKX	0.530
RegHsa0001185	chrX	4282368	4282381	PRKX	0.540
RegHsa0001186	chrX	4284674	4284718	PRKX	0.380
RegHsa0001187	chrX	4284878	4284940	PRKX	0.380
RegHsa0001188	chrX	4287867	4288028	PRKX	0.540
RegHsa0001189	chrX	4288655	4288839	PRKX	0.610
RegHsa0001190	chrX	4289314	4289350	PRKX	0.610
RegHsa0001191	chrX	4289565	4289582	PRKX	0.610
RegHsa0001192	chrX	4290957	4291154	PRKX	0.610
RegHsa0001193	chrX	4291970	4292027	PRKX	0.580
RegHsa0001194	chrX	4293257	4293268	PRKX	0.610
RegHsa0001195	chrX	4300025	4300223	PRKX	0.750
RegHsa0001196	chrX	4300399	4300519	PRKX	0.580
RegHsa0001197	chrX	4301463	4301489	PRKX	0.610
RegHsa0001198	chrX	4301632	4301696	PRKX	0.610
RegHsa0001199	chrX	4303425	4303517	PRKX	0.530
RegHsa0001200	chrX	4306399	4306516	PRKX	0.530
RegHsa0001201	chrX	4308979	4309001	PRKX	0.530
RegHsa0001202	chrX	4309549	4309647	PRKX	0.530
RegHsa0001203	chrX	4309851	4309883	PRKX	0.610
RegHsa0001204	chrX	4311172	4311193	PRKX	0.610
RegHsa0001205	chrX	4313272	4313288	PRKX	0.540
RegHsa0001206	chrX	4314480	4314577	PRKX	0.530
RegHsa0001207	chrX	4314824	4314895	PRKX	0.460
RegHsa0001208	chrX	4315456	4315519	PRKX	0.460
RegHsa0001209	chrX	4315712	4315753	PRKX	0.460
RegHsa0001210	chrX	4316582	4316603	PRKX	0.530
RegHsa0001211	chrX	4317446	4317639	PRKX	0.610
RegHsa0001212	chrX	4318083	4318103	PRKX	0.610
RegHsa0001213	chrX	4318216	4318352	PRKX	0.610
RegHsa0001214	chrX	4318789	4319061	PRKX	0.610
RegHsa0001215	chrX	4321469	4321719	PRKX	0.540
RegHsa0001216	chrX	4323098	4323291	PRKX	0.530
RegHsa0001217	chrX	4323440	4323505	PRKX	0.530
RegHsa0001218	chrX	4323961	4324009	PRKX	0.530
RegHsa0001219	chrX	4324703	4324818	PRKX	0.460
RegHsa0001220	chrX	4332136	4332162	PRKX	0.530
RegHsa0001221	chrX	4332370	4332530	PRKX	0.530
RegHsa0001222	chrX	4332950	4332985	PRKX	0.530
RegHsa0001223	chrX	4333361	4333540	PRKX	0.530
RegHsa0001224	chrX	4334582	4334664	PRKX	0.610
RegHsa0001225	chrX	4335079	4335437	PRKX	0.750
RegHsa0001226	chrX	4335909	4335951	PRKX	0.610
RegHsa0001227	chrX	4337041	4337065	PRKX	0.610
RegHsa0001228	chrX	4337429	4337443	PRKX	0.610
RegHsa0001229	chrX	4337804	4338120	PRKX	0.610
RegHsa0001230	chrX	4338481	4338494	PRKX	0.610
RegHsa0001231	chrX	4338922	4339224	PRKX	0.610
RegHsa0001232	chrX	4339332	4339370	PRKX	0.540
RegHsa0001233	chrX	4341868	4341897	PRKX	0.610
RegHsa0001234	chrX	4342574	4342650	PRKX	0.610
RegHsa0001235	chrX	4342956	4343164	PRKX	0.770
RegHsa0001236	chrX	4343271	4343296	PRKX	0.610
RegHsa0001237	chrX	4343678	4343763	PRKX	0.610
RegHsa0001238	chrX	4344246	4344298	PRKX	0.610
RegHsa0001239	chrX	4348390	4348601	PRKX	0.460
RegHsa0001240	chrX	4348741	4348759	PRKX	0.460
RegHsa0001241	chrX	4349554	4349572	PRKX	0.590
RegHsa0001242	chrX	4349838	4349968	PRKX	0.590
RegHsa0001243	chrX	4350658	4350691	PRKX	0.530
RegHsa0001244	chrX	4351149	4351220	PRKX	0.610
RegHsa0001245	chrX	4351725	4352212	PRKX	0.610
RegHsa0001246	chrX	4353574	4353639	PRKX	0.610
RegHsa0001247	chrX	4354926	4354969	PRKX	0.610
RegHsa0001248	chrX	4355295	4355306	PRKX	0.610
RegHsa0001249	chrX	4355909	4355988	PRKX	0.610
RegHsa0001250	chrX	4356116	4356242	PRKX	0.610
RegHsa0001251	chrX	4356400	4356422	PRKX	0.610
RegHsa0001252	chrX	4356658	4356730	PRKX	0.610
RegHsa0001253	chrX	4356909	4357042	PRKX	0.460
RegHsa0001254	chrX	4359500	4359528	PRKX	0.530
RegHsa0001255	chrX	4359642	4360087	PRKX	0.530
RegHsa0001256	chrX	4362770	4362820	PRKX	0.610
RegHsa0001257	chrX	4363745	4363801	PRKX	0.610
RegHsa0001258	chrX	4363957	4364015	PRKX	0.610
RegHsa0001259	chrX	4365339	4365373	PRKX	0.610
RegHsa0001260	chrX	4365641	4365673	PRKX	0.610
RegHsa0001261	chrX	4366960	4366997	PRKX	0.610
RegHsa0001262	chrX	4367436	4367458	PRKX	0.610
RegHsa0001263	chrX	4367862	4367880	PRKX	0.610
RegHsa0001264	chrX	4375088	4375104	PRKX	0.750
RegHsa0001265	chrX	4375210	4375577	PRKX	0.750
RegHsa0001266	chrX	4376436	4376454	PRKX	0.460
RegHsa0001267	chrX	4376750	4376789	PRKX	0.460
RegHsa0001268	chrX	4376946	4377108	PRKX	0.610
RegHsa0001269	chrX	4377548	4377685	PRKX	0.590
RegHsa0001270	chrX	4378158	4378228	PRKX	0.610
RegHsa0001271	chrX	4378607	4378674	PRKX	0.610
RegHsa0001272	chrX	4379903	4379950	PRKX	0.610
RegHsa0001273	chrX	4380958	4380982	PRKX	0.610
RegHsa0001274	chrX	4381430	4381457	PRKX	0.770
RegHsa0001275	chrX	4381571	4381606	PRKX	0.770
RegHsa0001276	chrX	4383501	4383604	PRKX	0.530
RegHsa0001277	chrX	4383896	4383921	PRKX	0.530
RegHsa0001278	chrX	4384140	4384149	PRKX	0.530
RegHsa0001279	chrX	4384292	4384331	PRKX	0.610
RegHsa0001280	chrX	4385249	4385404	PRKX	0.610
RegHsa0001281	chrX	4386159	4386203	PRKX	0.610
RegHsa0001282	chrX	4386858	4386880	PRKX	0.540
RegHsa0001283	chrX	4387587	4387680	PRKX	0.750
RegHsa0001284	chrX	4387842	4387937	PRKX	0.580
RegHsa0001285	chrX	4388558	4388623	PRKX	0.610
RegHsa0001286	chrX	4388926	4388980	PRKX	0.610
RegHsa0001287	chrX	4389913	4389985	PRKX	0.610
RegHsa0001288	chrX	4390782	4390806	PRKX	0.610
RegHsa0001289	chrX	4390931	4391039	PRKX	0.610
RegHsa0001290	chrX	4391397	4391505	PRKX	0.610
RegHsa0001291	chrX	4392596	4392631	PRKX	0.540
RegHsa0001292	chrX	4393074	4393135	PRKX	0.540
RegHsa0001293	chrX	4394672	4394793	PRKX	0.790
RegHsa0001294	chrX	4395362	4395406	PRKX	0.610
RegHsa0001295	chrX	4396559	4396717	PRKX	0.530
RegHsa0001296	chrX	4396846	4396904	PRKX	0.530
RegHsa0001297	chrX	4397183	4397279	PRKX	0.460
RegHsa0001298	chrX	4399505	4399611	PRKX	0.460
RegHsa0001299	chrX	4399874	4399972	PRKX	0.460
RegHsa0001300	chrX	4403991	4404207	PRKX	0.780
RegHsa0001301	chrX	4404512	4404559	PRKX	0.750
RegHsa0001302	chrX	4405135	4405163	PRKX	0.540
RegHsa0001303	chrX	4405553	4405663	PRKX	0.610
RegHsa0001304	chrX	4405776	4405795	PRKX	0.540
RegHsa0001305	chrX	4406338	4406453	PRKX	0.540
RegHsa0001306	chrX	4410505	4410543	PRKX	0.680
RegHsa0001307	chrX	4411527	4411596	PRKX	0.680
RegHsa0001308	chrX	4411753	4411762	PRKX	0.680
RegHsa0001309	chrX	4411949	4411987	PRKX	0.610
RegHsa0001310	chrX	4412451	4412836	PRKX	0.610
RegHsa0001311	chrX	4413139	4413213	PRKX	0.610
RegHsa0001312	chrX	4413499	4413538	PRKX	0.610
RegHsa0001313	chrX	4413881	4413900	PRKX	0.610
RegHsa0001314	chrX	4414094	4414120	PRKX	0.610
RegHsa0001315	chrX	4414271	4414374	PRKX	0.610
RegHsa0001316	chrX	4414746	4414912	PRKX	0.610
RegHsa0001317	chrX	4415073	4415341	PRKX	0.680
RegHsa0001318	chrX	4415924	4416006	PRKX	0.610
RegHsa0001319	chrX	4416148	4416508	PRKX	0.610
RegHsa0001320	chrX	4417138	4417325	PRKX	0.610
RegHsa0001321	chrX	4418347	4418370	PRKX	0.610
RegHsa0001322	chrX	4421207	4421524	PRKX	0.530
RegHsa0001323	chrX	4421682	4421733	PRKX	0.610
RegHsa0001324	chrX	4422263	4422291	PRKX	0.530
RegHsa0001325	chrX	4422405	4422430	PRKX	0.530
RegHsa0001326	chrX	4422944	4422974	PRKX	0.540
RegHsa0001327	chrX	4423160	4423439	PRKX	0.610
RegHsa0001328	chrX	4423583	4423603	PRKX	0.610
RegHsa0001329	chrX	4424244	4424298	PRKX	0.610
RegHsa0001330	chrX	4424450	4424898	PRKX	0.610
RegHsa0001331	chrX	4425257	4425697	PRKX	0.610
RegHsa0001332	chrX	4426961	4427432	PRKX	0.680
RegHsa0001333	chrX	4427780	4427792	PRKX	0.610
RegHsa0001334	chrX	4428707	4428761	PRKX	0.610
RegHsa0001335	chrX	4428938	4428964	PRKX	0.530
RegHsa0001336	chrX	4429237	4429263	PRKX	0.610
RegHsa0001337	chrX	4429493	4429518	PRKX	0.680
RegHsa0001338	chrX	4429629	4429729	PRKX	0.680
RegHsa0001339	chrX	4430134	4430177	PRKX	0.610
RegHsa0001340	chrX	4430359	4430379	PRKX	0.610
RegHsa0001341	chrX	4430674	4430780	PRKX	0.610
RegHsa0001342	chrX	4430886	4431014	PRKX	0.530
RegHsa0001343	chrX	4432333	4432419	PRKX	0.610
RegHsa0001344	chrX	4432621	4432684	PRKX	0.610
RegHsa0001345	chrX	4432867	4432904	PRKX	0.610
RegHsa0001346	chrX	4434896	4434943	PRKX	0.530
RegHsa0001347	chrX	4435384	4435711	PRKX	0.610
RegHsa0001348	chrX	4436368	4436513	PRKX	0.610
RegHsa0001349	chrX	4438038	4438160	PRKX	0.680
RegHsa0001350	chrX	4438501	4438559	PRKX	0.680
RegHsa0001351	chrX	4439048	4439219	PRKX	0.610
RegHsa0001352	chrX	4440279	4440321	PRKX	0.530
RegHsa0001353	chrX	4441184	4441206	PRKX	0.610
RegHsa0001354	chrX	4441482	4441556	PRKX	0.610
RegHsa0001355	chrX	4442448	4442519	PRKX	0.780
RegHsa0001356	chrX	4442873	4442884	PRKX	0.660
RegHsa0001357	chrX	4443254	4443288	PRKX	0.610
RegHsa0001358	chrX	4443653	4443717	PRKX	0.540
RegHsa0001359	chrX	4445517	4445584	PRKX	0.460
RegHsa0001360	chrX	4445779	4445856	PRKX	0.540
RegHsa0001361	chrX	4446521	4446587	PRKX	0.610
RegHsa0001362	chrX	4447667	4447830	PRKX	0.680
RegHsa0001363	chrX	4448423	4448492	PRKX	0.610
RegHsa0001364	chrX	4449058	4449102	PRKX	0.610
RegHsa0001365	chrX	4450116	4450282	PRKX	0.610
RegHsa0001366	chrX	4451405	4451559	PRKX	0.460
RegHsa0001367	chrX	4454328	4454371	PRKX	0.610
RegHsa0001368	chrX	4457503	4457545	PRKX	0.610
RegHsa0001369	chrX	4458312	4458351	PRKX	0.680
RegHsa0001370	chrX	4464453	4464509	PRKX	0.680
RegHsa0001371	chrX	4465050	4465077	PRKX	0.610
RegHsa0001372	chrX	4465466	4465577	PRKX	0.680
RegHsa0001373	chrX	4465917	4465967	PRKX	0.680
RegHsa0001374	chrX	4466272	4466526	PRKX	0.610
RegHsa0001375	chrX	4472486	4472501	PRKX	0.610
RegHsa0001376	chrX	4473232	4473381	PRKX	0.680
RegHsa0001377	chrX	4474362	4474414	PRKX	0.540
RegHsa0001378	chrX	4475258	4475278	PRKX	0.610
RegHsa0001379	chrX	4475822	4475870	PRKX	0.610
RegHsa0001380	chrX	4477739	4477767	PRKX	0.530
RegHsa0001381	chrX	4477934	4478036	PRKX	0.530
RegHsa0001382	chrX	4478388	4478406	PRKX	0.540
RegHsa0001383	chrX	4478641	4478675	PRKX	0.540
RegHsa0001384	chrX	4478885	4478955	PRKX	0.540
RegHsa0001385	chrX	4480382	4480459	PRKX	0.540
RegHsa0001386	chrX	4480757	4480860	PRKX	0.540
RegHsa0001387	chrX	4480987	4481039	PRKX	0.460
RegHsa0001388	chrX	4482631	4482884	PRKX	0.530
RegHsa0001389	chrX	4483413	4483478	PRKX	0.530
RegHsa0001390	chrX	4483672	4483695	PRKX	0.530
RegHsa0001391	chrX	4483899	4483922	PRKX	0.530
RegHsa0001392	chrX	4484127	4484539	PRKX	0.530
RegHsa0001393	chrX	4485127	4485405	PRKX	0.680
RegHsa0001394	chrX	4490473	4490926	PRKX	0.610
RegHsa0001395	chrX	4491089	4491110	PRKX	0.540
RegHsa0001396	chrX	4491447	4491467	PRKX	0.460
RegHsa0001397	chrX	4491986	4492171	PRKX	0.540
RegHsa0001398	chrX	4501838	4502762	PRKX	0.610
RegHsa0001399	chrX	4502976	4503127	PRKX	0.610
RegHsa0001400	chrX	4503628	4503647	PRKX	0.610
RegHsa0001401	chrX	4504534	4504602	PRKX	0.610
RegHsa0001402	chrX	4506170	4506194	PRKX	0.770
RegHsa0001403	chrX	4506945	4507073	PRKX	0.610
RegHsa0001404	chrX	4507521	4507615	PRKX	0.460
RegHsa0001405	chrX	4507952	4508000	PRKX	0.530
RegHsa0001406	chrX	4508130	4508212	PRKX	0.530
RegHsa0001407	chrX	4508756	4508856	PRKX	0.530
RegHsa0001408	chrX	4509224	4509402	PRKX	0.530
RegHsa0001409	chrX	4510163	4510176	PRKX	0.460
RegHsa0001410	chrX	4511443	4511463	PRKX	0.460
RegHsa0001411	chrX	4513447	4514042	PRKX	0.460
RegHsa0001412	chrX	4514570	4514614	PRKX	0.770
RegHsa0001413	chrX	4515833	4515983	PRKX	0.680
RegHsa0001414	chrX	4516134	4516203	PRKX	0.610
RegHsa0001415	chrX	4516467	4516539	PRKX	0.530
RegHsa0001416	chrX	4517580	4517655	PRKX	0.610
RegHsa0001417	chrX	4524374	4524423	PRKX	0.610
RegHsa0001418	chrX	4524545	4524609	PRKX	0.530
RegHsa0001419	chrX	4525095	4525108	PRKX	0.680
RegHsa0001420	chrX	4525451	4525461	PRKX	0.610
RegHsa0001421	chrX	4525567	4525610	PRKX	0.530
RegHsa0001422	chrX	4526032	4526077	PRKX	0.530
RegHsa0001423	chrX	4526356	4526480	PRKX	0.530
RegHsa0001424	chrX	4526597	4526611	PRKX	0.680
RegHsa0001425	chrX	4528301	4528315	PRKX	0.610
RegHsa0001426	chrX	4528547	4528643	PRKX	0.680
RegHsa0001427	chrX	4528792	4529030	PRKX	0.610
RegHsa0001428	chrX	4529536	4529578	PRKX	0.530
RegHsa0001429	chrX	4530815	4530864	PRKX	0.350
RegHsa0001430	chrX	4534261	4534346	PRKX	0.490
RegHsa0001431	chrX	4534646	4534666	PRKX	0.490
RegHsa0001432	chrX	4534767	4534882	PRKX	0.490
RegHsa0001433	chrX	4535200	4535335	PRKX	0.500
RegHsa0001434	chrX	4536049	4536194	PRKX	0.740
RegHsa0001435	chrX	4536747	4536766	PRKX	0.570
RegHsa0001436	chrX	4536948	4536981	PRKX	0.500
RegHsa0001437	chrX	4540110	4540141	PRKX	0.610
RegHsa0001438	chrX	4540853	4540989	PRKX	0.730
RegHsa0001439	chrX	4541526	4541554	PRKX	0.570
RegHsa0001440	chrX	4546231	4546248	PRKX	0.310
RegHsa0001441	chrX	4546959	4546972	-	-
RegHsa0001442	chrX	4546990	4546999	PRKX	0.320
RegHsa0001443	chrX	4547291	4547425	PRKX	0.420
RegHsa0001444	chrX	4548092	4548128	PRKX	0.420
RegHsa0001445	chrX	4548484	4548508	PRKX	0.380
RegHsa0001446	chrX	4548614	4548662	PRKX	0.420
RegHsa0001447	chrX	4549370	4549484	PRKX	0.460
RegHsa0001448	chrX	4549810	4549848	PRKX	0.500
RegHsa0001449	chrX	4550231	4550425	PRKX	0.500
RegHsa0001450	chrX	4550530	4550566	PRKX	0.460
RegHsa0001451	chrX	4551827	4552130	PRKX	0.420
RegHsa0001452	chrX	4552851	4552929	PRKX	0.460
RegHsa0001453	chrX	4554310	4554395	PRKX	0.380
RegHsa0001454	chrX	4554937	4555065	PRKX	0.460
RegHsa0001455	chrX	4555182	4555202	PRKX	0.380
RegHsa0001456	chrX	4555311	4555712	PRKX	0.460
RegHsa0001457	chrX	4555826	4555897	-	-
RegHsa0001458	chrX	4555906	4556108	PRKX	0.320
RegHsa0001459	chrX	4557220	4557278	PRKX	0.320
RegHsa0001460	chrX	4557725	4557759	PRKX	0.320
RegHsa0001461	chrX	4558228	4558257	PRKX	0.460
RegHsa0001462	chrX	4558466	4558615	PRKX	0.460
RegHsa0001463	chrX	4558724	4558734	PRKX	0.460
RegHsa0001464	chrX	4559250	4559426	PRKX	0.420
RegHsa0001465	chrX	4560671	4560707	PRKX	0.420
RegHsa0001466	chrX	4564326	4564413	PRKX	0.310
RegHsa0001467	chrX	4564797	4564994	PRKX	0.380
RegHsa0001468	chrX	4565151	4565162	PRKX	0.380
RegHsa0001469	chrX	4566660	4566748	PRKX	0.380
RegHsa0001470	chrX	4567016	4567037	PRKX	0.380
RegHsa0001471	chrX	4567165	4567332	PRKX	0.380
RegHsa0001472	chrX	4568126	4568527	PRKX	0.380
RegHsa0001473	chrX	4569057	4569178	PRKX	0.420
RegHsa0001474	chrX	4569564	4569916	PRKX	0.380
RegHsa0001475	chrX	4570927	4570982	PRKX	0.380
RegHsa0001476	chrX	4571472	4571505	PRKX	0.420
RegHsa0001477	chrX	4571829	4571881	PRKX	0.420
RegHsa0001478	chrX	4572531	4572557	PRKX	0.380
RegHsa0001479	chrX	4573074	4573158	PRKX	0.380
RegHsa0001480	chrX	4573781	4573818	PRKX	0.420
RegHsa0001481	chrX	4583086	4583165	PRKX	0.320
RegHsa0001482	chrX	4583655	4583847	PRKX	0.320
RegHsa0001483	chrX	4584041	4584097	PRKX	0.320
RegHsa0001484	chrX	4587389	4587407	PRKX	0.380
RegHsa0001485	chrX	4589318	4589347	PRKX	0.380
RegHsa0001486	chrX	4590768	4590788	PRKX	0.420
RegHsa0001487	chrX	4595318	4595410	PRKX	0.350
RegHsa0001488	chrX	4595519	4595553	PRKX	0.310
RegHsa0001489	chrX	4595966	4595986	PRKX	0.350
RegHsa0001490	chrX	4598712	4598733	PRKX	0.310
RegHsa0001491	chrX	4598986	4599029	PRKX	0.310
RegHsa0001492	chrX	4600435	4600467	PRKX	0.420
RegHsa0001493	chrX	4602980	4603210	PRKX	0.310
RegHsa0001494	chrX	4608615	4608783	PRKX	0.350
RegHsa0001495	chrX	4608926	4608945	PRKX	0.380
RegHsa0001496	chrX	4609611	4609704	PRKX	0.290
RegHsa0001497	chrX	4610184	4610241	PRKX	0.320
RegHsa0001498	chrX	4610549	4610748	PRKX	0.320
RegHsa0001499	chrX	4611608	4611650	PRKX	0.350
RegHsa0001500	chrX	4612276	4612617	PRKX	0.320
RegHsa0001501	chrX	4612901	4613177	PRKX	0.290
RegHsa0001502	chrX	4614345	4614362	PRKX	0.290
RegHsa0001503	chrX	4619049	4619231	-	-
RegHsa0001504	chrX	4620031	4620041	-	-
RegHsa0001505	chrX	4620853	4620916	-	-
RegHsa0001506	chrX	4621097	4621108	-	-
RegHsa0001507	chrX	4621196	4621306	PRKX	0.290
RegHsa0001508	chrX	4621604	4621860	PRKX	0.290
RegHsa0001509	chrX	4622346	4622374	PRKX	0.290
RegHsa0001510	chrX	4622686	4622723	PRKX	0.290
RegHsa0001511	chrX	4623096	4623199	PRKX	0.290
RegHsa0001512	chrX	4624094	4624118	PRKX	0.290
RegHsa0001513	chrX	4624223	4624247	PRKX	0.290
RegHsa0001514	chrX	4624635	4624840	PRKX	0.290
RegHsa0001515	chrX	4625778	4625820	PRKX	0.290
RegHsa0001516	chrX	4626205	4626488	PRKX	0.290
RegHsa0001517	chrX	4626621	4626654	-	-
RegHsa0001518	chrX	4626673	4626700	PRKX	0.290
RegHsa0001519	chrX	4627097	4627171	PRKX	0.290
RegHsa0001520	chrX	4628318	4628554	PRKX	0.290
RegHsa0001521	chrX	4629245	4629307	PRKX	0.290
RegHsa0001522	chrX	4630152	4630174	PRKX	0.320
RegHsa0001523	chrX	4630364	4630534	PRKX	0.320
RegHsa0001524	chrX	4633039	4633129	PRKX	0.470
RegHsa0001525	chrX	4633794	4633839	-	-
RegHsa0001526	chrX	4634114	4634148	-	-
RegHsa0001527	chrX	4634263	4634290	-	-
RegHsa0001528	chrX	4634715	4634863	-	-
RegHsa0001529	chrX	4635113	4635306	-	-
RegHsa0001530	chrX	4635534	4635678	-	-
RegHsa0001531	chrX	4635702	4635727	PRKX	0.320
RegHsa0001532	chrX	4636017	4636045	PRKX	0.290
RegHsa0001533	chrX	4636227	4636262	PRKX	0.290
RegHsa0001534	chrX	4637705	4637728	PRKX	0.290
RegHsa0001535	chrX	4638729	4638801	PRKX	0.290
RegHsa0001536	chrX	4638918	4639011	PRKX	0.290
RegHsa0001537	chrX	4640945	4641037	-	-
RegHsa0001538	chrX	4641493	4641696	-	-
RegHsa0001539	chrX	4647295	4647405	PRKX	0.290
RegHsa0001540	chrX	4647626	4647645	PRKX	0.270
RegHsa0001541	chrX	4647775	4647951	PRKX	0.270
RegHsa0001542	chrX	4648730	4648790	PRKX	0.290
RegHsa0001543	chrX	4650169	4650275	PRKX	0.290
RegHsa0001544	chrX	4652659	4652863	PRKX	0.290
RegHsa0001545	chrX	4653085	4653115	PRKX	0.290
RegHsa0001546	chrX	4657225	4657271	-	-
RegHsa0001547	chrX	4659763	4659906	PRKX	0.290
RegHsa0001548	chrX	4660152	4660192	PRKX	0.290
RegHsa0001549	chrX	4661009	4661143	PRKX	0.320
RegHsa0001550	chrX	4661869	4662235	PRKX	0.320
RegHsa0001551	chrX	4662645	4662673	PRKX	0.290
RegHsa0001552	chrX	4662782	4662806	-	-
RegHsa0001553	chrX	4662949	4663030	PRKX	0.290
RegHsa0001554	chrX	4664154	4664177	-	-
RegHsa0001555	chrX	4664258	4664280	PRKX	0.290
RegHsa0001556	chrX	4667172	4667234	PRKX	0.320
RegHsa0001557	chrX	4676998	4677027	-	-
RegHsa0001558	chrX	4677120	4677293	PRKX	0.290
RegHsa0001559	chrX	4677442	4677465	PRKX	0.290
RegHsa0001560	chrX	4680109	4680123	PRKX	0.320
RegHsa0001561	chrX	4680555	4680566	PRKX	0.290
RegHsa0001562	chrX	4680783	4680794	PRKX	0.320
RegHsa0001563	chrX	4680903	4680957	PRKX	0.290
RegHsa0001564	chrX	4681147	4681168	PRKX	0.290
RegHsa0001565	chrX	4681619	4681754	PRKX	0.470
RegHsa0001566	chrX	4685519	4685538	-	-
RegHsa0001567	chrX	4685660	4685688	-	-
RegHsa0001568	chrX	4686249	4686323	PRKX	0.320
RegHsa0001569	chrX	4686951	4687035	PRKX	0.380
RegHsa0001570	chrX	4688541	4688586	PRKX	0.320
RegHsa0001571	chrX	4688901	4688924	PRKX	0.380
RegHsa0001572	chrX	4689032	4689059	PRKX	0.380
RegHsa0001573	chrX	4694014	4694057	PRKX	0.350
RegHsa0001574	chrX	4694165	4694182	PRKX	0.350
RegHsa0001575	chrX	4694424	4694451	PRKX	0.350
RegHsa0001576	chrX	4695343	4695834	PRKX	0.320
RegHsa0001577	chrX	4696439	4696550	PRKX	0.290
RegHsa0001578	chrX	4697185	4697317	-	-
RegHsa0001579	chrX	4697823	4697871	PRKX	0.380
RegHsa0001580	chrX	4698006	4698079	PRKX	0.380
RegHsa0001581	chrX	4699513	4699684	PRKX	0.580
RegHsa0001582	chrX	4701630	4701707	PRKX	0.540
RegHsa0001583	chrX	4702635	4702759	-	-
RegHsa0001584	chrX	4704462	4704707	-	-
RegHsa0001585	chrX	4705035	4705173	PRKX	0.290
RegHsa0001586	chrX	4705659	4705694	PRKX	0.290
RegHsa0001587	chrX	4706109	4706132	PRKX	0.290
RegHsa0001588	chrX	4706526	4706652	PRKX	0.320
RegHsa0001589	chrX	4707987	4708129	-	-
RegHsa0001590	chrX	4708369	4708635	PRKX	0.290
RegHsa0001591	chrX	4708762	4708977	PRKX	0.290
RegHsa0001592	chrX	4709542	4709694	PRKX	0.290
RegHsa0001593	chrX	4709742	4709771	-	-
RegHsa0001594	chrX	4709922	4710272	-	-
RegHsa0001595	chrX	4711719	4711746	-	-
RegHsa0001596	chrX	4711878	4711894	-	-
RegHsa0001597	chrX	4718608	4718731	PRKX	0.350
RegHsa0001598	chrX	4719611	4719630	PRKX	0.290
RegHsa0001599	chrX	4720024	4720047	PRKX	0.290
RegHsa0001600	chrX	4720130	4720149	-	-
RegHsa0001601	chrX	4723183	4723197	-	-
RegHsa0001602	chrX	4726617	4726729	PRKX	0.290
RegHsa0001603	chrX	4726882	4727164	PRKX	0.290
RegHsa0001604	chrX	4727503	4727520	-	-
RegHsa0001605	chrX	4727747	4727801	-	-
RegHsa0001606	chrX	4727956	4727981	PRKX	0.290
RegHsa0001607	chrX	4730128	4730342	PRKX	0.290
RegHsa0001608	chrX	4730671	4730728	PRKX	0.290
RegHsa0001609	chrX	4733300	4733725	PRKX	0.290
RegHsa0001610	chrX	4734220	4734262	PRKX	0.260
RegHsa0001611	chrX	4734524	4734684	PRKX	0.320
RegHsa0001612	chrX	4735736	4735760	PRKX	0.320
RegHsa0001613	chrX	4736085	4736117	PRKX	0.280
RegHsa0001614	chrX	4737038	4737137	PRKX	0.250
RegHsa0001615	chrX	4737282	4737381	PRKX	0.290
RegHsa0001616	chrX	4737496	4737620	PRKX	0.290
RegHsa0001617	chrX	4737882	4737891	PRKX	0.290
RegHsa0001618	chrX	4738421	4738455	PRKX	0.290
RegHsa0001619	chrX	4738571	4738784	PRKX	0.350
RegHsa0001620	chrX	4739127	4739154	PRKX	0.350
RegHsa0001621	chrX	4739293	4739355	PRKX	0.350
RegHsa0001622	chrX	4739475	4739763	PRKX	0.420
RegHsa0001623	chrX	4743591	4743624	PRKX	0.290
RegHsa0001624	chrX	4747834	4747892	PRKX	0.290
RegHsa0001625	chrX	4748226	4748261	PRKX	0.350
RegHsa0001626	chrX	4749169	4749188	PRKX	0.290
RegHsa0001627	chrX	4751261	4751337	-	-
RegHsa0001628	chrX	4752361	4752451	PRKX	0.290
RegHsa0001629	chrX	4752607	4752839	-	-
RegHsa0001630	chrX	4752952	4753018	PRKX	0.290
RegHsa0001631	chrX	4753203	4753277	PRKX	0.290
RegHsa0001632	chrX	4753389	4753620	PRKX	0.290
RegHsa0001633	chrX	4753676	4753736	-	-
RegHsa0001634	chrX	4754058	4754297	PRKX	0.290
RegHsa0001635	chrX	4754400	4754424	-	-
RegHsa0001636	chrX	4754985	4755024	PRKX	0.320
RegHsa0001637	chrX	4755211	4755382	PRKX	0.320
RegHsa0001638	chrX	4755587	4755732	PRKX	0.320
RegHsa0001639	chrX	4761055	4762073	-	-
RegHsa0001640	chrX	4762974	4763042	-	-
RegHsa0001641	chrX	4763644	4763944	PRKX	0.290
RegHsa0001642	chrX	4764307	4764390	PRKX	0.290
RegHsa0001643	chrX	4764880	4765088	-	-
RegHsa0001644	chrX	4766772	4766804	PRKX	0.260
RegHsa0001645	chrX	4772370	4772381	-	-
RegHsa0001646	chrX	4773374	4773389	-	-
RegHsa0001647	chrX	4774176	4774388	-	-
RegHsa0001648	chrX	4774516	4774613	-	-
RegHsa0001649	chrX	4774907	4775164	-	-
RegHsa0001650	chrX	4775182	4775434	PRKX	0.290
RegHsa0001651	chrX	4775460	4775496	-	-
RegHsa0001652	chrX	4775528	4775575	PRKX	0.290
RegHsa0001653	chrX	4779414	4779444	PRKX	0.290
RegHsa0001654	chrX	4780023	4780063	PRKX	0.290
RegHsa0001655	chrX	4780189	4780226	PRKX	0.470
RegHsa0001656	chrX	4781858	4781867	PRKX	0.290
RegHsa0001657	chrX	4783947	4783972	PRKX	0.290
RegHsa0001658	chrX	4786545	4786662	PRKX	0.290
RegHsa0001659	chrX	4787240	4787290	PRKX	0.290
RegHsa0001660	chrX	4787513	4787564	PRKX	0.290
RegHsa0001661	chrX	4789891	4789924	PRKX	0.290
RegHsa0001662	chrX	4790548	4790571	PRKX	0.320
RegHsa0001663	chrX	4790678	4790856	-	-
RegHsa0001664	chrX	4790959	4790975	PRKX	0.290
RegHsa0001665	chrX	4791640	4791722	-	-
RegHsa0001666	chrX	4792012	4792030	PRKX	0.290
RegHsa0001667	chrX	4794369	4794504	PRKX	0.290
RegHsa0001668	chrX	4794685	4794734	PRKX	0.290
RegHsa0001669	chrX	4794797	4794943	-	-
RegHsa0001670	chrX	4795108	4795651	-	-
RegHsa0001671	chrX	4796704	4796714	-	-
RegHsa0001672	chrX	4797294	4797632	PRKX	0.470
RegHsa0001673	chrX	4797770	4797861	PRKX	0.470
RegHsa0001674	chrX	4799627	4799674	PRKX	0.270
RegHsa0001675	chrX	4799942	4800124	PRKX	0.270
RegHsa0001676	chrX	4800228	4800240	PRKX	0.290
RegHsa0001677	chrX	4800696	4800716	PRKX	0.290
RegHsa0001678	chrX	4801143	4801192	PRKX	0.290
RegHsa0001679	chrX	4802278	4802330	PRKX	0.290
RegHsa0001680	chrX	4803270	4803466	PRKX	0.320
RegHsa0001681	chrX	4804906	4804985	-	-
RegHsa0001682	chrX	4806691	4807048	-	-
RegHsa0001683	chrX	4816423	4816528	PRKX	0.260
RegHsa0001684	chrX	4816669	4816796	PRKX	0.430
RegHsa0001685	chrX	4817191	4817202	PRKX	0.470
RegHsa0001686	chrX	4817858	4818226	PRKX	0.290
RegHsa0001687	chrX	4818385	4818410	PRKX	0.290
RegHsa0001688	chrX	4821256	4821285	-	-
RegHsa0001689	chrX	4823064	4823318	PRKX	0.320
RegHsa0001690	chrX	4823331	4823355	-	-
RegHsa0001691	chrX	4823734	4823745	-	-
RegHsa0001692	chrX	4824485	4824502	NLGN4X	0.290
RegHsa0001693	chrX	4825110	4825126	NLGN4X	0.290
RegHsa0001694	chrX	4826075	4826110	NLGN4X	0.230
RegHsa0001695	chrX	4827480	4827520	-	-
RegHsa0001696	chrX	4827780	4827820	-	-
RegHsa0001697	chrX	4828154	4828269	-	-
RegHsa0001698	chrX	4829481	4829516	-	-
RegHsa0001699	chrX	4833926	4834074	-	-
RegHsa0001700	chrX	4834260	4834419	-	-
RegHsa0001701	chrX	4835026	4835332	-	-
RegHsa0001702	chrX	4835569	4835685	-	-
RegHsa0001703	chrX	4835868	4835977	-	-
RegHsa0001704	chrX	4836131	4836191	-	-
RegHsa0001705	chrX	4836817	4837063	-	-
RegHsa0001706	chrX	4837179	4837298	-	-
RegHsa0001707	chrX	4837937	4838064	-	-
RegHsa0001708	chrX	4838223	4838338	-	-
RegHsa0001709	chrX	4839517	4839550	NLGN4X	0.260
RegHsa0001710	chrX	4839909	4840043	NLGN4X	0.260
RegHsa0001711	chrX	4841137	4841168	NLGN4X	0.290
RegHsa0001712	chrX	4841403	4841430	NLGN4X	0.290
RegHsa0001713	chrX	4841788	4841836	NLGN4X	0.310
RegHsa0001714	chrX	4846957	4847053	NLGN4X	0.230
RegHsa0001715	chrX	4847416	4847433	-	-
RegHsa0001716	chrX	4848061	4848106	NLGN4X	0.230
RegHsa0001717	chrX	4849325	4849496	NLGN4X	0.260
RegHsa0001718	chrX	4850052	4850144	NLGN4X	0.290
RegHsa0001719	chrX	4850307	4850479	NLGN4X	0.290
RegHsa0001720	chrX	4852098	4852120	NLGN4X	0.260
RegHsa0001721	chrX	4852546	4852635	-	-
RegHsa0001722	chrX	4853715	4853743	NLGN4X	0.260
RegHsa0001723	chrX	4854048	4854104	NLGN4X	0.260
RegHsa0001724	chrX	4854950	4855006	NLGN4X	0.230
RegHsa0001725	chrX	4856153	4856183	NLGN4X	0.230
RegHsa0001726	chrX	4856353	4856401	NLGN4X	0.230
RegHsa0001727	chrX	4857246	4857372	NLGN4X	0.260
RegHsa0001728	chrX	4861298	4861336	NLGN4X	0.350
RegHsa0001729	chrX	4861956	4861984	NLGN4X	0.380
RegHsa0001730	chrX	4863663	4863708	NLGN4X	0.510
RegHsa0001731	chrX	4863850	4863959	NLGN4X	0.510
RegHsa0001732	chrX	4864316	4864337	NLGN4X	0.310
RegHsa0001733	chrX	4865459	4865483	-	-
RegHsa0001734	chrX	4865506	4865553	NLGN4X	0.290
RegHsa0001735	chrX	4866644	4866678	NLGN4X	0.260
RegHsa0001736	chrX	4868608	4868680	NLGN4X	0.320
RegHsa0001737	chrX	4868797	4868888	NLGN4X	0.320
RegHsa0001738	chrX	4870263	4870297	NLGN4X	0.350
RegHsa0001739	chrX	4870446	4870696	NLGN4X	0.350
RegHsa0001740	chrX	4871072	4871127	NLGN4X	0.380
RegHsa0001741	chrX	4871342	4871571	NLGN4X	0.350
RegHsa0001742	chrX	4871748	4871769	NLGN4X	0.350
RegHsa0001743	chrX	4871876	4871902	NLGN4X	0.350
RegHsa0001744	chrX	4872293	4872802	NLGN4X	0.350
RegHsa0001745	chrX	4876385	4876541	NLGN4X	0.280
RegHsa0001746	chrX	4876978	4877185	NLGN4X	0.310
RegHsa0001747	chrX	4877532	4877558	NLGN4X	0.310
RegHsa0001748	chrX	4878516	4878581	NLGN4X	0.510
RegHsa0001749	chrX	4881088	4881197	NLGN4X	0.350
RegHsa0001750	chrX	4882908	4882953	NLGN4X	0.350
RegHsa0001751	chrX	4883117	4883174	NLGN4X	0.350
RegHsa0001752	chrX	4886434	4886446	NLGN4X	0.350
RegHsa0001753	chrX	4887339	4887377	NLGN4X	0.350
RegHsa0001754	chrX	4887717	4887833	NLGN4X	0.280
RegHsa0001755	chrX	4888891	4888908	NLGN4X	0.350
RegHsa0001756	chrX	4889351	4889454	NLGN4X	0.540
RegHsa0001757	chrX	4889682	4889696	NLGN4X	0.500
RegHsa0001758	chrX	4889949	4890073	NLGN4X	0.500
RegHsa0001759	chrX	4890385	4890513	NLGN4X	0.310
RegHsa0001760	chrX	4897903	4897965	NLGN4X	0.310
RegHsa0001761	chrX	4899063	4899226	NLGN4X	0.310
RegHsa0001762	chrX	4899372	4899413	NLGN4X	0.310
RegHsa0001763	chrX	4899842	4900267	NLGN4X	0.310
RegHsa0001764	chrX	4900446	4900514	NLGN4X	0.310
RegHsa0001765	chrX	4900850	4901090	NLGN4X	0.250
RegHsa0001766	chrX	4901338	4901347	NLGN4X	0.250
RegHsa0001767	chrX	4901671	4901779	NLGN4X	0.310
RegHsa0001768	chrX	4905102	4905281	NLGN4X	0.310
RegHsa0001769	chrX	4905614	4905787	NLGN4X	0.310
RegHsa0001770	chrX	4905941	4906232	NLGN4X	0.310
RegHsa0001771	chrX	4907866	4908296	NLGN4X	0.380
RegHsa0001772	chrX	4908439	4908580	NLGN4X	0.380
RegHsa0001773	chrX	4909027	4909047	NLGN4X	0.350
RegHsa0001774	chrX	4909555	4909690	NLGN4X	0.350
RegHsa0001775	chrX	4909908	4909917	NLGN4X	0.350
RegHsa0001776	chrX	4910221	4910341	NLGN4X	0.350
RegHsa0001777	chrX	4910519	4910534	NLGN4X	0.350
RegHsa0001778	chrX	4910731	4910764	NLGN4X	0.310
RegHsa0001779	chrX	4912400	4912508	NLGN4X	0.350
RegHsa0001780	chrX	4912644	4912658	NLGN4X	0.350
RegHsa0001781	chrX	4912900	4912931	NLGN4X	0.320
RegHsa0001782	chrX	4913037	4913074	NLGN4X	0.350
RegHsa0001783	chrX	4914282	4914442	NLGN4X	0.380
RegHsa0001784	chrX	4914619	4914947	NLGN4X	0.350
RegHsa0001785	chrX	4915169	4915261	NLGN4X	0.380
RegHsa0001786	chrX	4915452	4915477	NLGN4X	0.310
RegHsa0001787	chrX	4915634	4915818	NLGN4X	0.380
RegHsa0001788	chrX	4917616	4917864	NLGN4X	0.420
RegHsa0001789	chrX	4918241	4918322	NLGN4X	0.380
RegHsa0001790	chrX	4918844	4919038	NLGN4X	0.350
RegHsa0001791	chrX	4919153	4919171	NLGN4X	0.350
RegHsa0001792	chrX	4919307	4919323	NLGN4X	0.350
RegHsa0001793	chrX	4919625	4919650	NLGN4X	0.350
RegHsa0001794	chrX	4920380	4920435	NLGN4X	0.380
RegHsa0001795	chrX	4920950	4920991	NLGN4X	0.350
RegHsa0001796	chrX	4921609	4921677	NLGN4X	0.320
RegHsa0001797	chrX	4922426	4922576	NLGN4X	0.350
RegHsa0001798	chrX	4922705	4922740	NLGN4X	0.290
RegHsa0001799	chrX	4922879	4922934	NLGN4X	0.350
RegHsa0001800	chrX	4924336	4924360	NLGN4X	0.350
RegHsa0001801	chrX	4924974	4925244	NLGN4X	0.350
RegHsa0001802	chrX	4925701	4925760	NLGN4X	0.350
RegHsa0001803	chrX	4926930	4927005	NLGN4X	0.350
RegHsa0001804	chrX	4928696	4928721	NLGN4X	0.460
RegHsa0001805	chrX	4929385	4929477	NLGN4X	0.460
RegHsa0001806	chrX	4932245	4932330	NLGN4X	0.460
RegHsa0001807	chrX	4932945	4933115	NLGN4X	0.460
RegHsa0001808	chrX	4933763	4933781	NLGN4X	0.460
RegHsa0001809	chrX	4934032	4934045	NLGN4X	0.460
RegHsa0001810	chrX	4934740	4934841	NLGN4X	0.630
RegHsa0001811	chrX	4936833	4936869	NLGN4X	0.460
RegHsa0001812	chrX	4937186	4937284	NLGN4X	0.420
RegHsa0001813	chrX	4937488	4937521	NLGN4X	0.420
RegHsa0001814	chrX	4937709	4937725	NLGN4X	0.420
RegHsa0001815	chrX	4938999	4939154	NLGN4X	0.460
RegHsa0001816	chrX	4939404	4939476	NLGN4X	0.490
RegHsa0001817	chrX	4941263	4941276	NLGN4X	0.350
RegHsa0001818	chrX	4941437	4941465	NLGN4X	0.280
RegHsa0001819	chrX	4942178	4942296	NLGN4X	0.460
RegHsa0001820	chrX	4942675	4942696	NLGN4X	0.420
RegHsa0001821	chrX	4947851	4947888	NLGN4X	0.420
RegHsa0001822	chrX	4948580	4948613	NLGN4X	0.400
RegHsa0001823	chrX	4948736	4948753	NLGN4X	0.400
RegHsa0001824	chrX	4948922	4948947	NLGN4X	0.400
RegHsa0001825	chrX	4949319	4949344	NLGN4X	0.350
RegHsa0001826	chrX	4949701	4949746	NLGN4X	0.380
RegHsa0001827	chrX	4950510	4950743	NLGN4X	0.350
RegHsa0001828	chrX	4951322	4951464	NLGN4X	0.310
RegHsa0001829	chrX	4953673	4953708	NLGN4X	0.620
RegHsa0001830	chrX	4954198	4954546	NLGN4X	0.460
RegHsa0001831	chrX	4955126	4955151	NLGN4X	0.460
RegHsa0001832	chrX	4955425	4955444	NLGN4X	0.460
RegHsa0001833	chrX	4955861	4955887	NLGN4X	0.350
RegHsa0001834	chrX	4956973	4956994	NLGN4X	0.460
RegHsa0001835	chrX	4957812	4957982	NLGN4X	0.420
RegHsa0001836	chrX	4958410	4958426	NLGN4X	0.460
RegHsa0001837	chrX	4960879	4960948	NLGN4X	0.590
RegHsa0001838	chrX	4961074	4961096	NLGN4X	0.590
RegHsa0001839	chrX	4964979	4965066	NLGN4X	0.420
RegHsa0001840	chrX	4966604	4966816	NLGN4X	0.420
RegHsa0001841	chrX	4968394	4968708	NLGN4X	0.420
RegHsa0001842	chrX	4970897	4970922	NLGN4X	0.440
RegHsa0001843	chrX	4971288	4971323	NLGN4X	0.370
RegHsa0001844	chrX	4971431	4971447	NLGN4X	0.330
RegHsa0001845	chrX	4972239	4972423	NLGN4X	0.500
RegHsa0001846	chrX	4976737	4976790	NLGN4X	0.380
RegHsa0001847	chrX	4977002	4977020	NLGN4X	0.350
RegHsa0001848	chrX	4978796	4978805	NLGN4X	0.460
RegHsa0001849	chrX	4979044	4979053	NLGN4X	0.460
RegHsa0001850	chrX	4979863	4979883	NLGN4X	0.460
RegHsa0001851	chrX	4980730	4980770	NLGN4X	0.460
RegHsa0001852	chrX	4980931	4981060	NLGN4X	0.460
RegHsa0001853	chrX	4982061	4982232	NLGN4X	0.460
RegHsa0001854	chrX	4982448	4982478	NLGN4X	0.500
RegHsa0001855	chrX	4984279	4984519	NLGN4X	0.460
RegHsa0001856	chrX	4985457	4985477	NLGN4X	0.460
RegHsa0001857	chrX	4986341	4986375	NLGN4X	0.420
RegHsa0001858	chrX	4986644	4986914	NLGN4X	0.380
RegHsa0001859	chrX	4988585	4988815	NLGN4X	0.380
RegHsa0001860	chrX	4991096	4991293	NLGN4X	0.420
RegHsa0001861	chrX	4991983	4992016	NLGN4X	0.460
RegHsa0001862	chrX	4992219	4992243	NLGN4X	0.460
RegHsa0001863	chrX	4992939	4992962	NLGN4X	0.460
RegHsa0001864	chrX	4993276	4993481	NLGN4X	0.380
RegHsa0001865	chrX	4993636	4993675	NLGN4X	0.570
RegHsa0001866	chrX	4993785	4993835	NLGN4X	0.540
RegHsa0001867	chrX	4995588	4995601	NLGN4X	0.490
RegHsa0001868	chrX	4995770	4995847	NLGN4X	0.490
RegHsa0001869	chrX	4998800	4999136	NLGN4X	0.490
RegHsa0001870	chrX	4999460	4999479	NLGN4X	0.570
RegHsa0001871	chrX	4999675	4999704	NLGN4X	0.570
RegHsa0001872	chrX	5000157	5000182	NLGN4X	0.740
RegHsa0001873	chrX	5000371	5000441	NLGN4X	0.720
RegHsa0001874	chrX	5001163	5001365	NLGN4X	0.570
RegHsa0001875	chrX	5001474	5001642	NLGN4X	0.570
RegHsa0001876	chrX	5001763	5001827	NLGN4X	0.490
RegHsa0001877	chrX	5006433	5006475	NLGN4X	0.610
RegHsa0001878	chrX	5006860	5006888	NLGN4X	0.610
RegHsa0001879	chrX	5006997	5007033	NLGN4X	0.680
RegHsa0001880	chrX	5008434	5008504	NLGN4X	0.650
RegHsa0001881	chrX	5008702	5008876	NLGN4X	0.680
RegHsa0001882	chrX	5008987	5009035	NLGN4X	0.680
RegHsa0001883	chrX	5009153	5009388	NLGN4X	0.680
RegHsa0001884	chrX	5009661	5009720	NLGN4X	0.680
RegHsa0001885	chrX	5009960	5010092	NLGN4X	0.680
RegHsa0001886	chrX	5014972	5015028	NLGN4X	0.610
RegHsa0001887	chrX	5017007	5017191	NLGN4X	0.570
RegHsa0001888	chrX	5019304	5019647	NLGN4X	0.680
RegHsa0001889	chrX	5020489	5020577	NLGN4X	0.680
RegHsa0001890	chrX	5021094	5021161	NLGN4X	0.610
RegHsa0001891	chrX	5023344	5023489	NLGN4X	0.530
RegHsa0001892	chrX	5024605	5024695	NLGN4X	0.530
RegHsa0001893	chrX	5028617	5028844	NLGN4X	0.460
RegHsa0001894	chrX	5028945	5029127	NLGN4X	0.460
RegHsa0001895	chrX	5032579	5032636	NLGN4X	0.530
RegHsa0001896	chrX	5034962	5034971	NLGN4X	0.680
RegHsa0001897	chrX	5035603	5035632	NLGN4X	0.680
RegHsa0001898	chrX	5036103	5036112	NLGN4X	0.680
RegHsa0001899	chrX	5036637	5036717	NLGN4X	0.610
RegHsa0001900	chrX	5036935	5037180	NLGN4X	0.680
RegHsa0001901	chrX	5037393	5037410	NLGN4X	0.680
RegHsa0001902	chrX	5037556	5037786	NLGN4X	0.680
RegHsa0001903	chrX	5038302	5038352	NLGN4X	0.680
RegHsa0001904	chrX	5038461	5038600	NLGN4X	0.680
RegHsa0001905	chrX	5039351	5039498	NLGN4X	0.680
RegHsa0001906	chrX	5040025	5040067	NLGN4X	0.680
RegHsa0001907	chrX	5041949	5041994	NLGN4X	0.610
RegHsa0001908	chrX	5044469	5044648	NLGN4X	0.680
RegHsa0001909	chrX	5045207	5045220	NLGN4X	0.680
RegHsa0001910	chrX	5045428	5045446	NLGN4X	0.740
RegHsa0001911	chrX	5045822	5045893	NLGN4X	0.740
RegHsa0001912	chrX	5046156	5046196	NLGN4X	0.740
RegHsa0001913	chrX	5046317	5046457	NLGN4X	0.740
RegHsa0001914	chrX	5047588	5047737	NLGN4X	0.680
RegHsa0001915	chrX	5047880	5048240	NLGN4X	0.680
RegHsa0001916	chrX	5048873	5048935	NLGN4X	0.610
RegHsa0001917	chrX	5050571	5050612	NLGN4X	0.610
RegHsa0001918	chrX	5050838	5050963	NLGN4X	0.610
RegHsa0001919	chrX	5051068	5051088	NLGN4X	0.610
RegHsa0001920	chrX	5051264	5051290	NLGN4X	0.610
RegHsa0001921	chrX	5051714	5051759	NLGN4X	0.680
RegHsa0001922	chrX	5053357	5053486	NLGN4X	0.810
RegHsa0001923	chrX	5053844	5053862	NLGN4X	0.680
RegHsa0001924	chrX	5055693	5055714	NLGN4X	0.680
RegHsa0001925	chrX	5058063	5058076	NLGN4X	0.840
RegHsa0001926	chrX	5063394	5063482	NLGN4X	0.530
RegHsa0001927	chrX	5065266	5065311	NLGN4X	0.680
RegHsa0001928	chrX	5066102	5066124	NLGN4X	0.610
RegHsa0001929	chrX	5066268	5066344	NLGN4X	0.610
RegHsa0001930	chrX	5066972	5067074	NLGN4X	0.530
RegHsa0001931	chrX	5067574	5067600	NLGN4X	0.530
RegHsa0001932	chrX	5068020	5068046	NLGN4X	0.530
RegHsa0001933	chrX	5072291	5072458	NLGN4X	0.530
RegHsa0001934	chrX	5079043	5079077	NLGN4X	0.530
RegHsa0001935	chrX	5082650	5082731	NLGN4X	0.680
RegHsa0001936	chrX	5082943	5083129	NLGN4X	0.740
RegHsa0001937	chrX	5083280	5083552	NLGN4X	0.680
RegHsa0001938	chrX	5084170	5084267	NLGN4X	0.610
RegHsa0001939	chrX	5084574	5084892	NLGN4X	0.680
RegHsa0001940	chrX	5085032	5085066	NLGN4X	0.680
RegHsa0001941	chrX	5090101	5090118	NLGN4X	0.610
RegHsa0001942	chrX	5091453	5091590	NLGN4X	0.610
RegHsa0001943	chrX	5094371	5094525	NLGN4X	0.680
RegHsa0001944	chrX	5094863	5095060	NLGN4X	0.680
RegHsa0001945	chrX	5095409	5095643	NLGN4X	0.680
RegHsa0001946	chrX	5096153	5096180	NLGN4X	0.680
RegHsa0001947	chrX	5096855	5096898	NLGN4X	0.680
RegHsa0001948	chrX	5097187	5097245	NLGN4X	0.680
RegHsa0001949	chrX	5097702	5097778	NLGN4X	0.680
RegHsa0001950	chrX	5098035	5098077	NLGN4X	0.610
RegHsa0001951	chrX	5099353	5099376	NLGN4X	0.610
RegHsa0001952	chrX	5100335	5100376	NLGN4X	0.610
RegHsa0001953	chrX	5101215	5101253	NLGN4X	0.610
RegHsa0001954	chrX	5101407	5101713	NLGN4X	0.610
RegHsa0001955	chrX	5102069	5102119	NLGN4X	0.610
RegHsa0001956	chrX	5102315	5102474	NLGN4X	0.680
RegHsa0001957	chrX	5102986	5103404	NLGN4X	0.610
RegHsa0001958	chrX	5103842	5104823	NLGN4X	0.680
RegHsa0001959	chrX	5108350	5108362	NLGN4X	0.610
RegHsa0001960	chrX	5108749	5109046	NLGN4X	0.610
RegHsa0001961	chrX	5109156	5109246	NLGN4X	0.610
RegHsa0001962	chrX	5109815	5109985	NLGN4X	0.530
RegHsa0001963	chrX	5110906	5110937	NLGN4X	0.610
RegHsa0001964	chrX	5111429	5111710	NLGN4X	0.610
RegHsa0001965	chrX	5112834	5112864	NLGN4X	0.450
RegHsa0001966	chrX	5113832	5113857	NLGN4X	0.530
RegHsa0001967	chrX	5115135	5115147	NLGN4X	0.680
RegHsa0001968	chrX	5115448	5115504	NLGN4X	0.680
RegHsa0001969	chrX	5115810	5115883	NLGN4X	0.680
RegHsa0001970	chrX	5121984	5122017	NLGN4X	0.790
RegHsa0001971	chrX	5123186	5123237	NLGN4X	0.680
RegHsa0001972	chrX	5123745	5123768	NLGN4X	0.740
RegHsa0001973	chrX	5124026	5124079	NLGN4X	0.680
RegHsa0001974	chrX	5124367	5124406	NLGN4X	0.680
RegHsa0001975	chrX	5125039	5125067	NLGN4X	0.680
RegHsa0001976	chrX	5125423	5125444	NLGN4X	0.740
RegHsa0001977	chrX	5127148	5127167	NLGN4X	0.740
RegHsa0001978	chrX	5127602	5127901	NLGN4X	0.870
RegHsa0001979	chrX	5130358	5130589	NLGN4X	0.740
RegHsa0001980	chrX	5131952	5132028	NLGN4X	0.610
RegHsa0001981	chrX	5132654	5132677	NLGN4X	0.610
RegHsa0001982	chrX	5134078	5134111	NLGN4X	0.530
RegHsa0001983	chrX	5134262	5134352	NLGN4X	0.530
RegHsa0001984	chrX	5135083	5135111	NLGN4X	0.530
RegHsa0001985	chrX	5135526	5135647	NLGN4X	0.530
RegHsa0001986	chrX	5137402	5137459	NLGN4X	0.740
RegHsa0001987	chrX	5137663	5137741	NLGN4X	0.790
RegHsa0001988	chrX	5138490	5138907	NLGN4X	0.610
RegHsa0001989	chrX	5140831	5140865	NLGN4X	0.680
RegHsa0001990	chrX	5140973	5141019	NLGN4X	0.680
RegHsa0001991	chrX	5141321	5141355	NLGN4X	0.740
RegHsa0001992	chrX	5147702	5147872	NLGN4X	0.680
RegHsa0001993	chrX	5148380	5148397	NLGN4X	0.680
RegHsa0001994	chrX	5148557	5148614	NLGN4X	0.610
RegHsa0001995	chrX	5148891	5148941	NLGN4X	0.610
RegHsa0001996	chrX	5149473	5149575	NLGN4X	0.610
RegHsa0001997	chrX	5149966	5150204	NLGN4X	0.530
RegHsa0001998	chrX	5150367	5150406	NLGN4X	0.530
[truncated: 100,648 more rows]
