# Supplementary material for: Long-range evolutionary constraints reveal cis-regulatory interactions on the human X chromosome
Source: Nat Commun. 2015 Apr 24;6:6904. doi: 10.1038/ncomms7904 (PMC4423230; doi:10.1038/ncomms7904)
Supplement: Supplementary Data 2 — List of 1,013 RegHsa elements and the results of the transgenic experiments. [file ncomms7904-s3.xlsx]

## Sheet: Feuil1
Regulator	Start(hg19)	End(hg19)	Predicted_target(s)	Linkage score	Transgenic Sequence Element	chr	start	end	lines	expression, all lines combined	forebrain	status	Lab	Existence of transgenics results ?	Pattern available for the proposed target?	Proposed target sustained by ZFIN data?	ZFIN pattern for proposed target gene	Existence of a predicted target ? (ie overlap of the region with a CNE)	Pattern available for at least one predicted target ?	At least one predicted gene sustained by ZFIN data?	Proposed target within the predictions	Proposed target (within predictions) = sustained gene	ZFIN for predicted target genes
RegHsa0020672	24822453	24822639	PDK3 PCYT1B POLA1 EIF2S3	0.900	NX_hs1	X	24822351	24824171	NA	lens		partially reproducible	Sydney	x	x		ARX: arxb: - arxa: EXPR unspecified - forebrain - myotome - diencephalon - floor plate - / Not_in_MUT	x	x	x			PDK3: pdk3a: EXPR Diff_stage / Not_in_MUT pdk3b: -	PCYT1B: pcyt1bb: - pcyt1ba: -	POLA1: pola1: EXPR ventricular zone - optic tectum - retina - pharyngeal arch 3-7 skeleton - / MUT hindbrain - pericardium - yolk - brain - extension - eye - central nervous system - fourth ventricle - trunk - heart - whole organism - head -	EIF2S3: eif2s3: EXPR Diff_stage / MUT trunk - brain - yolk - central nervous system - whole organism -
RegHsa0020673	24823068	24823081	PDK3 PCYT1B POLA1 EIF2S3	0.940	NX_hs1	X	24822351	24824171	NA	lens		partially reproducible	Sydney	x	x		ARX: arxb: - arxa: EXPR unspecified - forebrain - myotome - diencephalon - floor plate - / Not_in_MUT	x	x	x			PDK3: pdk3a: EXPR Diff_stage / Not_in_MUT pdk3b: -	PCYT1B: pcyt1bb: - pcyt1ba: -	POLA1: pola1: EXPR ventricular zone - optic tectum - retina - pharyngeal arch 3-7 skeleton - / MUT hindbrain - pericardium - yolk - brain - extension - eye - central nervous system - fourth ventricle - trunk - heart - whole organism - head -	EIF2S3: eif2s3: EXPR Diff_stage / MUT trunk - brain - yolk - central nervous system - whole organism -
RegHsa0020674	24823196	24823503	PDK3 PCYT1B POLA1 EIF2S3	0.952	NX_hs1	X	24822351	24824171	NA	lens		partially reproducible	Sydney	x	x		ARX: arxb: - arxa: EXPR unspecified - forebrain - myotome - diencephalon - floor plate - / Not_in_MUT	x	x	x			PDK3: pdk3a: EXPR Diff_stage / Not_in_MUT pdk3b: -	PCYT1B: pcyt1bb: - pcyt1ba: -	POLA1: pola1: EXPR ventricular zone - optic tectum - retina - pharyngeal arch 3-7 skeleton - / MUT hindbrain - pericardium - yolk - brain - extension - eye - central nervous system - fourth ventricle - trunk - heart - whole organism - head -	EIF2S3: eif2s3: EXPR Diff_stage / MUT trunk - brain - yolk - central nervous system - whole organism -
RegHsa0020675	24823503	24823700	POLA1	0.970	NX_hs1	X	24822351	24824171	NA	lens		partially reproducible	Sydney	x	x		ARX: arxb: - arxa: EXPR unspecified - forebrain - myotome - diencephalon - floor plate - / Not_in_MUT	x	x	x			POLA1: pola1: EXPR ventricular zone - optic tectum - retina - pharyngeal arch 3-7 skeleton - / MUT hindbrain - pericardium - yolk - brain - extension - eye - central nervous system - fourth ventricle - trunk - heart - whole organism - head -
RegHsa0020676	24823700	24824052	PDK3 PCYT1B POLA1 EIF2S3	0.953	NX_hs1	X	24822351	24824171	NA	lens		partially reproducible	Sydney	x	x		ARX: arxb: - arxa: EXPR unspecified - forebrain - myotome - diencephalon - floor plate - / Not_in_MUT	x	x	x			PDK3: pdk3a: EXPR Diff_stage / Not_in_MUT pdk3b: -	PCYT1B: pcyt1bb: - pcyt1ba: -	POLA1: pola1: EXPR ventricular zone - optic tectum - retina - pharyngeal arch 3-7 skeleton - / MUT hindbrain - pericardium - yolk - brain - extension - eye - central nervous system - fourth ventricle - trunk - heart - whole organism - head -	EIF2S3: eif2s3: EXPR Diff_stage / MUT trunk - brain - yolk - central nervous system - whole organism -
RegHsa0020755	24894262	24894574	PDK3 PCYT1B POLA1	0.954	NX_hs2	X	24894335	24896084	ARX_hs2#8-2;ARX_hs2#10-1	floor plate;telencephalon	X	reproducible	Sydney	x	x	x	ARX: arxb: - arxa: EXPR unspecified - forebrain - myotome - diencephalon - floor plate - / Not_in_MUT	x	x	x			PDK3: pdk3a: EXPR Diff_stage / Not_in_MUT pdk3b: -	PCYT1B: pcyt1bb: - pcyt1ba: -	POLA1: pola1: EXPR ventricular zone - optic tectum - retina - pharyngeal arch 3-7 skeleton - / MUT hindbrain - pericardium - yolk - brain - extension - eye - central nervous system - fourth ventricle - trunk - heart - whole organism - head -
RegHsa0020756	24894574	24894684	POLA1	0.970	NX_hs2	X	24894335	24896084	ARX_hs2#8-2;ARX_hs2#10-1	floor plate;telencephalon	X	reproducible	Sydney	x	x	x	ARX: arxb: - arxa: EXPR unspecified - forebrain - myotome - diencephalon - floor plate - / Not_in_MUT	x	x	x			POLA1: pola1: EXPR ventricular zone - optic tectum - retina - pharyngeal arch 3-7 skeleton - / MUT hindbrain - pericardium - yolk - brain - extension - eye - central nervous system - fourth ventricle - trunk - heart - whole organism - head -
RegHsa0020757	24894684	24894768	POLA1 ARX PDK3 PCYT1B	0.980	NX_hs2	X	24894335	24896084	ARX_hs2#8-2;ARX_hs2#10-1	floor plate;telencephalon	X	reproducible	Sydney	x	x	x	ARX: arxb: - arxa: EXPR unspecified - forebrain - myotome - diencephalon - floor plate - / Not_in_MUT	x	x	x		x	POLA1: pola1: EXPR ventricular zone - optic tectum - retina - pharyngeal arch 3-7 skeleton - / MUT hindbrain - pericardium - yolk - brain - extension - eye - central nervous system - fourth ventricle - trunk - heart - whole organism - head -	ARX: arxb: - arxa: EXPR unspecified - forebrain - myotome - diencephalon - floor plate - / Not_in_MUT	PDK3: pdk3a: EXPR Diff_stage / Not_in_MUT pdk3b: -	PCYT1B: pcyt1bb: - pcyt1ba: -
RegHsa0020758	24894783	24894795	POLA1	0.980	NX_hs2	X	24894335	24896084	ARX_hs2#8-2;ARX_hs2#10-1	floor plate;telencephalon	X	reproducible	Sydney	x	x	x	ARX: arxb: - arxa: EXPR unspecified - forebrain - myotome - diencephalon - floor plate - / Not_in_MUT	x	x	x			POLA1: pola1: EXPR ventricular zone - optic tectum - retina - pharyngeal arch 3-7 skeleton - / MUT hindbrain - pericardium - yolk - brain - extension - eye - central nervous system - fourth ventricle - trunk - heart - whole organism - head -
RegHsa0020759	24894818	24894861	PDK3 PCYT1B POLA1	0.970	NX_hs2	X	24894335	24896084	ARX_hs2#8-2;ARX_hs2#10-1	floor plate;telencephalon	X	reproducible	Sydney	x	x	x	ARX: arxb: - arxa: EXPR unspecified - forebrain - myotome - diencephalon - floor plate - / Not_in_MUT	x	x	x			PDK3: pdk3a: EXPR Diff_stage / Not_in_MUT pdk3b: -	PCYT1B: pcyt1bb: - pcyt1ba: -	POLA1: pola1: EXPR ventricular zone - optic tectum - retina - pharyngeal arch 3-7 skeleton - / MUT hindbrain - pericardium - yolk - brain - extension - eye - central nervous system - fourth ventricle - trunk - heart - whole organism - head -
RegHsa0020760	24894861	24895072	POLA1	0.975	NX_hs2	X	24894335	24896084	ARX_hs2#8-2;ARX_hs2#10-1	floor plate;telencephalon	X	reproducible	Sydney	x	x	x	ARX: arxb: - arxa: EXPR unspecified - forebrain - myotome - diencephalon - floor plate - / Not_in_MUT	x	x	x			POLA1: pola1: EXPR ventricular zone - optic tectum - retina - pharyngeal arch 3-7 skeleton - / MUT hindbrain - pericardium - yolk - brain - extension - eye - central nervous system - fourth ventricle - trunk - heart - whole organism - head -
RegHsa0020761	24895072	24895237	POLA1 ARX PDK3 PCYT1B	0.980	NX_hs2	X	24894335	24896084	ARX_hs2#8-2;ARX_hs2#10-1	floor plate;telencephalon	X	reproducible	Sydney	x	x	x	ARX: arxb: - arxa: EXPR unspecified - forebrain - myotome - diencephalon - floor plate - / Not_in_MUT	x	x	x	x	x	POLA1: pola1: EXPR ventricular zone - optic tectum - retina - pharyngeal arch 3-7 skeleton - / MUT hindbrain - pericardium - yolk - brain - extension - eye - central nervous system - fourth ventricle - trunk - heart - whole organism - head -	ARX: arxb: - arxa: EXPR unspecified - forebrain - myotome - diencephalon - floor plate - / Not_in_MUT	PDK3: pdk3a: EXPR Diff_stage / Not_in_MUT pdk3b: -	PCYT1B: pcyt1bb: - pcyt1ba: -
RegHsa0020762	24895237	24895298	POLA1 ARX	0.970	NX_hs2	X	24894335	24896084	ARX_hs2#8-2;ARX_hs2#10-1	floor plate;telencephalon	X	reproducible	Sydney	x	x	x	ARX: arxb: - arxa: EXPR unspecified - forebrain - myotome - diencephalon - floor plate - / Not_in_MUT	x	x	x	x	x	POLA1: pola1: EXPR ventricular zone - optic tectum - retina - pharyngeal arch 3-7 skeleton - / MUT hindbrain - pericardium - yolk - brain - extension - eye - central nervous system - fourth ventricle - trunk - heart - whole organism - head -	ARX: arxb: - arxa: EXPR unspecified - forebrain - myotome - diencephalon - floor plate - / Not_in_MUT
RegHsa0020763	24895298	24895482	POLA1	0.970	NX_hs2	X	24894335	24896084	ARX_hs2#8-2;ARX_hs2#10-1	floor plate;telencephalon	X	reproducible	Sydney	x	x	x	ARX: arxb: - arxa: EXPR unspecified - forebrain - myotome - diencephalon - floor plate - / Not_in_MUT	x	x	x			POLA1: pola1: EXPR ventricular zone - optic tectum - retina - pharyngeal arch 3-7 skeleton - / MUT hindbrain - pericardium - yolk - brain - extension - eye - central nervous system - fourth ventricle - trunk - heart - whole organism - head -
RegHsa0020764	24895482	24895653	PDK3 PCYT1B POLA1	0.957	NX_hs2	X	24894335	24896084	ARX_hs2#8-2;ARX_hs2#10-1	floor plate;telencephalon	X	reproducible	Sydney	x	x	x	ARX: arxb: - arxa: EXPR unspecified - forebrain - myotome - diencephalon - floor plate - / Not_in_MUT	x	x	x			PDK3: pdk3a: EXPR Diff_stage / Not_in_MUT pdk3b: -	PCYT1B: pcyt1bb: - pcyt1ba: -	POLA1: pola1: EXPR ventricular zone - optic tectum - retina - pharyngeal arch 3-7 skeleton - / MUT hindbrain - pericardium - yolk - brain - extension - eye - central nervous system - fourth ventricle - trunk - heart - whole organism - head -
RegHsa0020765	24895931	24896351	PDK3 PCYT1B POLA1	0.958	NX_hs2	X	24894335	24896084	ARX_hs2#8-2;ARX_hs2#10-1	floor plate;telencephalon	X	reproducible	Sydney	x	x	x	ARX: arxb: - arxa: EXPR unspecified - forebrain - myotome - diencephalon - floor plate - / Not_in_MUT	x	x	x			PDK3: pdk3a: EXPR Diff_stage / Not_in_MUT pdk3b: -	PCYT1B: pcyt1bb: - pcyt1ba: -	POLA1: pola1: EXPR ventricular zone - optic tectum - retina - pharyngeal arch 3-7 skeleton - / MUT hindbrain - pericardium - yolk - brain - extension - eye - central nervous system - fourth ventricle - trunk - heart - whole organism - head -
RegHsa0020781	24915842	24916123	POLA1	0.975	NX_hs3	X	24915382	24918272	NA	dicenphalon;pectoral fin	X	partially reproducible	Sydney	x	x	x	ARX: arxb: - arxa: EXPR unspecified - forebrain - myotome - diencephalon - floor plate - / Not_in_MUT	x	x	x			POLA1: pola1: EXPR ventricular zone - optic tectum - retina - pharyngeal arch 3-7 skeleton - / MUT hindbrain - pericardium - yolk - brain - extension - eye - central nervous system - fourth ventricle - trunk - heart - whole organism - head -
RegHsa0020782	24916123	24916778	POLA1 ARX	0.970	NX_hs3	X	24915382	24918272	NA	dicenphalon;pectoral fin	X	partially reproducible	Sydney	x	x	x	ARX: arxb: - arxa: EXPR unspecified - forebrain - myotome - diencephalon - floor plate - / Not_in_MUT	x	x	x	x	x	POLA1: pola1: EXPR ventricular zone - optic tectum - retina - pharyngeal arch 3-7 skeleton - / MUT hindbrain - pericardium - yolk - brain - extension - eye - central nervous system - fourth ventricle - trunk - heart - whole organism - head -	ARX: arxb: - arxa: EXPR unspecified - forebrain - myotome - diencephalon - floor plate - / Not_in_MUT
RegHsa0020783	24916778	24916915	POLA1	0.970	NX_hs3	X	24915382	24918272	NA	dicenphalon;pectoral fin	X	partially reproducible	Sydney	x	x	x	ARX: arxb: - arxa: EXPR unspecified - forebrain - myotome - diencephalon - floor plate - / Not_in_MUT	x	x	x			POLA1: pola1: EXPR ventricular zone - optic tectum - retina - pharyngeal arch 3-7 skeleton - / MUT hindbrain - pericardium - yolk - brain - extension - eye - central nervous system - fourth ventricle - trunk - heart - whole organism - head -
RegHsa0020784	24916915	24917161	PDK3 PCYT1B POLA1	0.960	NX_hs3	X	24915382	24918272	NA	dicenphalon;pectoral fin	X	partially reproducible	Sydney	x	x	x	ARX: arxb: - arxa: EXPR unspecified - forebrain - myotome - diencephalon - floor plate - / Not_in_MUT	x	x	x			PDK3: pdk3a: EXPR Diff_stage / Not_in_MUT pdk3b: -	PCYT1B: pcyt1bb: - pcyt1ba: -	POLA1: pola1: EXPR ventricular zone - optic tectum - retina - pharyngeal arch 3-7 skeleton - / MUT hindbrain - pericardium - yolk - brain - extension - eye - central nervous system - fourth ventricle - trunk - heart - whole organism - head -
RegHsa0020785	24917269	24917603	PDK3 PCYT1B POLA1	0.950	NX_hs3	X	24915382	24918272	NA	dicenphalon;pectoral fin	X	partially reproducible	Sydney	x	x	x	ARX: arxb: - arxa: EXPR unspecified - forebrain - myotome - diencephalon - floor plate - / Not_in_MUT	x	x	x			PDK3: pdk3a: EXPR Diff_stage / Not_in_MUT pdk3b: -	PCYT1B: pcyt1bb: - pcyt1ba: -	POLA1: pola1: EXPR ventricular zone - optic tectum - retina - pharyngeal arch 3-7 skeleton - / MUT hindbrain - pericardium - yolk - brain - extension - eye - central nervous system - fourth ventricle - trunk - heart - whole organism - head -
RegHsa0020786	24917603	24917754	POLA1 ARX	0.970	NX_hs3	X	24915382	24918272	NA	dicenphalon;pectoral fin	X	partially reproducible	Sydney	x	x	x	ARX: arxb: - arxa: EXPR unspecified - forebrain - myotome - diencephalon - floor plate - / Not_in_MUT	x	x	x	x	x	POLA1: pola1: EXPR ventricular zone - optic tectum - retina - pharyngeal arch 3-7 skeleton - / MUT hindbrain - pericardium - yolk - brain - extension - eye - central nervous system - fourth ventricle - trunk - heart - whole organism - head -	ARX: arxb: - arxa: EXPR unspecified - forebrain - myotome - diencephalon - floor plate - / Not_in_MUT
RegHsa0020787	24917754	24918009	PDK3 PCYT1B POLA1	0.960	NX_hs3	X	24915382	24918272	NA	dicenphalon;pectoral fin	X	partially reproducible	Sydney	x	x	x	ARX: arxb: - arxa: EXPR unspecified - forebrain - myotome - diencephalon - floor plate - / Not_in_MUT	x	x	x			PDK3: pdk3a: EXPR Diff_stage / Not_in_MUT pdk3b: -	PCYT1B: pcyt1bb: - pcyt1ba: -	POLA1: pola1: EXPR ventricular zone - optic tectum - retina - pharyngeal arch 3-7 skeleton - / MUT hindbrain - pericardium - yolk - brain - extension - eye - central nervous system - fourth ventricle - trunk - heart - whole organism - head -
RegHsa0020806	24945612	24946344	PDK3 PCYT1B POLA1	0.952	NX_hs4	X	24945475	24947567	ARX_hs4#1-1;ARX_hs4#9-1;ARX_hs4#12-2	telencephalon	X	partially reproducible	Sydney	x	x	x	ARX: arxb: - arxa: EXPR unspecified - forebrain - myotome - diencephalon - floor plate - / Not_in_MUT	x	x	x			PDK3: pdk3a: EXPR Diff_stage / Not_in_MUT pdk3b: -	PCYT1B: pcyt1bb: - pcyt1ba: -	POLA1: pola1: EXPR ventricular zone - optic tectum - retina - pharyngeal arch 3-7 skeleton - / MUT hindbrain - pericardium - yolk - brain - extension - eye - central nervous system - fourth ventricle - trunk - heart - whole organism - head -
RegHsa0020807	24946344	24946858	POLA1	0.975	NX_hs4	X	24945475	24947567	ARX_hs4#1-1;ARX_hs4#9-1;ARX_hs4#12-2	telencephalon	X	partially reproducible	Sydney	x	x	x	ARX: arxb: - arxa: EXPR unspecified - forebrain - myotome - diencephalon - floor plate - / Not_in_MUT	x	x	x			POLA1: pola1: EXPR ventricular zone - optic tectum - retina - pharyngeal arch 3-7 skeleton - / MUT hindbrain - pericardium - yolk - brain - extension - eye - central nervous system - fourth ventricle - trunk - heart - whole organism - head -
RegHsa0020808	24946858	24947179	PDK3 PCYT1B POLA1	0.954	NX_hs4	X	24945475	24947567	ARX_hs4#1-1;ARX_hs4#9-1;ARX_hs4#12-2	telencephalon	X	partially reproducible	Sydney	x	x	x	ARX: arxb: - arxa: EXPR unspecified - forebrain - myotome - diencephalon - floor plate - / Not_in_MUT	x	x	x			PDK3: pdk3a: EXPR Diff_stage / Not_in_MUT pdk3b: -	PCYT1B: pcyt1bb: - pcyt1ba: -	POLA1: pola1: EXPR ventricular zone - optic tectum - retina - pharyngeal arch 3-7 skeleton - / MUT hindbrain - pericardium - yolk - brain - extension - eye - central nervous system - fourth ventricle - trunk - heart - whole organism - head -
RegHsa0020809	24947371	24947382	PDK3 PCYT1B ARX POLA1	0.910	NX_hs4	X	24945475	24947567	ARX_hs4#1-1;ARX_hs4#9-1;ARX_hs4#12-2	telencephalon	X	partially reproducible	Sydney	x	x	x	ARX: arxb: - arxa: EXPR unspecified - forebrain - myotome - diencephalon - floor plate - / Not_in_MUT	x	x	x		x	PDK3: pdk3a: EXPR Diff_stage / Not_in_MUT pdk3b: -	PCYT1B: pcyt1bb: - pcyt1ba: -	ARX: arxb: - arxa: EXPR unspecified - forebrain - myotome - diencephalon - floor plate - / Not_in_MUT	POLA1: pola1: EXPR ventricular zone - optic tectum - retina - pharyngeal arch 3-7 skeleton - / MUT hindbrain - pericardium - yolk - brain - extension - eye - central nervous system - fourth ventricle - trunk - heart - whole organism - head -
RegHsa0020862	24984752	24984845	PDK3 PCYT1B POLA1	0.960	NX_hs8	X	24984247	24986179	NA	NA		inconsistent	Sydney		x		ARX: arxb: - arxa: EXPR unspecified - forebrain - myotome - diencephalon - floor plate - / Not_in_MUT	x	x				PDK3: pdk3a: EXPR Diff_stage / Not_in_MUT pdk3b: -	PCYT1B: pcyt1bb: - pcyt1ba: -	POLA1: pola1: EXPR ventricular zone - optic tectum - retina - pharyngeal arch 3-7 skeleton - / MUT hindbrain - pericardium - yolk - brain - extension - eye - central nervous system - fourth ventricle - trunk - heart - whole organism - head -
RegHsa0020863	24984845	24985079	POLA1	0.970	NX_hs8	X	24984247	24986179	NA	NA		inconsistent	Sydney		x		ARX: arxb: - arxa: EXPR unspecified - forebrain - myotome - diencephalon - floor plate - / Not_in_MUT	x	x				POLA1: pola1: EXPR ventricular zone - optic tectum - retina - pharyngeal arch 3-7 skeleton - / MUT hindbrain - pericardium - yolk - brain - extension - eye - central nervous system - fourth ventricle - trunk - heart - whole organism - head -
RegHsa0020864	24985079	24985177	PDK3 PCYT1B POLA1	0.958	NX_hs8	X	24984247	24986179	NA	NA		inconsistent	Sydney		x		ARX: arxb: - arxa: EXPR unspecified - forebrain - myotome - diencephalon - floor plate - / Not_in_MUT	x	x				PDK3: pdk3a: EXPR Diff_stage / Not_in_MUT pdk3b: -	PCYT1B: pcyt1bb: - pcyt1ba: -	POLA1: pola1: EXPR ventricular zone - optic tectum - retina - pharyngeal arch 3-7 skeleton - / MUT hindbrain - pericardium - yolk - brain - extension - eye - central nervous system - fourth ventricle - trunk - heart - whole organism - head -
RegHsa0020865	24986175	24986197	PDK3 PCYT1B ARX POLA1	0.790	NX_hs8	X	24984247	24986179	NA	NA		inconsistent	Sydney		x		ARX: arxb: - arxa: EXPR unspecified - forebrain - myotome - diencephalon - floor plate - / Not_in_MUT	x	x		x		PDK3: pdk3a: EXPR Diff_stage / Not_in_MUT pdk3b: -	PCYT1B: pcyt1bb: - pcyt1ba: -	ARX: arxb: - arxa: EXPR unspecified - forebrain - myotome - diencephalon - floor plate - / Not_in_MUT	POLA1: pola1: EXPR ventricular zone - optic tectum - retina - pharyngeal arch 3-7 skeleton - / MUT hindbrain - pericardium - yolk - brain - extension - eye - central nervous system - fourth ventricle - trunk - heart - whole organism - head -
RegHsa0020875	24998157	24999054	PDK3 PCYT1B POLA1	0.950	NX_hs9	X	24998092	25001005	NA	NA		inconsistent	Sydney		x		ARX: arxb: - arxa: EXPR unspecified - forebrain - myotome - diencephalon - floor plate - / Not_in_MUT	x	x				PDK3: pdk3a: EXPR Diff_stage / Not_in_MUT pdk3b: -	PCYT1B: pcyt1bb: - pcyt1ba: -	POLA1: pola1: EXPR ventricular zone - optic tectum - retina - pharyngeal arch 3-7 skeleton - / MUT hindbrain - pericardium - yolk - brain - extension - eye - central nervous system - fourth ventricle - trunk - heart - whole organism - head -
RegHsa0020876	24999496	25000174	PDK3 PCYT1B POLA1	0.960	NX_hs9	X	24998092	25001005	NA	NA		inconsistent	Sydney		x		ARX: arxb: - arxa: EXPR unspecified - forebrain - myotome - diencephalon - floor plate - / Not_in_MUT	x	x				PDK3: pdk3a: EXPR Diff_stage / Not_in_MUT pdk3b: -	PCYT1B: pcyt1bb: - pcyt1ba: -	POLA1: pola1: EXPR ventricular zone - optic tectum - retina - pharyngeal arch 3-7 skeleton - / MUT hindbrain - pericardium - yolk - brain - extension - eye - central nervous system - fourth ventricle - trunk - heart - whole organism - head -
RegHsa0020877	25000197	25000360	POLA1	0.970	NX_hs9	X	24998092	25001005	NA	NA		inconsistent	Sydney		x		ARX: arxb: - arxa: EXPR unspecified - forebrain - myotome - diencephalon - floor plate - / Not_in_MUT	x	x				POLA1: pola1: EXPR ventricular zone - optic tectum - retina - pharyngeal arch 3-7 skeleton - / MUT hindbrain - pericardium - yolk - brain - extension - eye - central nervous system - fourth ventricle - trunk - heart - whole organism - head -
RegHsa0020878	25000377	25000993	PDK3 PCYT1B POLA1	0.957	NX_hs9	X	24998092	25001005	NA	NA		inconsistent	Sydney		x		ARX: arxb: - arxa: EXPR unspecified - forebrain - myotome - diencephalon - floor plate - / Not_in_MUT	x	x				PDK3: pdk3a: EXPR Diff_stage / Not_in_MUT pdk3b: -	PCYT1B: pcyt1bb: - pcyt1ba: -	POLA1: pola1: EXPR ventricular zone - optic tectum - retina - pharyngeal arch 3-7 skeleton - / MUT hindbrain - pericardium - yolk - brain - extension - eye - central nervous system - fourth ventricle - trunk - heart - whole organism - head -
RegHsa0020886	25008090	25008203	PDK3 PCYT1B POLA1	0.960	NX_hs10	X	25007986	25010746	ARX_hs7#22-2;ARX_hs7#26-1;ARX_hs7#33-1	pronephric duct openings;telencephalon	X	reproducible	Sydney	x	x	x	ARX: arxb: - arxa: EXPR unspecified - forebrain - myotome - diencephalon - floor plate - / Not_in_MUT	x	x	x			PDK3: pdk3a: EXPR Diff_stage / Not_in_MUT pdk3b: -	PCYT1B: pcyt1bb: - pcyt1ba: -	POLA1: pola1: EXPR ventricular zone - optic tectum - retina - pharyngeal arch 3-7 skeleton - / MUT hindbrain - pericardium - yolk - brain - extension - eye - central nervous system - fourth ventricle - trunk - heart - whole organism - head -
RegHsa0020887	25008203	25008292	POLA1	0.980	NX_hs10	X	25007986	25010746	ARX_hs7#22-2;ARX_hs7#26-1;ARX_hs7#33-1	pronephric duct openings;telencephalon	X	reproducible	Sydney	x	x	x	ARX: arxb: - arxa: EXPR unspecified - forebrain - myotome - diencephalon - floor plate - / Not_in_MUT	x	x	x			POLA1: pola1: EXPR ventricular zone - optic tectum - retina - pharyngeal arch 3-7 skeleton - / MUT hindbrain - pericardium - yolk - brain - extension - eye - central nervous system - fourth ventricle - trunk - heart - whole organism - head -
RegHsa0020888	25008323	25008401	POLA1 ARX	0.970	NX_hs10	X	25007986	25010746	ARX_hs7#22-2;ARX_hs7#26-1;ARX_hs7#33-1	pronephric duct openings;telencephalon	X	reproducible	Sydney	x	x	x	ARX: arxb: - arxa: EXPR unspecified - forebrain - myotome - diencephalon - floor plate - / Not_in_MUT	x	x	x	x	x	POLA1: pola1: EXPR ventricular zone - optic tectum - retina - pharyngeal arch 3-7 skeleton - / MUT hindbrain - pericardium - yolk - brain - extension - eye - central nervous system - fourth ventricle - trunk - heart - whole organism - head -	ARX: arxb: - arxa: EXPR unspecified - forebrain - myotome - diencephalon - floor plate - / Not_in_MUT
RegHsa0020889	25008401	25008829	POLA1 ARX PDK3 PCYT1B	0.980	NX_hs10	X	25007986	25010746	ARX_hs7#22-2;ARX_hs7#26-1;ARX_hs7#33-1	pronephric duct openings;telencephalon	X	reproducible	Sydney	x	x	x	ARX: arxb: - arxa: EXPR unspecified - forebrain - myotome - diencephalon - floor plate - / Not_in_MUT	x	x	x	x	x	POLA1: pola1: EXPR ventricular zone - optic tectum - retina - pharyngeal arch 3-7 skeleton - / MUT hindbrain - pericardium - yolk - brain - extension - eye - central nervous system - fourth ventricle - trunk - heart - whole organism - head -	ARX: arxb: - arxa: EXPR unspecified - forebrain - myotome - diencephalon - floor plate - / Not_in_MUT	PDK3: pdk3a: EXPR Diff_stage / Not_in_MUT pdk3b: -	PCYT1B: pcyt1bb: - pcyt1ba: -
RegHsa0020890	25008829	25008899	PDK3 PCYT1B POLA1 ARX	0.970	NX_hs10	X	25007986	25010746	ARX_hs7#22-2;ARX_hs7#26-1;ARX_hs7#33-1	pronephric duct openings;telencephalon	X	reproducible	Sydney	x	x	x	ARX: arxb: - arxa: EXPR unspecified - forebrain - myotome - diencephalon - floor plate - / Not_in_MUT	x	x	x	x	x	PDK3: pdk3a: EXPR Diff_stage / Not_in_MUT pdk3b: -	PCYT1B: pcyt1bb: - pcyt1ba: -	POLA1: pola1: EXPR ventricular zone - optic tectum - retina - pharyngeal arch 3-7 skeleton - / MUT hindbrain - pericardium - yolk - brain - extension - eye - central nervous system - fourth ventricle - trunk - heart - whole organism - head -	ARX: arxb: - arxa: EXPR unspecified - forebrain - myotome - diencephalon - floor plate - / Not_in_MUT
RegHsa0020891	25008899	25009037	POLA1	0.970	NX_hs10	X	25007986	25010746	ARX_hs7#22-2;ARX_hs7#26-1;ARX_hs7#33-1	pronephric duct openings;telencephalon	X	reproducible	Sydney	x	x	x	ARX: arxb: - arxa: EXPR unspecified - forebrain - myotome - diencephalon - floor plate - / Not_in_MUT	x	x	x			POLA1: pola1: EXPR ventricular zone - optic tectum - retina - pharyngeal arch 3-7 skeleton - / MUT hindbrain - pericardium - yolk - brain - extension - eye - central nervous system - fourth ventricle - trunk - heart - whole organism - head -
RegHsa0020892	25009037	25009131	POLA1 ARX PDK3 PCYT1B	0.980	NX_hs10	X	25007986	25010746	ARX_hs7#22-2;ARX_hs7#26-1;ARX_hs7#33-1	pronephric duct openings;telencephalon	X	reproducible	Sydney	x	x	x	ARX: arxb: - arxa: EXPR unspecified - forebrain - myotome - diencephalon - floor plate - / Not_in_MUT	x	x	x	x	x	POLA1: pola1: EXPR ventricular zone - optic tectum - retina - pharyngeal arch 3-7 skeleton - / MUT hindbrain - pericardium - yolk - brain - extension - eye - central nervous system - fourth ventricle - trunk - heart - whole organism - head -	ARX: arxb: - arxa: EXPR unspecified - forebrain - myotome - diencephalon - floor plate - / Not_in_MUT	PDK3: pdk3a: EXPR Diff_stage / Not_in_MUT pdk3b: -	PCYT1B: pcyt1bb: - pcyt1ba: -
RegHsa0020893	25009131	25009508	POLA1	0.970	NX_hs10	X	25007986	25010746	ARX_hs7#22-2;ARX_hs7#26-1;ARX_hs7#33-1	pronephric duct openings;telencephalon	X	reproducible	Sydney	x	x	x	ARX: arxb: - arxa: EXPR unspecified - forebrain - myotome - diencephalon - floor plate - / Not_in_MUT	x	x	x			POLA1: pola1: EXPR ventricular zone - optic tectum - retina - pharyngeal arch 3-7 skeleton - / MUT hindbrain - pericardium - yolk - brain - extension - eye - central nervous system - fourth ventricle - trunk - heart - whole organism - head -
RegHsa0020894	25009508	25010070	PDK3 PCYT1B POLA1	0.938	NX_hs10	X	25007986	25010746	ARX_hs7#22-2;ARX_hs7#26-1;ARX_hs7#33-1	pronephric duct openings;telencephalon	X	reproducible	Sydney	x	x	x	ARX: arxb: - arxa: EXPR unspecified - forebrain - myotome - diencephalon - floor plate - / Not_in_MUT	x	x	x			PDK3: pdk3a: EXPR Diff_stage / Not_in_MUT pdk3b: -	PCYT1B: pcyt1bb: - pcyt1ba: -	POLA1: pola1: EXPR ventricular zone - optic tectum - retina - pharyngeal arch 3-7 skeleton - / MUT hindbrain - pericardium - yolk - brain - extension - eye - central nervous system - fourth ventricle - trunk - heart - whole organism - head -
RegHsa0020895	25010436	25010785	PDK3 PCYT1B POLA1	0.960	NX_hs10	X	25007986	25010746	ARX_hs7#22-2;ARX_hs7#26-1;ARX_hs7#33-1	pronephric duct openings;telencephalon	X	reproducible	Sydney	x	x	x	ARX: arxb: - arxa: EXPR unspecified - forebrain - myotome - diencephalon - floor plate - / Not_in_MUT	x	x	x			PDK3: pdk3a: EXPR Diff_stage / Not_in_MUT pdk3b: -	PCYT1B: pcyt1bb: - pcyt1ba: -	POLA1: pola1: EXPR ventricular zone - optic tectum - retina - pharyngeal arch 3-7 skeleton - / MUT hindbrain - pericardium - yolk - brain - extension - eye - central nervous system - fourth ventricle - trunk - heart - whole organism - head -
RegHsa0020900	25017490	25017575	PDK3 PCYT1B POLA1 ARX	0.970	NX_hs13	X	25017067	25018756	ARX_hs8a#20-1;ARX_hs8a#26-1 ;ARX_hs8a#32-1	hypothalamus;telencephalon	X	reproducible	Sydney	x	x	x	ARX: arxb: - arxa: EXPR unspecified - forebrain - myotome - diencephalon - floor plate - / Not_in_MUT	x	x	x	x	x	PDK3: pdk3a: EXPR Diff_stage / Not_in_MUT pdk3b: -	PCYT1B: pcyt1bb: - pcyt1ba: -	POLA1: pola1: EXPR ventricular zone - optic tectum - retina - pharyngeal arch 3-7 skeleton - / MUT hindbrain - pericardium - yolk - brain - extension - eye - central nervous system - fourth ventricle - trunk - heart - whole organism - head -	ARX: arxb: - arxa: EXPR unspecified - forebrain - myotome - diencephalon - floor plate - / Not_in_MUT
RegHsa0020901	25017575	25017771	POLA1	0.980	NX_hs13	X	25017067	25018756	ARX_hs8a#20-1;ARX_hs8a#26-1 ;ARX_hs8a#32-1	hypothalamus;telencephalon	X	reproducible	Sydney	x	x	x	ARX: arxb: - arxa: EXPR unspecified - forebrain - myotome - diencephalon - floor plate - / Not_in_MUT	x	x	x			POLA1: pola1: EXPR ventricular zone - optic tectum - retina - pharyngeal arch 3-7 skeleton - / MUT hindbrain - pericardium - yolk - brain - extension - eye - central nervous system - fourth ventricle - trunk - heart - whole organism - head -
RegHsa0020902	25017771	25017994	POLA1 ARX PDK3 PCYT1B	0.980	NX_hs13	X	25017067	25018756	ARX_hs8a#20-1;ARX_hs8a#26-1 ;ARX_hs8a#32-1	hypothalamus;telencephalon	X	reproducible	Sydney	x	x	x	ARX: arxb: - arxa: EXPR unspecified - forebrain - myotome - diencephalon - floor plate - / Not_in_MUT	x	x	x	x	x	POLA1: pola1: EXPR ventricular zone - optic tectum - retina - pharyngeal arch 3-7 skeleton - / MUT hindbrain - pericardium - yolk - brain - extension - eye - central nervous system - fourth ventricle - trunk - heart - whole organism - head -	ARX: arxb: - arxa: EXPR unspecified - forebrain - myotome - diencephalon - floor plate - / Not_in_MUT	PDK3: pdk3a: EXPR Diff_stage / Not_in_MUT pdk3b: -	PCYT1B: pcyt1bb: - pcyt1ba: -
RegHsa0020903	25017994	25018084	POLA1	0.975	NX_hs13	X	25017067	25018756	ARX_hs8a#20-1;ARX_hs8a#26-1 ;ARX_hs8a#32-1	hypothalamus;telencephalon	X	reproducible	Sydney	x	x	x	ARX: arxb: - arxa: EXPR unspecified - forebrain - myotome - diencephalon - floor plate - / Not_in_MUT	x	x	x			POLA1: pola1: EXPR ventricular zone - optic tectum - retina - pharyngeal arch 3-7 skeleton - / MUT hindbrain - pericardium - yolk - brain - extension - eye - central nervous system - fourth ventricle - trunk - heart - whole organism - head -
RegHsa0020904	25018084	25018729	PDK3 PCYT1B POLA1	0.937	NX_hs13	X	25017067	25018756	ARX_hs8a#20-1;ARX_hs8a#26-1 ;ARX_hs8a#32-1	hypothalamus;telencephalon	X	reproducible	Sydney	x	x	x	ARX: arxb: - arxa: EXPR unspecified - forebrain - myotome - diencephalon - floor plate - / Not_in_MUT	x	x	x			PDK3: pdk3a: EXPR Diff_stage / Not_in_MUT pdk3b: -	PCYT1B: pcyt1bb: - pcyt1ba: -	POLA1: pola1: EXPR ventricular zone - optic tectum - retina - pharyngeal arch 3-7 skeleton - / MUT hindbrain - pericardium - yolk - brain - extension - eye - central nervous system - fourth ventricle - trunk - heart - whole organism - head -
RegHsa0020905	25019332	25019356	PDK3 PCYT1B POLA1	0.870	NX_hs14	X	25018992	25020264	ARX_hs8b#5-1;ARX_hs8b#8-2;ARX_hs8b#9-1	telencepahlon	X	reproducible	Sydney	x	x	x	ARX: arxb: - arxa: EXPR unspecified - forebrain - myotome - diencephalon - floor plate - / Not_in_MUT	x	x	x			PDK3: pdk3a: EXPR Diff_stage / Not_in_MUT pdk3b: -	PCYT1B: pcyt1bb: - pcyt1ba: -	POLA1: pola1: EXPR ventricular zone - optic tectum - retina - pharyngeal arch 3-7 skeleton - / MUT hindbrain - pericardium - yolk - brain - extension - eye - central nervous system - fourth ventricle - trunk - heart - whole organism - head -
RegHsa0020906	25019368	25019485	ARX POLA1	0.970	NX_hs14	X	25018992	25020264	ARX_hs8b#5-1;ARX_hs8b#8-2;ARX_hs8b#9-1	telencepahlon	X	reproducible	Sydney	x	x	x	ARX: arxb: - arxa: EXPR unspecified - forebrain - myotome - diencephalon - floor plate - / Not_in_MUT	x	x	x	x	x	ARX: arxb: - arxa: EXPR unspecified - forebrain - myotome - diencephalon - floor plate - / Not_in_MUT	POLA1: pola1: EXPR ventricular zone - optic tectum - retina - pharyngeal arch 3-7 skeleton - / MUT hindbrain - pericardium - yolk - brain - extension - eye - central nervous system - fourth ventricle - trunk - heart - whole organism - head -
RegHsa0020907	25019485	25019697	POLA1	0.963	NX_hs14	X	25018992	25020264	ARX_hs8b#5-1;ARX_hs8b#8-2;ARX_hs8b#9-1	telencepahlon	X	reproducible	Sydney	x	x	x	ARX: arxb: - arxa: EXPR unspecified - forebrain - myotome - diencephalon - floor plate - / Not_in_MUT	x	x	x			POLA1: pola1: EXPR ventricular zone - optic tectum - retina - pharyngeal arch 3-7 skeleton - / MUT hindbrain - pericardium - yolk - brain - extension - eye - central nervous system - fourth ventricle - trunk - heart - whole organism - head -
RegHsa0020908	25019697	25019741	PDK3 PCYT1B POLA1	0.940	NX_hs14	X	25018992	25020264	ARX_hs8b#5-1;ARX_hs8b#8-2;ARX_hs8b#9-1	telencepahlon	X	reproducible	Sydney	x	x	x	ARX: arxb: - arxa: EXPR unspecified - forebrain - myotome - diencephalon - floor plate - / Not_in_MUT	x	x	x			PDK3: pdk3a: EXPR Diff_stage / Not_in_MUT pdk3b: -	PCYT1B: pcyt1bb: - pcyt1ba: -	POLA1: pola1: EXPR ventricular zone - optic tectum - retina - pharyngeal arch 3-7 skeleton - / MUT hindbrain - pericardium - yolk - brain - extension - eye - central nervous system - fourth ventricle - trunk - heart - whole organism - head -
RegHsa0020909	25019741	25019774	POLA1	0.960	NX_hs14	X	25018992	25020264	ARX_hs8b#5-1;ARX_hs8b#8-2;ARX_hs8b#9-1	telencepahlon	X	reproducible	Sydney	x	x	x	ARX: arxb: - arxa: EXPR unspecified - forebrain - myotome - diencephalon - floor plate - / Not_in_MUT	x	x	x			POLA1: pola1: EXPR ventricular zone - optic tectum - retina - pharyngeal arch 3-7 skeleton - / MUT hindbrain - pericardium - yolk - brain - extension - eye - central nervous system - fourth ventricle - trunk - heart - whole organism - head -
RegHsa0020910	25019774	25019908	POLA1 ARX	0.975	NX_hs14	X	25018992	25020264	ARX_hs8b#5-1;ARX_hs8b#8-2;ARX_hs8b#9-1	telencepahlon	X	reproducible	Sydney	x	x	x	ARX: arxb: - arxa: EXPR unspecified - forebrain - myotome - diencephalon - floor plate - / Not_in_MUT	x	x	x	x	x	POLA1: pola1: EXPR ventricular zone - optic tectum - retina - pharyngeal arch 3-7 skeleton - / MUT hindbrain - pericardium - yolk - brain - extension - eye - central nervous system - fourth ventricle - trunk - heart - whole organism - head -	ARX: arxb: - arxa: EXPR unspecified - forebrain - myotome - diencephalon - floor plate - / Not_in_MUT
RegHsa0020911	25019908	25019965	POLA1	0.950	NX_hs14	X	25018992	25020264	ARX_hs8b#5-1;ARX_hs8b#8-2;ARX_hs8b#9-1	telencepahlon	X	reproducible	Sydney	x	x	x	ARX: arxb: - arxa: EXPR unspecified - forebrain - myotome - diencephalon - floor plate - / Not_in_MUT	x	x	x			POLA1: pola1: EXPR ventricular zone - optic tectum - retina - pharyngeal arch 3-7 skeleton - / MUT hindbrain - pericardium - yolk - brain - extension - eye - central nervous system - fourth ventricle - trunk - heart - whole organism - head -
RegHsa0020912	25019981	25020024	PDK3 PCYT1B POLA1	0.920	NX_hs14	X	25018992	25020264	ARX_hs8b#5-1;ARX_hs8b#8-2;ARX_hs8b#9-1	telencepahlon	X	reproducible	Sydney	x	x	x	ARX: arxb: - arxa: EXPR unspecified - forebrain - myotome - diencephalon - floor plate - / Not_in_MUT	x	x	x			PDK3: pdk3a: EXPR Diff_stage / Not_in_MUT pdk3b: -	PCYT1B: pcyt1bb: - pcyt1ba: -	POLA1: pola1: EXPR ventricular zone - optic tectum - retina - pharyngeal arch 3-7 skeleton - / MUT hindbrain - pericardium - yolk - brain - extension - eye - central nervous system - fourth ventricle - trunk - heart - whole organism - head -
RegHsa0020913	25020222	25020233	PDK3 PCYT1B POLA1	0.880	NX_hs14	X	25018992	25020264	ARX_hs8b#5-1;ARX_hs8b#8-2;ARX_hs8b#9-1	telencepahlon	X	reproducible	Sydney	x	x	x	ARX: arxb: - arxa: EXPR unspecified - forebrain - myotome - diencephalon - floor plate - / Not_in_MUT	x	x	x			PDK3: pdk3a: EXPR Diff_stage / Not_in_MUT pdk3b: -	PCYT1B: pcyt1bb: - pcyt1ba: -	POLA1: pola1: EXPR ventricular zone - optic tectum - retina - pharyngeal arch 3-7 skeleton - / MUT hindbrain - pericardium - yolk - brain - extension - eye - central nervous system - fourth ventricle - trunk - heart - whole organism - head -
RegHsa0020923	25026517	25026818	PDK3 PCYT1B POLA1	0.920	NX_hs15	X	25026079	25028244	ARX_hs9#1-1;ARX_hs9#7-1	floor plate	X	reproducible	Sydney	x	x	x	ARX: arxb: - arxa: EXPR unspecified - forebrain - myotome - diencephalon - floor plate - / Not_in_MUT	x	x	x			PDK3: pdk3a: EXPR Diff_stage / Not_in_MUT pdk3b: -	PCYT1B: pcyt1bb: - pcyt1ba: -	POLA1: pola1: EXPR ventricular zone - optic tectum - retina - pharyngeal arch 3-7 skeleton - / MUT hindbrain - pericardium - yolk - brain - extension - eye - central nervous system - fourth ventricle - trunk - heart - whole organism - head -
RegHsa0020924	25026948	25026957	PDK3 PCYT1B POLA1	0.920	NX_hs15	X	25026079	25028244	ARX_hs9#1-1;ARX_hs9#7-1	floor plate	X	reproducible	Sydney	x	x	x	ARX: arxb: - arxa: EXPR unspecified - forebrain - myotome - diencephalon - floor plate - / Not_in_MUT	x	x	x			PDK3: pdk3a: EXPR Diff_stage / Not_in_MUT pdk3b: -	PCYT1B: pcyt1bb: - pcyt1ba: -	POLA1: pola1: EXPR ventricular zone - optic tectum - retina - pharyngeal arch 3-7 skeleton - / MUT hindbrain - pericardium - yolk - brain - extension - eye - central nervous system - fourth ventricle - trunk - heart - whole organism - head -
RegHsa0020925	25027112	25027418	PDK3 PCYT1B POLA1	0.936	NX_hs15	X	25026079	25028244	ARX_hs9#1-1;ARX_hs9#7-1	floor plate	X	reproducible	Sydney	x	x	x	ARX: arxb: - arxa: EXPR unspecified - forebrain - myotome - diencephalon - floor plate - / Not_in_MUT	x	x	x			PDK3: pdk3a: EXPR Diff_stage / Not_in_MUT pdk3b: -	PCYT1B: pcyt1bb: - pcyt1ba: -	POLA1: pola1: EXPR ventricular zone - optic tectum - retina - pharyngeal arch 3-7 skeleton - / MUT hindbrain - pericardium - yolk - brain - extension - eye - central nervous system - fourth ventricle - trunk - heart - whole organism - head -
RegHsa0020926	25027427	25027686	POLA1 ARX PDK3 PCYT1B	0.980	NX_hs15	X	25026079	25028244	ARX_hs9#1-1;ARX_hs9#7-1	floor plate	X	reproducible	Sydney	x	x	x	ARX: arxb: - arxa: EXPR unspecified - forebrain - myotome - diencephalon - floor plate - / Not_in_MUT	x	x	x	x	x	POLA1: pola1: EXPR ventricular zone - optic tectum - retina - pharyngeal arch 3-7 skeleton - / MUT hindbrain - pericardium - yolk - brain - extension - eye - central nervous system - fourth ventricle - trunk - heart - whole organism - head -	ARX: arxb: - arxa: EXPR unspecified - forebrain - myotome - diencephalon - floor plate - / Not_in_MUT	PDK3: pdk3a: EXPR Diff_stage / Not_in_MUT pdk3b: -	PCYT1B: pcyt1bb: - pcyt1ba: -
RegHsa0020927	25027686	25027732	POLA1 ARX	0.980	NX_hs15	X	25026079	25028244	ARX_hs9#1-1;ARX_hs9#7-1	floor plate	X	reproducible	Sydney	x	x	x	ARX: arxb: - arxa: EXPR unspecified - forebrain - myotome - diencephalon - floor plate - / Not_in_MUT	x	x	x	x	x	POLA1: pola1: EXPR ventricular zone - optic tectum - retina - pharyngeal arch 3-7 skeleton - / MUT hindbrain - pericardium - yolk - brain - extension - eye - central nervous system - fourth ventricle - trunk - heart - whole organism - head -	ARX: arxb: - arxa: EXPR unspecified - forebrain - myotome - diencephalon - floor plate - / Not_in_MUT
RegHsa0020928	25027732	25027763	POLA1	0.980	NX_hs15	X	25026079	25028244	ARX_hs9#1-1;ARX_hs9#7-1	floor plate	X	reproducible	Sydney	x	x	x	ARX: arxb: - arxa: EXPR unspecified - forebrain - myotome - diencephalon - floor plate - / Not_in_MUT	x	x	x			POLA1: pola1: EXPR ventricular zone - optic tectum - retina - pharyngeal arch 3-7 skeleton - / MUT hindbrain - pericardium - yolk - brain - extension - eye - central nervous system - fourth ventricle - trunk - heart - whole organism - head -
RegHsa0020929	25027763	25027990	POLA1 ARX	0.980	NX_hs15	X	25026079	25028244	ARX_hs9#1-1;ARX_hs9#7-1	floor plate	X	reproducible	Sydney	x	x	x	ARX: arxb: - arxa: EXPR unspecified - forebrain - myotome - diencephalon - floor plate - / Not_in_MUT	x	x	x	x	x	POLA1: pola1: EXPR ventricular zone - optic tectum - retina - pharyngeal arch 3-7 skeleton - / MUT hindbrain - pericardium - yolk - brain - extension - eye - central nervous system - fourth ventricle - trunk - heart - whole organism - head -	ARX: arxb: - arxa: EXPR unspecified - forebrain - myotome - diencephalon - floor plate - / Not_in_MUT
RegHsa0020930	25027990	25028044	PDK3 PCYT1B POLA1 ARX	0.960	NX_hs15	X	25026079	25028244	ARX_hs9#1-1;ARX_hs9#7-1	floor plate	X	reproducible	Sydney	x	x	x	ARX: arxb: - arxa: EXPR unspecified - forebrain - myotome - diencephalon - floor plate - / Not_in_MUT	x	x	x	x	x	PDK3: pdk3a: EXPR Diff_stage / Not_in_MUT pdk3b: -	PCYT1B: pcyt1bb: - pcyt1ba: -	POLA1: pola1: EXPR ventricular zone - optic tectum - retina - pharyngeal arch 3-7 skeleton - / MUT hindbrain - pericardium - yolk - brain - extension - eye - central nervous system - fourth ventricle - trunk - heart - whole organism - head -	ARX: arxb: - arxa: EXPR unspecified - forebrain - myotome - diencephalon - floor plate - / Not_in_MUT
RegHsa0020971	25067525	25067534	PCYT1B POLA1 PDK3	0.880	NX_hs16	X	25067479	25069064	NA	NA		inconsistent	Sydney		x		ARX: arxb: - arxa: EXPR unspecified - forebrain - myotome - diencephalon - floor plate - / Not_in_MUT	x	x				PCYT1B: pcyt1bb: - pcyt1ba: -	POLA1: pola1: EXPR ventricular zone - optic tectum - retina - pharyngeal arch 3-7 skeleton - / MUT hindbrain - pericardium - yolk - brain - extension - eye - central nervous system - fourth ventricle - trunk - heart - whole organism - head -	PDK3: pdk3a: EXPR Diff_stage / Not_in_MUT pdk3b: -
RegHsa0020972	25067579	25068027	PDK3 PCYT1B POLA1	0.946	NX_hs16	X	25067479	25069064	NA	NA		inconsistent	Sydney		x		ARX: arxb: - arxa: EXPR unspecified - forebrain - myotome - diencephalon - floor plate - / Not_in_MUT	x	x				PDK3: pdk3a: EXPR Diff_stage / Not_in_MUT pdk3b: -	PCYT1B: pcyt1bb: - pcyt1ba: -	POLA1: pola1: EXPR ventricular zone - optic tectum - retina - pharyngeal arch 3-7 skeleton - / MUT hindbrain - pericardium - yolk - brain - extension - eye - central nervous system - fourth ventricle - trunk - heart - whole organism - head -
RegHsa0020973	25068172	25068976	PDK3 PCYT1B POLA1	0.954	NX_hs16	X	25067479	25069064	NA	NA		inconsistent	Sydney		x		ARX: arxb: - arxa: EXPR unspecified - forebrain - myotome - diencephalon - floor plate - / Not_in_MUT	x	x				PDK3: pdk3a: EXPR Diff_stage / Not_in_MUT pdk3b: -	PCYT1B: pcyt1bb: - pcyt1ba: -	POLA1: pola1: EXPR ventricular zone - optic tectum - retina - pharyngeal arch 3-7 skeleton - / MUT hindbrain - pericardium - yolk - brain - extension - eye - central nervous system - fourth ventricle - trunk - heart - whole organism - head -
RegHsa0020949	25037222	25038167	PDK3 PCYT1B POLA1	0.927	NX_hs17	X	25037049	25038881	NA	mesenchyme pectoral fin;olfactory placode		reproducible	Sydney	x	x		ARX: arxb: - arxa: EXPR unspecified - forebrain - myotome - diencephalon - floor plate - / Not_in_MUT	x	x				PDK3: pdk3a: EXPR Diff_stage / Not_in_MUT pdk3b: -	PCYT1B: pcyt1bb: - pcyt1ba: -	POLA1: pola1: EXPR ventricular zone - optic tectum - retina - pharyngeal arch 3-7 skeleton - / MUT hindbrain - pericardium - yolk - brain - extension - eye - central nervous system - fourth ventricle - trunk - heart - whole organism - head -
RegHsa0020950	25038454	25038472	PDK3 PCYT1B POLA1	0.920	NX_hs17	X	25037049	25038881	NA	mesenchyme pectoral fin;olfactory placode		reproducible	Sydney	x	x		ARX: arxb: - arxa: EXPR unspecified - forebrain - myotome - diencephalon - floor plate - / Not_in_MUT	x	x				PDK3: pdk3a: EXPR Diff_stage / Not_in_MUT pdk3b: -	PCYT1B: pcyt1bb: - pcyt1ba: -	POLA1: pola1: EXPR ventricular zone - optic tectum - retina - pharyngeal arch 3-7 skeleton - / MUT hindbrain - pericardium - yolk - brain - extension - eye - central nervous system - fourth ventricle - trunk - heart - whole organism - head -
RegHsa0020951	25038839	25038847	PDK3 PCYT1B POLA1	0.920	NX_hs17	X	25037049	25038881	NA	mesenchyme pectoral fin;olfactory placode		reproducible	Sydney	x	x		ARX: arxb: - arxa: EXPR unspecified - forebrain - myotome - diencephalon - floor plate - / Not_in_MUT	x	x				PDK3: pdk3a: EXPR Diff_stage / Not_in_MUT pdk3b: -	PCYT1B: pcyt1bb: - pcyt1ba: -	POLA1: pola1: EXPR ventricular zone - optic tectum - retina - pharyngeal arch 3-7 skeleton - / MUT hindbrain - pericardium - yolk - brain - extension - eye - central nervous system - fourth ventricle - trunk - heart - whole organism - head -
RegHsa0021128	25213650	25213763	PDK3 POLA1 PCYT1B	0.910	NX_hs18	X	25212479	25213879	NA	NA		inconsistent	Sydney		x		ARX: arxb: - arxa: EXPR unspecified - forebrain - myotome - diencephalon - floor plate - / Not_in_MUT	x	x				PDK3: pdk3a: EXPR Diff_stage / Not_in_MUT pdk3b: -	POLA1: pola1: EXPR ventricular zone - optic tectum - retina - pharyngeal arch 3-7 skeleton - / MUT hindbrain - pericardium - yolk - brain - extension - eye - central nervous system - fourth ventricle - trunk - heart - whole organism - head -	PCYT1B: pcyt1bb: - pcyt1ba: -
RegHsa0021129	25213822	25213857	POLA1 PDK3 PCYT1B	0.880	NX_hs18	X	25212479	25213879	NA	NA		inconsistent	Sydney		x		ARX: arxb: - arxa: EXPR unspecified - forebrain - myotome - diencephalon - floor plate - / Not_in_MUT	x	x				POLA1: pola1: EXPR ventricular zone - optic tectum - retina - pharyngeal arch 3-7 skeleton - / MUT hindbrain - pericardium - yolk - brain - extension - eye - central nervous system - fourth ventricle - trunk - heart - whole organism - head -	PDK3: pdk3a: EXPR Diff_stage / Not_in_MUT pdk3b: -	PCYT1B: pcyt1bb: - pcyt1ba: -
RegHsa0021305	25400607	25400634	POLA1	0.920	NX_hs19	X	25400224	25402334	ARX_hs13#18-1	telencephalon	X	reproducible	Sydney	x	x	x	ARX: arxb: - arxa: EXPR unspecified - forebrain - myotome - diencephalon - floor plate - / Not_in_MUT	x	x	x			POLA1: pola1: EXPR ventricular zone - optic tectum - retina - pharyngeal arch 3-7 skeleton - / MUT hindbrain - pericardium - yolk - brain - extension - eye - central nervous system - fourth ventricle - trunk - heart - whole organism - head -
RegHsa0021306	25400758	25401901	POLA1	0.943	NX_hs19	X	25400224	25402334	ARX_hs13#18-1	telencephalon	X	reproducible	Sydney	x	x	x	ARX: arxb: - arxa: EXPR unspecified - forebrain - myotome - diencephalon - floor plate - / Not_in_MUT	x	x	x			POLA1: pola1: EXPR ventricular zone - optic tectum - retina - pharyngeal arch 3-7 skeleton - / MUT hindbrain - pericardium - yolk - brain - extension - eye - central nervous system - fourth ventricle - trunk - heart - whole organism - head -
RegHsa0020069	24286873	24286927	EIF2S3 POLA1 PDK3 PCYT1B	0.910	NX_hs20	X	24286794	24288865	NA	NA		inconsistent	Sydney		x		ARX: arxb: - arxa: EXPR unspecified - forebrain - myotome - diencephalon - floor plate - / Not_in_MUT	x	x				EIF2S3: eif2s3: EXPR Diff_stage / MUT trunk - brain - yolk - central nervous system - whole organism -	POLA1: pola1: EXPR ventricular zone - optic tectum - retina - pharyngeal arch 3-7 skeleton - / MUT hindbrain - pericardium - yolk - brain - extension - eye - central nervous system - fourth ventricle - trunk - heart - whole organism - head -	PDK3: pdk3a: EXPR Diff_stage / Not_in_MUT pdk3b: -	PCYT1B: pcyt1bb: - pcyt1ba: -
RegHsa0020070	24287079	24287224	PCYT1B EIF2S3 POLA1 PDK3	0.960	NX_hs20	X	24286794	24288865	NA	NA		inconsistent	Sydney		x		ARX: arxb: - arxa: EXPR unspecified - forebrain - myotome - diencephalon - floor plate - / Not_in_MUT	x	x				PCYT1B: pcyt1bb: - pcyt1ba: -	EIF2S3: eif2s3: EXPR Diff_stage / MUT trunk - brain - yolk - central nervous system - whole organism -	POLA1: pola1: EXPR ventricular zone - optic tectum - retina - pharyngeal arch 3-7 skeleton - / MUT hindbrain - pericardium - yolk - brain - extension - eye - central nervous system - fourth ventricle - trunk - heart - whole organism - head -	PDK3: pdk3a: EXPR Diff_stage / Not_in_MUT pdk3b: -
RegHsa0020071	24287224	24287593	EIF2S3 POLA1 PDK3 PCYT1B	0.947	NX_hs20	X	24286794	24288865	NA	NA		inconsistent	Sydney		x		ARX: arxb: - arxa: EXPR unspecified - forebrain - myotome - diencephalon - floor plate - / Not_in_MUT	x	x				EIF2S3: eif2s3: EXPR Diff_stage / MUT trunk - brain - yolk - central nervous system - whole organism -	POLA1: pola1: EXPR ventricular zone - optic tectum - retina - pharyngeal arch 3-7 skeleton - / MUT hindbrain - pericardium - yolk - brain - extension - eye - central nervous system - fourth ventricle - trunk - heart - whole organism - head -	PDK3: pdk3a: EXPR Diff_stage / Not_in_MUT pdk3b: -	PCYT1B: pcyt1bb: - pcyt1ba: -
RegHsa0020072	24287972	24288005	EIF2S3 POLA1 PDK3 PCYT1B	0.920	NX_hs20	X	24286794	24288865	NA	NA		inconsistent	Sydney		x		ARX: arxb: - arxa: EXPR unspecified - forebrain - myotome - diencephalon - floor plate - / Not_in_MUT	x	x				EIF2S3: eif2s3: EXPR Diff_stage / MUT trunk - brain - yolk - central nervous system - whole organism -	POLA1: pola1: EXPR ventricular zone - optic tectum - retina - pharyngeal arch 3-7 skeleton - / MUT hindbrain - pericardium - yolk - brain - extension - eye - central nervous system - fourth ventricle - trunk - heart - whole organism - head -	PDK3: pdk3a: EXPR Diff_stage / Not_in_MUT pdk3b: -	PCYT1B: pcyt1bb: - pcyt1ba: -
RegHsa0020073	24288121	24288220	EIF2S3 POLA1 PDK3 PCYT1B	0.950	NX_hs20	X	24286794	24288865	NA	NA		inconsistent	Sydney		x		ARX: arxb: - arxa: EXPR unspecified - forebrain - myotome - diencephalon - floor plate - / Not_in_MUT	x	x				EIF2S3: eif2s3: EXPR Diff_stage / MUT trunk - brain - yolk - central nervous system - whole organism -	POLA1: pola1: EXPR ventricular zone - optic tectum - retina - pharyngeal arch 3-7 skeleton - / MUT hindbrain - pericardium - yolk - brain - extension - eye - central nervous system - fourth ventricle - trunk - heart - whole organism - head -	PDK3: pdk3a: EXPR Diff_stage / Not_in_MUT pdk3b: -	PCYT1B: pcyt1bb: - pcyt1ba: -
RegHsa0020074	24288221	24288290	PCYT1B EIF2S3 POLA1 PDK3	0.950	NX_hs20	X	24286794	24288865	NA	NA		inconsistent	Sydney		x		ARX: arxb: - arxa: EXPR unspecified - forebrain - myotome - diencephalon - floor plate - / Not_in_MUT	x	x				PCYT1B: pcyt1bb: - pcyt1ba: -	EIF2S3: eif2s3: EXPR Diff_stage / MUT trunk - brain - yolk - central nervous system - whole organism -	POLA1: pola1: EXPR ventricular zone - optic tectum - retina - pharyngeal arch 3-7 skeleton - / MUT hindbrain - pericardium - yolk - brain - extension - eye - central nervous system - fourth ventricle - trunk - heart - whole organism - head -	PDK3: pdk3a: EXPR Diff_stage / Not_in_MUT pdk3b: -
RegHsa0020075	24288290	24288775	EIF2S3 POLA1 PDK3 PCYT1B	0.949	NX_hs20	X	24286794	24288865	NA	NA		inconsistent	Sydney		x		ARX: arxb: - arxa: EXPR unspecified - forebrain - myotome - diencephalon - floor plate - / Not_in_MUT	x	x				EIF2S3: eif2s3: EXPR Diff_stage / MUT trunk - brain - yolk - central nervous system - whole organism -	POLA1: pola1: EXPR ventricular zone - optic tectum - retina - pharyngeal arch 3-7 skeleton - / MUT hindbrain - pericardium - yolk - brain - extension - eye - central nervous system - fourth ventricle - trunk - heart - whole organism - head -	PDK3: pdk3a: EXPR Diff_stage / Not_in_MUT pdk3b: -	PCYT1B: pcyt1bb: - pcyt1ba: -
RegHsa0021114	25197869	25198819	PDK3 POLA1 PCYT1B	0.958	NX_hs21	X	25197539	25199070	NA	pharyngeal arch;mesenchyme pectoral fin;olfactory placode		partially reproducible	Sydney	x	x		ARX: arxb: - arxa: EXPR unspecified - forebrain - myotome - diencephalon - floor plate - / Not_in_MUT	x	x	x			PDK3: pdk3a: EXPR Diff_stage / Not_in_MUT pdk3b: -	POLA1: pola1: EXPR ventricular zone - optic tectum - retina - pharyngeal arch 3-7 skeleton - / MUT hindbrain - pericardium - yolk - brain - extension - eye - central nervous system - fourth ventricle - trunk - heart - whole organism - head -	PCYT1B: pcyt1bb: - pcyt1ba: -
RegHsa0021542	25667098	25667546	ARX	0.910	NX_hs22	X	25667081	25669166	NA	notochord		reproducible	Sydney	x	x		ARX: arxb: - arxa: EXPR unspecified - forebrain - myotome - diencephalon - floor plate - / Not_in_MUT	x	x		x		ARX: arxb: - arxa: EXPR unspecified - forebrain - myotome - diencephalon - floor plate - / Not_in_MUT
RegHsa0021543	25667767	25667946	ARX	0.910	NX_hs22	X	25667081	25669166	NA	notochord		reproducible	Sydney	x	x		ARX: arxb: - arxa: EXPR unspecified - forebrain - myotome - diencephalon - floor plate - / Not_in_MUT	x	x		x		ARX: arxb: - arxa: EXPR unspecified - forebrain - myotome - diencephalon - floor plate - / Not_in_MUT
RegHsa0021544	25668474	25669009	ARX	0.930	NX_hs22	X	25667081	25669166	NA	notochord		reproducible	Sydney	x	x		ARX: arxb: - arxa: EXPR unspecified - forebrain - myotome - diencephalon - floor plate - / Not_in_MUT	x	x		x		ARX: arxb: - arxa: EXPR unspecified - forebrain - myotome - diencephalon - floor plate - / Not_in_MUT
RegHsa0020682	24828099	24828473	PDK3 PCYT1B POLA1 EIF2S3	0.956	NX_hs23	X	24827953	24828979	NA	NA		inconsistent	Sydney		x		ARX: arxb: - arxa: EXPR unspecified - forebrain - myotome - diencephalon - floor plate - / Not_in_MUT	x	x				PDK3: pdk3a: EXPR Diff_stage / Not_in_MUT pdk3b: -	PCYT1B: pcyt1bb: - pcyt1ba: -	POLA1: pola1: EXPR ventricular zone - optic tectum - retina - pharyngeal arch 3-7 skeleton - / MUT hindbrain - pericardium - yolk - brain - extension - eye - central nervous system - fourth ventricle - trunk - heart - whole organism - head -	EIF2S3: eif2s3: EXPR Diff_stage / MUT trunk - brain - yolk - central nervous system - whole organism -
RegHsa0020707	24860145	24860996	PDK3 PCYT1B POLA1 EIF2S3	0.952	NX_hs24	X	24860129	24861126	NA	pectoral fin;hypothalamus	X	partially reproducible	Sydney	x	x		ARX: arxb: - arxa: EXPR unspecified - forebrain - myotome - diencephalon - floor plate - / Not_in_MUT	x	x	x			PDK3: pdk3a: EXPR Diff_stage / Not_in_MUT pdk3b: -	PCYT1B: pcyt1bb: - pcyt1ba: -	POLA1: pola1: EXPR ventricular zone - optic tectum - retina - pharyngeal arch 3-7 skeleton - / MUT hindbrain - pericardium - yolk - brain - extension - eye - central nervous system - fourth ventricle - trunk - heart - whole organism - head -	EIF2S3: eif2s3: EXPR Diff_stage / MUT trunk - brain - yolk - central nervous system - whole organism -
RegHsa0020732	24880692	24881259	PDK3 PCYT1B POLA1 EIF2S3	0.951	NX_hs25	X	24880537	24881987	NA	olfactory placode		partially reproducible	Sydney	x	x		ARX: arxb: - arxa: EXPR unspecified - forebrain - myotome - diencephalon - floor plate - / Not_in_MUT	x	x				PDK3: pdk3a: EXPR Diff_stage / Not_in_MUT pdk3b: -	PCYT1B: pcyt1bb: - pcyt1ba: -	POLA1: pola1: EXPR ventricular zone - optic tectum - retina - pharyngeal arch 3-7 skeleton - / MUT hindbrain - pericardium - yolk - brain - extension - eye - central nervous system - fourth ventricle - trunk - heart - whole organism - head -	EIF2S3: eif2s3: EXPR Diff_stage / MUT trunk - brain - yolk - central nervous system - whole organism -
RegHsa0020733	24881325	24881885	PDK3 PCYT1B POLA1	0.929	NX_hs25	X	24880537	24881987	NA	olfactory placode		partially reproducible	Sydney	x	x		ARX: arxb: - arxa: EXPR unspecified - forebrain - myotome - diencephalon - floor plate - / Not_in_MUT	x	x				PDK3: pdk3a: EXPR Diff_stage / Not_in_MUT pdk3b: -	PCYT1B: pcyt1bb: - pcyt1ba: -	POLA1: pola1: EXPR ventricular zone - optic tectum - retina - pharyngeal arch 3-7 skeleton - / MUT hindbrain - pericardium - yolk - brain - extension - eye - central nervous system - fourth ventricle - trunk - heart - whole organism - head -
RegHsa0020740	24884134	24885031	PDK3 PCYT1B POLA1	0.958	NX_hs26	X	24883965	24885114	NA	NA		inconsistent	Sydney		x		ARX: arxb: - arxa: EXPR unspecified - forebrain - myotome - diencephalon - floor plate - / Not_in_MUT	x	x				PDK3: pdk3a: EXPR Diff_stage / Not_in_MUT pdk3b: -	PCYT1B: pcyt1bb: - pcyt1ba: -	POLA1: pola1: EXPR ventricular zone - optic tectum - retina - pharyngeal arch 3-7 skeleton - / MUT hindbrain - pericardium - yolk - brain - extension - eye - central nervous system - fourth ventricle - trunk - heart - whole organism - head -
RegHsa0020771	24902696	24903129	PDK3 PCYT1B POLA1	0.959	NX_hs27	X	24902120	24903579	NA	telencephalon	X	partially reproducible	Sydney	x	x	x	ARX: arxb: - arxa: EXPR unspecified - forebrain - myotome - diencephalon - floor plate - / Not_in_MUT	x	x	x			PDK3: pdk3a: EXPR Diff_stage / Not_in_MUT pdk3b: -	PCYT1B: pcyt1bb: - pcyt1ba: -	POLA1: pola1: EXPR ventricular zone - optic tectum - retina - pharyngeal arch 3-7 skeleton - / MUT hindbrain - pericardium - yolk - brain - extension - eye - central nervous system - fourth ventricle - trunk - heart - whole organism - head -
RegHsa0020802	24941208	24941943	PDK3 PCYT1B POLA1	0.949	NX_hs28	X	24941098	24942121	NA	pectoral fin;otic vesicle;telencephalon	X	partially reproducible	Sydney	x	x	x	ARX: arxb: - arxa: EXPR unspecified - forebrain - myotome - diencephalon - floor plate - / Not_in_MUT	x	x	x			PDK3: pdk3a: EXPR Diff_stage / Not_in_MUT pdk3b: -	PCYT1B: pcyt1bb: - pcyt1ba: -	POLA1: pola1: EXPR ventricular zone - optic tectum - retina - pharyngeal arch 3-7 skeleton - / MUT hindbrain - pericardium - yolk - brain - extension - eye - central nervous system - fourth ventricle - trunk - heart - whole organism - head -
RegHsa0020835	24961177	24961354	PDK3 PCYT1B POLA1	0.960	NX_hs29	X	24961145	24962651	NA	pectoral fin;otic vesicle		partially reproducible	Sydney	x	x		ARX: arxb: - arxa: EXPR unspecified - forebrain - myotome - diencephalon - floor plate - / Not_in_MUT	x	x				PDK3: pdk3a: EXPR Diff_stage / Not_in_MUT pdk3b: -	PCYT1B: pcyt1bb: - pcyt1ba: -	POLA1: pola1: EXPR ventricular zone - optic tectum - retina - pharyngeal arch 3-7 skeleton - / MUT hindbrain - pericardium - yolk - brain - extension - eye - central nervous system - fourth ventricle - trunk - heart - whole organism - head -
RegHsa0020836	24961966	24962730	PDK3 PCYT1B POLA1	0.908	NX_hs29	X	24961145	24962651	NA	pectoral fin;otic vesicle		partially reproducible	Sydney	x	x		ARX: arxb: - arxa: EXPR unspecified - forebrain - myotome - diencephalon - floor plate - / Not_in_MUT	x	x				PDK3: pdk3a: EXPR Diff_stage / Not_in_MUT pdk3b: -	PCYT1B: pcyt1bb: - pcyt1ba: -	POLA1: pola1: EXPR ventricular zone - optic tectum - retina - pharyngeal arch 3-7 skeleton - / MUT hindbrain - pericardium - yolk - brain - extension - eye - central nervous system - fourth ventricle - trunk - heart - whole organism - head -
RegHsa0020851	24972439	24973045	PDK3 PCYT1B POLA1	0.941	NX_hs30	X	24972050	24973102	NA	NA		inconsistent	Sydney		x		ARX: arxb: - arxa: EXPR unspecified - forebrain - myotome - diencephalon - floor plate - / Not_in_MUT	x	x				PDK3: pdk3a: EXPR Diff_stage / Not_in_MUT pdk3b: -	PCYT1B: pcyt1bb: - pcyt1ba: -	POLA1: pola1: EXPR ventricular zone - optic tectum - retina - pharyngeal arch 3-7 skeleton - / MUT hindbrain - pericardium - yolk - brain - extension - eye - central nervous system - fourth ventricle - trunk - heart - whole organism - head -
RegHsa0080915	122323300	122323440	GRIA3	0.975	NX_hs31	X	122323066	122324169	GRIA3_hs1#7-1;GRIA3_hs1#8-2	hindbrain		partially reproducible	Sydney	x	x	x	GRIA3: gria3a: EXPR hypothalamus - rhombomere - thalamus - olfactory bulb - tegmentum - medulla oblongata - spinal cord - trigeminal ganglion - / Not_in_MUT gria3b: EXPR spinal cord - optic tectum - hypothalamus - ventral telencephalon - tegmentum - medulla oblongata - dorsal telencephalon - whole organism - cranial ganglion - telencephalon - central nervous system - thalamus - rhombomere - olfac…	x	x	x	x	x	GRIA3: gria3a: EXPR hypothalamus - rhombomere - thalamus - olfactory bulb - tegmentum - medulla oblongata - spinal cord - trigeminal ganglion - / Not_in_MUT gria3b: EXPR spinal cord - optic tectum - hypothalamus - ventral telencephalon - tegmentum - medulla oblongata - dorsal telencephalon - whole organism - cranial ganglion - telencephalon - central nervous system - thalamus - rhombomere - olfac…
RegHsa0080916	122323440	122323749	GRIA3 THOC2 XIAP	0.960	NX_hs31	X	122323066	122324169	GRIA3_hs1#7-1;GRIA3_hs1#8-2	hindbrain		partially reproducible	Sydney	x	x	x	GRIA3: gria3a: EXPR hypothalamus - rhombomere - thalamus - olfactory bulb - tegmentum - medulla oblongata - spinal cord - trigeminal ganglion - / Not_in_MUT gria3b: EXPR spinal cord - optic tectum - hypothalamus - ventral telencephalon - tegmentum - medulla oblongata - dorsal telencephalon - whole organism - cranial ganglion - telencephalon - central nervous system - thalamus - rhombomere - olfac…	x	x	x	x	x	GRIA3: gria3a: EXPR hypothalamus - rhombomere - thalamus - olfactory bulb - tegmentum - medulla oblongata - spinal cord - trigeminal ganglion - / Not_in_MUT gria3b: EXPR spinal cord - optic tectum - hypothalamus - ventral telencephalon - tegmentum - medulla oblongata - dorsal telencephalon - whole organism - cranial ganglion - telencephalon - central nervous system - thalamus - rhombomere - olfac…	THOC2: thoc2: Not_in_EXPR / MUT eye - gut - pericardium - heart - liver - anatomical system - head -	XIAP: xiap: -
RegHsa0080917	122323779	122323792	GRIA3	0.960	NX_hs31	X	122323066	122324169	GRIA3_hs1#7-1;GRIA3_hs1#8-2	hindbrain		partially reproducible	Sydney	x	x	x	GRIA3: gria3a: EXPR hypothalamus - rhombomere - thalamus - olfactory bulb - tegmentum - medulla oblongata - spinal cord - trigeminal ganglion - / Not_in_MUT gria3b: EXPR spinal cord - optic tectum - hypothalamus - ventral telencephalon - tegmentum - medulla oblongata - dorsal telencephalon - whole organism - cranial ganglion - telencephalon - central nervous system - thalamus - rhombomere - olfac…	x	x	x	x	x	GRIA3: gria3a: EXPR hypothalamus - rhombomere - thalamus - olfactory bulb - tegmentum - medulla oblongata - spinal cord - trigeminal ganglion - / Not_in_MUT gria3b: EXPR spinal cord - optic tectum - hypothalamus - ventral telencephalon - tegmentum - medulla oblongata - dorsal telencephalon - whole organism - cranial ganglion - telencephalon - central nervous system - thalamus - rhombomere - olfac…
RegHsa0080918	122323792	122323895	GRIA3 THOC2	0.940	NX_hs31	X	122323066	122324169	GRIA3_hs1#7-1;GRIA3_hs1#8-2	hindbrain		partially reproducible	Sydney	x	x	x	GRIA3: gria3a: EXPR hypothalamus - rhombomere - thalamus - olfactory bulb - tegmentum - medulla oblongata - spinal cord - trigeminal ganglion - / Not_in_MUT gria3b: EXPR spinal cord - optic tectum - hypothalamus - ventral telencephalon - tegmentum - medulla oblongata - dorsal telencephalon - whole organism - cranial ganglion - telencephalon - central nervous system - thalamus - rhombomere - olfac…	x	x	x	x	x	GRIA3: gria3a: EXPR hypothalamus - rhombomere - thalamus - olfactory bulb - tegmentum - medulla oblongata - spinal cord - trigeminal ganglion - / Not_in_MUT gria3b: EXPR spinal cord - optic tectum - hypothalamus - ventral telencephalon - tegmentum - medulla oblongata - dorsal telencephalon - whole organism - cranial ganglion - telencephalon - central nervous system - thalamus - rhombomere - olfac…	THOC2: thoc2: Not_in_EXPR / MUT eye - gut - pericardium - heart - liver - anatomical system - head -
RegHsa0080919	122324150	122324387	GRIA3	0.934	NX_hs31	X	122323066	122324169	GRIA3_hs1#7-1;GRIA3_hs1#8-2	hindbrain		partially reproducible	Sydney	x	x	x	GRIA3: gria3a: EXPR hypothalamus - rhombomere - thalamus - olfactory bulb - tegmentum - medulla oblongata - spinal cord - trigeminal ganglion - / Not_in_MUT gria3b: EXPR spinal cord - optic tectum - hypothalamus - ventral telencephalon - tegmentum - medulla oblongata - dorsal telencephalon - whole organism - cranial ganglion - telencephalon - central nervous system - thalamus - rhombomere - olfac…	x	x	x	x	x	GRIA3: gria3a: EXPR hypothalamus - rhombomere - thalamus - olfactory bulb - tegmentum - medulla oblongata - spinal cord - trigeminal ganglion - / Not_in_MUT gria3b: EXPR spinal cord - optic tectum - hypothalamus - ventral telencephalon - tegmentum - medulla oblongata - dorsal telencephalon - whole organism - cranial ganglion - telencephalon - central nervous system - thalamus - rhombomere - olfac…
RegHsa0080938	122339931	122340849	GRIA3	0.915	NX_hs32	X	122340015	122340939	NA	NA		inconsistent	Sydney		x		GRIA3: gria3a: EXPR hypothalamus - rhombomere - thalamus - olfactory bulb - tegmentum - medulla oblongata - spinal cord - trigeminal ganglion - / Not_in_MUT gria3b: EXPR spinal cord - optic tectum - hypothalamus - ventral telencephalon - tegmentum - medulla oblongata - dorsal telencephalon - whole organism - cranial ganglion - telencephalon - central nervous system - thalamus - rhombomere - olfac…	x	x		x		GRIA3: gria3a: EXPR hypothalamus - rhombomere - thalamus - olfactory bulb - tegmentum - medulla oblongata - spinal cord - trigeminal ganglion - / Not_in_MUT gria3b: EXPR spinal cord - optic tectum - hypothalamus - ventral telencephalon - tegmentum - medulla oblongata - dorsal telencephalon - whole organism - cranial ganglion - telencephalon - central nervous system - thalamus - rhombomere - olfac…
RegHsa0080976	122368307	122368869	XIAP GRIA3	0.927	NX_hs33	X	122368107	122369031	NA	hindbrain		partially reproducible	Sydney	x	x	x	GRIA3: gria3a: EXPR hypothalamus - rhombomere - thalamus - olfactory bulb - tegmentum - medulla oblongata - spinal cord - trigeminal ganglion - / Not_in_MUT gria3b: EXPR spinal cord - optic tectum - hypothalamus - ventral telencephalon - tegmentum - medulla oblongata - dorsal telencephalon - whole organism - cranial ganglion - telencephalon - central nervous system - thalamus - rhombomere - olfac…	x	x	x	x	x	XIAP: xiap: -	GRIA3: gria3a: EXPR hypothalamus - rhombomere - thalamus - olfactory bulb - tegmentum - medulla oblongata - spinal cord - trigeminal ganglion - / Not_in_MUT gria3b: EXPR spinal cord - optic tectum - hypothalamus - ventral telencephalon - tegmentum - medulla oblongata - dorsal telencephalon - whole organism - cranial ganglion - telencephalon - central nervous system - thalamus - rhombomere - olfac…
RegHsa0081005	122394468	122395414	XIAP GRIA3	0.942	NX_hs34	X	122394407	122395501	NA	pectoral fin		partially reproducible	Sydney	x	x		GRIA3: gria3a: EXPR hypothalamus - rhombomere - thalamus - olfactory bulb - tegmentum - medulla oblongata - spinal cord - trigeminal ganglion - / Not_in_MUT gria3b: EXPR spinal cord - optic tectum - hypothalamus - ventral telencephalon - tegmentum - medulla oblongata - dorsal telencephalon - whole organism - cranial ganglion - telencephalon - central nervous system - thalamus - rhombomere - olfac…	x	x		x		XIAP: xiap: -	GRIA3: gria3a: EXPR hypothalamus - rhombomere - thalamus - olfactory bulb - tegmentum - medulla oblongata - spinal cord - trigeminal ganglion - / Not_in_MUT gria3b: EXPR spinal cord - optic tectum - hypothalamus - ventral telencephalon - tegmentum - medulla oblongata - dorsal telencephalon - whole organism - cranial ganglion - telencephalon - central nervous system - thalamus - rhombomere - olfac…
RegHsa0081008	122396683	122396971	XIAP GRIA3	0.882	NX_hs35	X	122396679	122397989	GRIA3_hs5#5-1;GRIA3_hs5#16-1	pharyngeal arch;hindbrain;pectoral fin;epiphysis;otic vesicle	X	reproducible	Sydney	x	x	x	GRIA3: gria3a: EXPR hypothalamus - rhombomere - thalamus - olfactory bulb - tegmentum - medulla oblongata - spinal cord - trigeminal ganglion - / Not_in_MUT gria3b: EXPR spinal cord - optic tectum - hypothalamus - ventral telencephalon - tegmentum - medulla oblongata - dorsal telencephalon - whole organism - cranial ganglion - telencephalon - central nervous system - thalamus - rhombomere - olfac…	x	x	x	x	x	XIAP: xiap: -	GRIA3: gria3a: EXPR hypothalamus - rhombomere - thalamus - olfactory bulb - tegmentum - medulla oblongata - spinal cord - trigeminal ganglion - / Not_in_MUT gria3b: EXPR spinal cord - optic tectum - hypothalamus - ventral telencephalon - tegmentum - medulla oblongata - dorsal telencephalon - whole organism - cranial ganglion - telencephalon - central nervous system - thalamus - rhombomere - olfac…
RegHsa0081009	122397207	122397604	XIAP GRIA3	0.923	NX_hs35	X	122396679	122397989	GRIA3_hs5#5-1;GRIA3_hs5#16-1	pharyngeal arch;hindbrain;pectoral fin;epiphysis;otic vesicle	X	reproducible	Sydney	x	x	x	GRIA3: gria3a: EXPR hypothalamus - rhombomere - thalamus - olfactory bulb - tegmentum - medulla oblongata - spinal cord - trigeminal ganglion - / Not_in_MUT gria3b: EXPR spinal cord - optic tectum - hypothalamus - ventral telencephalon - tegmentum - medulla oblongata - dorsal telencephalon - whole organism - cranial ganglion - telencephalon - central nervous system - thalamus - rhombomere - olfac…	x	x	x	x	x	XIAP: xiap: -	GRIA3: gria3a: EXPR hypothalamus - rhombomere - thalamus - olfactory bulb - tegmentum - medulla oblongata - spinal cord - trigeminal ganglion - / Not_in_MUT gria3b: EXPR spinal cord - optic tectum - hypothalamus - ventral telencephalon - tegmentum - medulla oblongata - dorsal telencephalon - whole organism - cranial ganglion - telencephalon - central nervous system - thalamus - rhombomere - olfac…
RegHsa0081010	122397908	122397919	XIAP GRIA3	0.860	NX_hs35	X	122396679	122397989	GRIA3_hs5#5-1;GRIA3_hs5#16-1	pharyngeal arch;hindbrain;pectoral fin;epiphysis;otic vesicle	X	reproducible	Sydney	x	x	x	GRIA3: gria3a: EXPR hypothalamus - rhombomere - thalamus - olfactory bulb - tegmentum - medulla oblongata - spinal cord - trigeminal ganglion - / Not_in_MUT gria3b: EXPR spinal cord - optic tectum - hypothalamus - ventral telencephalon - tegmentum - medulla oblongata - dorsal telencephalon - whole organism - cranial ganglion - telencephalon - central nervous system - thalamus - rhombomere - olfac…	x	x	x	x	x	XIAP: xiap: -	GRIA3: gria3a: EXPR hypothalamus - rhombomere - thalamus - olfactory bulb - tegmentum - medulla oblongata - spinal cord - trigeminal ganglion - / Not_in_MUT gria3b: EXPR spinal cord - optic tectum - hypothalamus - ventral telencephalon - tegmentum - medulla oblongata - dorsal telencephalon - whole organism - cranial ganglion - telencephalon - central nervous system - thalamus - rhombomere - olfac…
RegHsa0081167	122531550	122531561	XIAP GRIA3	0.900	NX_hs36	X	122531447	122532781	NA	pharyngeal arch;notochord		reproducible	Sydney	x	x		GRIA3: gria3a: EXPR hypothalamus - rhombomere - thalamus - olfactory bulb - tegmentum - medulla oblongata - spinal cord - trigeminal ganglion - / Not_in_MUT gria3b: EXPR spinal cord - optic tectum - hypothalamus - ventral telencephalon - tegmentum - medulla oblongata - dorsal telencephalon - whole organism - cranial ganglion - telencephalon - central nervous system - thalamus - rhombomere - olfac…	x	x		x		XIAP: xiap: -	GRIA3: gria3a: EXPR hypothalamus - rhombomere - thalamus - olfactory bulb - tegmentum - medulla oblongata - spinal cord - trigeminal ganglion - / Not_in_MUT gria3b: EXPR spinal cord - optic tectum - hypothalamus - ventral telencephalon - tegmentum - medulla oblongata - dorsal telencephalon - whole organism - cranial ganglion - telencephalon - central nervous system - thalamus - rhombomere - olfac…
RegHsa0081168	122531671	122532314	XIAP GRIA3	0.914	NX_hs36	X	122531447	122532781	NA	pharyngeal arch;notochord		reproducible	Sydney	x	x		GRIA3: gria3a: EXPR hypothalamus - rhombomere - thalamus - olfactory bulb - tegmentum - medulla oblongata - spinal cord - trigeminal ganglion - / Not_in_MUT gria3b: EXPR spinal cord - optic tectum - hypothalamus - ventral telencephalon - tegmentum - medulla oblongata - dorsal telencephalon - whole organism - cranial ganglion - telencephalon - central nervous system - thalamus - rhombomere - olfac…	x	x		x		XIAP: xiap: -	GRIA3: gria3a: EXPR hypothalamus - rhombomere - thalamus - olfactory bulb - tegmentum - medulla oblongata - spinal cord - trigeminal ganglion - / Not_in_MUT gria3b: EXPR spinal cord - optic tectum - hypothalamus - ventral telencephalon - tegmentum - medulla oblongata - dorsal telencephalon - whole organism - cranial ganglion - telencephalon - central nervous system - thalamus - rhombomere - olfac…
RegHsa0081169	122532361	122532471	GRIA3	0.945	NX_hs36	X	122531447	122532781	NA	pharyngeal arch;notochord		reproducible	Sydney	x	x		GRIA3: gria3a: EXPR hypothalamus - rhombomere - thalamus - olfactory bulb - tegmentum - medulla oblongata - spinal cord - trigeminal ganglion - / Not_in_MUT gria3b: EXPR spinal cord - optic tectum - hypothalamus - ventral telencephalon - tegmentum - medulla oblongata - dorsal telencephalon - whole organism - cranial ganglion - telencephalon - central nervous system - thalamus - rhombomere - olfac…	x	x		x		GRIA3: gria3a: EXPR hypothalamus - rhombomere - thalamus - olfactory bulb - tegmentum - medulla oblongata - spinal cord - trigeminal ganglion - / Not_in_MUT gria3b: EXPR spinal cord - optic tectum - hypothalamus - ventral telencephalon - tegmentum - medulla oblongata - dorsal telencephalon - whole organism - cranial ganglion - telencephalon - central nervous system - thalamus - rhombomere - olfac…
RegHsa0081170	122532476	122532487	GRIA3 THOC2	0.970	NX_hs36	X	122531447	122532781	NA	pharyngeal arch;notochord		reproducible	Sydney	x	x		GRIA3: gria3a: EXPR hypothalamus - rhombomere - thalamus - olfactory bulb - tegmentum - medulla oblongata - spinal cord - trigeminal ganglion - / Not_in_MUT gria3b: EXPR spinal cord - optic tectum - hypothalamus - ventral telencephalon - tegmentum - medulla oblongata - dorsal telencephalon - whole organism - cranial ganglion - telencephalon - central nervous system - thalamus - rhombomere - olfac…	x	x		x		GRIA3: gria3a: EXPR hypothalamus - rhombomere - thalamus - olfactory bulb - tegmentum - medulla oblongata - spinal cord - trigeminal ganglion - / Not_in_MUT gria3b: EXPR spinal cord - optic tectum - hypothalamus - ventral telencephalon - tegmentum - medulla oblongata - dorsal telencephalon - whole organism - cranial ganglion - telencephalon - central nervous system - thalamus - rhombomere - olfac…	THOC2: thoc2: Not_in_EXPR / MUT eye - gut - pericardium - heart - liver - anatomical system - head -
RegHsa0081171	122533131	122533992	XIAP GRIA3	0.919	NX_hs37	X	122533099	122534071	NA	hindbrain;pectoral fin;otic vesicle		partially reproducible	Sydney	x	x	x	GRIA3: gria3a: EXPR hypothalamus - rhombomere - thalamus - olfactory bulb - tegmentum - medulla oblongata - spinal cord - trigeminal ganglion - / Not_in_MUT gria3b: EXPR spinal cord - optic tectum - hypothalamus - ventral telencephalon - tegmentum - medulla oblongata - dorsal telencephalon - whole organism - cranial ganglion - telencephalon - central nervous system - thalamus - rhombomere - olfac…	x	x	x	x	x	XIAP: xiap: -	GRIA3: gria3a: EXPR hypothalamus - rhombomere - thalamus - olfactory bulb - tegmentum - medulla oblongata - spinal cord - trigeminal ganglion - / Not_in_MUT gria3b: EXPR spinal cord - optic tectum - hypothalamus - ventral telencephalon - tegmentum - medulla oblongata - dorsal telencephalon - whole organism - cranial ganglion - telencephalon - central nervous system - thalamus - rhombomere - olfac…
RegHsa0081205	122557297	122557393	XIAP GRIA3	0.947	NX_hs38	X	122557172	122558219	NA	lens;pectoral fin;otic vesicle		partially reproducible	Sydney	x	x		GRIA3: gria3a: EXPR hypothalamus - rhombomere - thalamus - olfactory bulb - tegmentum - medulla oblongata - spinal cord - trigeminal ganglion - / Not_in_MUT gria3b: EXPR spinal cord - optic tectum - hypothalamus - ventral telencephalon - tegmentum - medulla oblongata - dorsal telencephalon - whole organism - cranial ganglion - telencephalon - central nervous system - thalamus - rhombomere - olfac…	x	x		x		XIAP: xiap: -	GRIA3: gria3a: EXPR hypothalamus - rhombomere - thalamus - olfactory bulb - tegmentum - medulla oblongata - spinal cord - trigeminal ganglion - / Not_in_MUT gria3b: EXPR spinal cord - optic tectum - hypothalamus - ventral telencephalon - tegmentum - medulla oblongata - dorsal telencephalon - whole organism - cranial ganglion - telencephalon - central nervous system - thalamus - rhombomere - olfac…
RegHsa0081206	122557606	122557977	GRIA3	0.957	NX_hs38	X	122557172	122558219	NA	lens;pectoral fin;otic vesicle		partially reproducible	Sydney	x	x		GRIA3: gria3a: EXPR hypothalamus - rhombomere - thalamus - olfactory bulb - tegmentum - medulla oblongata - spinal cord - trigeminal ganglion - / Not_in_MUT gria3b: EXPR spinal cord - optic tectum - hypothalamus - ventral telencephalon - tegmentum - medulla oblongata - dorsal telencephalon - whole organism - cranial ganglion - telencephalon - central nervous system - thalamus - rhombomere - olfac…	x	x		x		GRIA3: gria3a: EXPR hypothalamus - rhombomere - thalamus - olfactory bulb - tegmentum - medulla oblongata - spinal cord - trigeminal ganglion - / Not_in_MUT gria3b: EXPR spinal cord - optic tectum - hypothalamus - ventral telencephalon - tegmentum - medulla oblongata - dorsal telencephalon - whole organism - cranial ganglion - telencephalon - central nervous system - thalamus - rhombomere - olfac…
RegHsa0081207	122557983	122558014	XIAP GRIA3	0.920	NX_hs38	X	122557172	122558219	NA	lens;pectoral fin;otic vesicle		partially reproducible	Sydney	x	x		GRIA3: gria3a: EXPR hypothalamus - rhombomere - thalamus - olfactory bulb - tegmentum - medulla oblongata - spinal cord - trigeminal ganglion - / Not_in_MUT gria3b: EXPR spinal cord - optic tectum - hypothalamus - ventral telencephalon - tegmentum - medulla oblongata - dorsal telencephalon - whole organism - cranial ganglion - telencephalon - central nervous system - thalamus - rhombomere - olfac…	x	x		x		XIAP: xiap: -	GRIA3: gria3a: EXPR hypothalamus - rhombomere - thalamus - olfactory bulb - tegmentum - medulla oblongata - spinal cord - trigeminal ganglion - / Not_in_MUT gria3b: EXPR spinal cord - optic tectum - hypothalamus - ventral telencephalon - tegmentum - medulla oblongata - dorsal telencephalon - whole organism - cranial ganglion - telencephalon - central nervous system - thalamus - rhombomere - olfac…
RegHsa0081208	122558037	122558105	GRIA3	0.960	NX_hs38	X	122557172	122558219	NA	lens;pectoral fin;otic vesicle		partially reproducible	Sydney	x	x		GRIA3: gria3a: EXPR hypothalamus - rhombomere - thalamus - olfactory bulb - tegmentum - medulla oblongata - spinal cord - trigeminal ganglion - / Not_in_MUT gria3b: EXPR spinal cord - optic tectum - hypothalamus - ventral telencephalon - tegmentum - medulla oblongata - dorsal telencephalon - whole organism - cranial ganglion - telencephalon - central nervous system - thalamus - rhombomere - olfac…	x	x		x		GRIA3: gria3a: EXPR hypothalamus - rhombomere - thalamus - olfactory bulb - tegmentum - medulla oblongata - spinal cord - trigeminal ganglion - / Not_in_MUT gria3b: EXPR spinal cord - optic tectum - hypothalamus - ventral telencephalon - tegmentum - medulla oblongata - dorsal telencephalon - whole organism - cranial ganglion - telencephalon - central nervous system - thalamus - rhombomere - olfac…
RegHsa0081209	122558105	122558191	XIAP GRIA3	0.940	NX_hs38	X	122557172	122558219	NA	lens;pectoral fin;otic vesicle		partially reproducible	Sydney	x	x		GRIA3: gria3a: EXPR hypothalamus - rhombomere - thalamus - olfactory bulb - tegmentum - medulla oblongata - spinal cord - trigeminal ganglion - / Not_in_MUT gria3b: EXPR spinal cord - optic tectum - hypothalamus - ventral telencephalon - tegmentum - medulla oblongata - dorsal telencephalon - whole organism - cranial ganglion - telencephalon - central nervous system - thalamus - rhombomere - olfac…	x	x		x		XIAP: xiap: -	GRIA3: gria3a: EXPR hypothalamus - rhombomere - thalamus - olfactory bulb - tegmentum - medulla oblongata - spinal cord - trigeminal ganglion - / Not_in_MUT gria3b: EXPR spinal cord - optic tectum - hypothalamus - ventral telencephalon - tegmentum - medulla oblongata - dorsal telencephalon - whole organism - cranial ganglion - telencephalon - central nervous system - thalamus - rhombomere - olfac…
RegHsa0081262	122598963	122599096	GRIA3 THOC2	0.978	NX_hs39	X	122598715	122599951	NA	hindbrain;tegmentum;cranial ganglion		partially reproducible	Sydney	x	x	x	GRIA3: gria3a: EXPR hypothalamus - rhombomere - thalamus - olfactory bulb - tegmentum - medulla oblongata - spinal cord - trigeminal ganglion - / Not_in_MUT gria3b: EXPR spinal cord - optic tectum - hypothalamus - ventral telencephalon - tegmentum - medulla oblongata - dorsal telencephalon - whole organism - cranial ganglion - telencephalon - central nervous system - thalamus - rhombomere - olfac…	x	x	x	x	x	GRIA3: gria3a: EXPR hypothalamus - rhombomere - thalamus - olfactory bulb - tegmentum - medulla oblongata - spinal cord - trigeminal ganglion - / Not_in_MUT gria3b: EXPR spinal cord - optic tectum - hypothalamus - ventral telencephalon - tegmentum - medulla oblongata - dorsal telencephalon - whole organism - cranial ganglion - telencephalon - central nervous system - thalamus - rhombomere - olfac…	THOC2: thoc2: Not_in_EXPR / MUT eye - gut - pericardium - heart - liver - anatomical system - head -
RegHsa0081263	122599096	122599119	GRIA3	0.980	NX_hs39	X	122598715	122599951	NA	hindbrain;tegmentum;cranial ganglion		partially reproducible	Sydney	x	x	x	GRIA3: gria3a: EXPR hypothalamus - rhombomere - thalamus - olfactory bulb - tegmentum - medulla oblongata - spinal cord - trigeminal ganglion - / Not_in_MUT gria3b: EXPR spinal cord - optic tectum - hypothalamus - ventral telencephalon - tegmentum - medulla oblongata - dorsal telencephalon - whole organism - cranial ganglion - telencephalon - central nervous system - thalamus - rhombomere - olfac…	x	x	x	x	x	GRIA3: gria3a: EXPR hypothalamus - rhombomere - thalamus - olfactory bulb - tegmentum - medulla oblongata - spinal cord - trigeminal ganglion - / Not_in_MUT gria3b: EXPR spinal cord - optic tectum - hypothalamus - ventral telencephalon - tegmentum - medulla oblongata - dorsal telencephalon - whole organism - cranial ganglion - telencephalon - central nervous system - thalamus - rhombomere - olfac…
RegHsa0081264	122599119	122599520	GRIA3 THOC2	0.975	NX_hs39	X	122598715	122599951	NA	hindbrain;tegmentum;cranial ganglion		partially reproducible	Sydney	x	x	x	GRIA3: gria3a: EXPR hypothalamus - rhombomere - thalamus - olfactory bulb - tegmentum - medulla oblongata - spinal cord - trigeminal ganglion - / Not_in_MUT gria3b: EXPR spinal cord - optic tectum - hypothalamus - ventral telencephalon - tegmentum - medulla oblongata - dorsal telencephalon - whole organism - cranial ganglion - telencephalon - central nervous system - thalamus - rhombomere - olfac…	x	x	x	x	x	GRIA3: gria3a: EXPR hypothalamus - rhombomere - thalamus - olfactory bulb - tegmentum - medulla oblongata - spinal cord - trigeminal ganglion - / Not_in_MUT gria3b: EXPR spinal cord - optic tectum - hypothalamus - ventral telencephalon - tegmentum - medulla oblongata - dorsal telencephalon - whole organism - cranial ganglion - telencephalon - central nervous system - thalamus - rhombomere - olfac…	THOC2: thoc2: Not_in_EXPR / MUT eye - gut - pericardium - heart - liver - anatomical system - head -
RegHsa0081265	122599639	122599689	GRIA3 THOC2	0.980	NX_hs39	X	122598715	122599951	NA	hindbrain;tegmentum;cranial ganglion		partially reproducible	Sydney	x	x	x	GRIA3: gria3a: EXPR hypothalamus - rhombomere - thalamus - olfactory bulb - tegmentum - medulla oblongata - spinal cord - trigeminal ganglion - / Not_in_MUT gria3b: EXPR spinal cord - optic tectum - hypothalamus - ventral telencephalon - tegmentum - medulla oblongata - dorsal telencephalon - whole organism - cranial ganglion - telencephalon - central nervous system - thalamus - rhombomere - olfac…	x	x	x	x	x	GRIA3: gria3a: EXPR hypothalamus - rhombomere - thalamus - olfactory bulb - tegmentum - medulla oblongata - spinal cord - trigeminal ganglion - / Not_in_MUT gria3b: EXPR spinal cord - optic tectum - hypothalamus - ventral telencephalon - tegmentum - medulla oblongata - dorsal telencephalon - whole organism - cranial ganglion - telencephalon - central nervous system - thalamus - rhombomere - olfac…	THOC2: thoc2: Not_in_EXPR / MUT eye - gut - pericardium - heart - liver - anatomical system - head -
RegHsa0081266	122599768	122599856	GRIA3	0.970	NX_hs39	X	122598715	122599951	NA	hindbrain;tegmentum;cranial ganglion		partially reproducible	Sydney	x	x	x	GRIA3: gria3a: EXPR hypothalamus - rhombomere - thalamus - olfactory bulb - tegmentum - medulla oblongata - spinal cord - trigeminal ganglion - / Not_in_MUT gria3b: EXPR spinal cord - optic tectum - hypothalamus - ventral telencephalon - tegmentum - medulla oblongata - dorsal telencephalon - whole organism - cranial ganglion - telencephalon - central nervous system - thalamus - rhombomere - olfac…	x	x	x	x	x	GRIA3: gria3a: EXPR hypothalamus - rhombomere - thalamus - olfactory bulb - tegmentum - medulla oblongata - spinal cord - trigeminal ganglion - / Not_in_MUT gria3b: EXPR spinal cord - optic tectum - hypothalamus - ventral telencephalon - tegmentum - medulla oblongata - dorsal telencephalon - whole organism - cranial ganglion - telencephalon - central nervous system - thalamus - rhombomere - olfac…
RegHsa0081267	122599926	122599960	XIAP GRIA3	0.920	NX_hs39	X	122598715	122599951	NA	hindbrain;tegmentum;cranial ganglion		partially reproducible	Sydney	x	x	x	GRIA3: gria3a: EXPR hypothalamus - rhombomere - thalamus - olfactory bulb - tegmentum - medulla oblongata - spinal cord - trigeminal ganglion - / Not_in_MUT gria3b: EXPR spinal cord - optic tectum - hypothalamus - ventral telencephalon - tegmentum - medulla oblongata - dorsal telencephalon - whole organism - cranial ganglion - telencephalon - central nervous system - thalamus - rhombomere - olfac…	x	x	x	x	x	XIAP: xiap: -	GRIA3: gria3a: EXPR hypothalamus - rhombomere - thalamus - olfactory bulb - tegmentum - medulla oblongata - spinal cord - trigeminal ganglion - / Not_in_MUT gria3b: EXPR spinal cord - optic tectum - hypothalamus - ventral telencephalon - tegmentum - medulla oblongata - dorsal telencephalon - whole organism - cranial ganglion - telencephalon - central nervous system - thalamus - rhombomere - olfac…
RegHsa0081284	122613474	122613599	GRIA3	0.957	NX_hs40	X	122613352	122614185	NA	hindbrain;pectoral fin;otic vesicle		partially reproducible	Sydney	x	x	x	GRIA3: gria3a: EXPR hypothalamus - rhombomere - thalamus - olfactory bulb - tegmentum - medulla oblongata - spinal cord - trigeminal ganglion - / Not_in_MUT gria3b: EXPR spinal cord - optic tectum - hypothalamus - ventral telencephalon - tegmentum - medulla oblongata - dorsal telencephalon - whole organism - cranial ganglion - telencephalon - central nervous system - thalamus - rhombomere - olfac…	x	x	x	x	x	GRIA3: gria3a: EXPR hypothalamus - rhombomere - thalamus - olfactory bulb - tegmentum - medulla oblongata - spinal cord - trigeminal ganglion - / Not_in_MUT gria3b: EXPR spinal cord - optic tectum - hypothalamus - ventral telencephalon - tegmentum - medulla oblongata - dorsal telencephalon - whole organism - cranial ganglion - telencephalon - central nervous system - thalamus - rhombomere - olfac…
RegHsa0081285	122613609	122613662	XIAP GRIA3	0.935	NX_hs40	X	122613352	122614185	NA	hindbrain;pectoral fin;otic vesicle		partially reproducible	Sydney	x	x	x	GRIA3: gria3a: EXPR hypothalamus - rhombomere - thalamus - olfactory bulb - tegmentum - medulla oblongata - spinal cord - trigeminal ganglion - / Not_in_MUT gria3b: EXPR spinal cord - optic tectum - hypothalamus - ventral telencephalon - tegmentum - medulla oblongata - dorsal telencephalon - whole organism - cranial ganglion - telencephalon - central nervous system - thalamus - rhombomere - olfac…	x	x	x	x	x	XIAP: xiap: -	GRIA3: gria3a: EXPR hypothalamus - rhombomere - thalamus - olfactory bulb - tegmentum - medulla oblongata - spinal cord - trigeminal ganglion - / Not_in_MUT gria3b: EXPR spinal cord - optic tectum - hypothalamus - ventral telencephalon - tegmentum - medulla oblongata - dorsal telencephalon - whole organism - cranial ganglion - telencephalon - central nervous system - thalamus - rhombomere - olfac…
RegHsa0081286	122613662	122613700	GRIA3	0.960	NX_hs40	X	122613352	122614185	NA	hindbrain;pectoral fin;otic vesicle		partially reproducible	Sydney	x	x	x	GRIA3: gria3a: EXPR hypothalamus - rhombomere - thalamus - olfactory bulb - tegmentum - medulla oblongata - spinal cord - trigeminal ganglion - / Not_in_MUT gria3b: EXPR spinal cord - optic tectum - hypothalamus - ventral telencephalon - tegmentum - medulla oblongata - dorsal telencephalon - whole organism - cranial ganglion - telencephalon - central nervous system - thalamus - rhombomere - olfac…	x	x	x	x	x	GRIA3: gria3a: EXPR hypothalamus - rhombomere - thalamus - olfactory bulb - tegmentum - medulla oblongata - spinal cord - trigeminal ganglion - / Not_in_MUT gria3b: EXPR spinal cord - optic tectum - hypothalamus - ventral telencephalon - tegmentum - medulla oblongata - dorsal telencephalon - whole organism - cranial ganglion - telencephalon - central nervous system - thalamus - rhombomere - olfac…
RegHsa0081287	122613700	122613914	GRIA3 THOC2	0.980	NX_hs40	X	122613352	122614185	NA	hindbrain;pectoral fin;otic vesicle		partially reproducible	Sydney	x	x	x	GRIA3: gria3a: EXPR hypothalamus - rhombomere - thalamus - olfactory bulb - tegmentum - medulla oblongata - spinal cord - trigeminal ganglion - / Not_in_MUT gria3b: EXPR spinal cord - optic tectum - hypothalamus - ventral telencephalon - tegmentum - medulla oblongata - dorsal telencephalon - whole organism - cranial ganglion - telencephalon - central nervous system - thalamus - rhombomere - olfac…	x	x	x	x	x	GRIA3: gria3a: EXPR hypothalamus - rhombomere - thalamus - olfactory bulb - tegmentum - medulla oblongata - spinal cord - trigeminal ganglion - / Not_in_MUT gria3b: EXPR spinal cord - optic tectum - hypothalamus - ventral telencephalon - tegmentum - medulla oblongata - dorsal telencephalon - whole organism - cranial ganglion - telencephalon - central nervous system - thalamus - rhombomere - olfac…	THOC2: thoc2: Not_in_EXPR / MUT eye - gut - pericardium - heart - liver - anatomical system - head -
RegHsa0081288	122614028	122614089	GRIA3 THOC2	0.980	NX_hs40	X	122613352	122614185	NA	hindbrain;pectoral fin;otic vesicle		partially reproducible	Sydney	x	x	x	GRIA3: gria3a: EXPR hypothalamus - rhombomere - thalamus - olfactory bulb - tegmentum - medulla oblongata - spinal cord - trigeminal ganglion - / Not_in_MUT gria3b: EXPR spinal cord - optic tectum - hypothalamus - ventral telencephalon - tegmentum - medulla oblongata - dorsal telencephalon - whole organism - cranial ganglion - telencephalon - central nervous system - thalamus - rhombomere - olfac…	x	x	x	x	x	GRIA3: gria3a: EXPR hypothalamus - rhombomere - thalamus - olfactory bulb - tegmentum - medulla oblongata - spinal cord - trigeminal ganglion - / Not_in_MUT gria3b: EXPR spinal cord - optic tectum - hypothalamus - ventral telencephalon - tegmentum - medulla oblongata - dorsal telencephalon - whole organism - cranial ganglion - telencephalon - central nervous system - thalamus - rhombomere - olfac…	THOC2: thoc2: Not_in_EXPR / MUT eye - gut - pericardium - heart - liver - anatomical system - head -
RegHsa0081289	122614089	122614151	GRIA3	0.940	NX_hs40	X	122613352	122614185	NA	hindbrain;pectoral fin;otic vesicle		partially reproducible	Sydney	x	x	x	GRIA3: gria3a: EXPR hypothalamus - rhombomere - thalamus - olfactory bulb - tegmentum - medulla oblongata - spinal cord - trigeminal ganglion - / Not_in_MUT gria3b: EXPR spinal cord - optic tectum - hypothalamus - ventral telencephalon - tegmentum - medulla oblongata - dorsal telencephalon - whole organism - cranial ganglion - telencephalon - central nervous system - thalamus - rhombomere - olfac…	x	x	x	x	x	GRIA3: gria3a: EXPR hypothalamus - rhombomere - thalamus - olfactory bulb - tegmentum - medulla oblongata - spinal cord - trigeminal ganglion - / Not_in_MUT gria3b: EXPR spinal cord - optic tectum - hypothalamus - ventral telencephalon - tegmentum - medulla oblongata - dorsal telencephalon - whole organism - cranial ganglion - telencephalon - central nervous system - thalamus - rhombomere - olfac…
--	--	--	--	--	NX_hs41	X	122648161	122649163	NA	NA		inconsistent	Sydney		x		GRIA3: gria3a: EXPR hypothalamus - rhombomere - thalamus - olfactory bulb - tegmentum - medulla oblongata - spinal cord - trigeminal ganglion - / Not_in_MUT gria3b: EXPR spinal cord - optic tectum - hypothalamus - ventral telencephalon - tegmentum - medulla oblongata - dorsal telencephalon - whole organism - cranial ganglion - telencephalon - central nervous system - thalamus - rhombomere - olfac…						NA
--	--	--	--	--	NX_hs42	X	122695404	122697507	NA	NA		inconsistent	Sydney		x		GRIA3: gria3a: EXPR hypothalamus - rhombomere - thalamus - olfactory bulb - tegmentum - medulla oblongata - spinal cord - trigeminal ganglion - / Not_in_MUT gria3b: EXPR spinal cord - optic tectum - hypothalamus - ventral telencephalon - tegmentum - medulla oblongata - dorsal telencephalon - whole organism - cranial ganglion - telencephalon - central nervous system - thalamus - rhombomere - olfac…						NA
--	--	--	--	--	NX_hs43	X	122735610	122736985	NA	anterior;endoderm		partially reproducible	Sydney	x	x		GRIA3: gria3a: EXPR hypothalamus - rhombomere - thalamus - olfactory bulb - tegmentum - medulla oblongata - spinal cord - trigeminal ganglion - / Not_in_MUT gria3b: EXPR spinal cord - optic tectum - hypothalamus - ventral telencephalon - tegmentum - medulla oblongata - dorsal telencephalon - whole organism - cranial ganglion - telencephalon - central nervous system - thalamus - rhombomere - olfac…						NA
--	--	--	--	--	NX_hs44	X	122736942	122737892	NA	hindbrain;midbrain hindbrain boundary ;pectoral fin;olfactory placode		partially reproducible	Sydney	x	x	x	GRIA3: gria3a: EXPR hypothalamus - rhombomere - thalamus - olfactory bulb - tegmentum - medulla oblongata - spinal cord - trigeminal ganglion - / Not_in_MUT gria3b: EXPR spinal cord - optic tectum - hypothalamus - ventral telencephalon - tegmentum - medulla oblongata - dorsal telencephalon - whole organism - cranial ganglion - telencephalon - central nervous system - thalamus - rhombomere - olfac…						NA
RegHsa0081407	122753011	122753022	GRIA3	0.950	NX_hs45	X	122752939	122753848	NA	anterior;endoderm		partially reproducible	Sydney	x	x		GRIA3: gria3a: EXPR hypothalamus - rhombomere - thalamus - olfactory bulb - tegmentum - medulla oblongata - spinal cord - trigeminal ganglion - / Not_in_MUT gria3b: EXPR spinal cord - optic tectum - hypothalamus - ventral telencephalon - tegmentum - medulla oblongata - dorsal telencephalon - whole organism - cranial ganglion - telencephalon - central nervous system - thalamus - rhombomere - olfac…	x	x		x		GRIA3: gria3a: EXPR hypothalamus - rhombomere - thalamus - olfactory bulb - tegmentum - medulla oblongata - spinal cord - trigeminal ganglion - / Not_in_MUT gria3b: EXPR spinal cord - optic tectum - hypothalamus - ventral telencephalon - tegmentum - medulla oblongata - dorsal telencephalon - whole organism - cranial ganglion - telencephalon - central nervous system - thalamus - rhombomere - olfac…
RegHsa0081408	122753213	122753244	GRIA3	0.965	NX_hs45	X	122752939	122753848	NA	anterior;endoderm		partially reproducible	Sydney	x	x		GRIA3: gria3a: EXPR hypothalamus - rhombomere - thalamus - olfactory bulb - tegmentum - medulla oblongata - spinal cord - trigeminal ganglion - / Not_in_MUT gria3b: EXPR spinal cord - optic tectum - hypothalamus - ventral telencephalon - tegmentum - medulla oblongata - dorsal telencephalon - whole organism - cranial ganglion - telencephalon - central nervous system - thalamus - rhombomere - olfac…	x	x		x		GRIA3: gria3a: EXPR hypothalamus - rhombomere - thalamus - olfactory bulb - tegmentum - medulla oblongata - spinal cord - trigeminal ganglion - / Not_in_MUT gria3b: EXPR spinal cord - optic tectum - hypothalamus - ventral telencephalon - tegmentum - medulla oblongata - dorsal telencephalon - whole organism - cranial ganglion - telencephalon - central nervous system - thalamus - rhombomere - olfac…
--	--	--	--	--	NX_hs46	X	122753893	122754854	NA	hindbrain;retina		partially reproducible	Sydney	x	x		GRIA3: gria3a: EXPR hypothalamus - rhombomere - thalamus - olfactory bulb - tegmentum - medulla oblongata - spinal cord - trigeminal ganglion - / Not_in_MUT gria3b: EXPR spinal cord - optic tectum - hypothalamus - ventral telencephalon - tegmentum - medulla oblongata - dorsal telencephalon - whole organism - cranial ganglion - telencephalon - central nervous system - thalamus - rhombomere - olfac…						NA
RegHsa0080514	121685306	121685335	GRIA3	0.830	NX_hs47	X	121684972	121687651	NA	integument		reproducible	Sydney	x	x		GRIA3: gria3a: EXPR hypothalamus - rhombomere - thalamus - olfactory bulb - tegmentum - medulla oblongata - spinal cord - trigeminal ganglion - / Not_in_MUT gria3b: EXPR spinal cord - optic tectum - hypothalamus - ventral telencephalon - tegmentum - medulla oblongata - dorsal telencephalon - whole organism - cranial ganglion - telencephalon - central nervous system - thalamus - rhombomere - olfac…	x	x		x		GRIA3: gria3a: EXPR hypothalamus - rhombomere - thalamus - olfactory bulb - tegmentum - medulla oblongata - spinal cord - trigeminal ganglion - / Not_in_MUT gria3b: EXPR spinal cord - optic tectum - hypothalamus - ventral telencephalon - tegmentum - medulla oblongata - dorsal telencephalon - whole organism - cranial ganglion - telencephalon - central nervous system - thalamus - rhombomere - olfac…
RegHsa0080515	121686080	121686442	GRIA3	0.904	NX_hs47	X	121684972	121687651	NA	integument		reproducible	Sydney	x	x		GRIA3: gria3a: EXPR hypothalamus - rhombomere - thalamus - olfactory bulb - tegmentum - medulla oblongata - spinal cord - trigeminal ganglion - / Not_in_MUT gria3b: EXPR spinal cord - optic tectum - hypothalamus - ventral telencephalon - tegmentum - medulla oblongata - dorsal telencephalon - whole organism - cranial ganglion - telencephalon - central nervous system - thalamus - rhombomere - olfac…	x	x		x		GRIA3: gria3a: EXPR hypothalamus - rhombomere - thalamus - olfactory bulb - tegmentum - medulla oblongata - spinal cord - trigeminal ganglion - / Not_in_MUT gria3b: EXPR spinal cord - optic tectum - hypothalamus - ventral telencephalon - tegmentum - medulla oblongata - dorsal telencephalon - whole organism - cranial ganglion - telencephalon - central nervous system - thalamus - rhombomere - olfac…
RegHsa0080516	121686779	121686811	GRIA3	0.830	NX_hs47	X	121684972	121687651	NA	integument		reproducible	Sydney	x	x		GRIA3: gria3a: EXPR hypothalamus - rhombomere - thalamus - olfactory bulb - tegmentum - medulla oblongata - spinal cord - trigeminal ganglion - / Not_in_MUT gria3b: EXPR spinal cord - optic tectum - hypothalamus - ventral telencephalon - tegmentum - medulla oblongata - dorsal telencephalon - whole organism - cranial ganglion - telencephalon - central nervous system - thalamus - rhombomere - olfac…	x	x		x		GRIA3: gria3a: EXPR hypothalamus - rhombomere - thalamus - olfactory bulb - tegmentum - medulla oblongata - spinal cord - trigeminal ganglion - / Not_in_MUT gria3b: EXPR spinal cord - optic tectum - hypothalamus - ventral telencephalon - tegmentum - medulla oblongata - dorsal telencephalon - whole organism - cranial ganglion - telencephalon - central nervous system - thalamus - rhombomere - olfac…
RegHsa0080517	121687526	121687679	GRIA3	0.830	NX_hs47	X	121684972	121687651	NA	integument		reproducible	Sydney	x	x		GRIA3: gria3a: EXPR hypothalamus - rhombomere - thalamus - olfactory bulb - tegmentum - medulla oblongata - spinal cord - trigeminal ganglion - / Not_in_MUT gria3b: EXPR spinal cord - optic tectum - hypothalamus - ventral telencephalon - tegmentum - medulla oblongata - dorsal telencephalon - whole organism - cranial ganglion - telencephalon - central nervous system - thalamus - rhombomere - olfac…	x	x		x		GRIA3: gria3a: EXPR hypothalamus - rhombomere - thalamus - olfactory bulb - tegmentum - medulla oblongata - spinal cord - trigeminal ganglion - / Not_in_MUT gria3b: EXPR spinal cord - optic tectum - hypothalamus - ventral telencephalon - tegmentum - medulla oblongata - dorsal telencephalon - whole organism - cranial ganglion - telencephalon - central nervous system - thalamus - rhombomere - olfac…
RegHsa0080553	121793478	121793570	GRIA3	0.920	NX_hs48	X	121793032	121796799	NA	hypothalamus		partially reproducible	Sydney	x	x	x	GRIA3: gria3a: EXPR hypothalamus - rhombomere - thalamus - olfactory bulb - tegmentum - medulla oblongata - spinal cord - trigeminal ganglion - / Not_in_MUT gria3b: EXPR spinal cord - optic tectum - hypothalamus - ventral telencephalon - tegmentum - medulla oblongata - dorsal telencephalon - whole organism - cranial ganglion - telencephalon - central nervous system - thalamus - rhombomere - olfac…	x	x	x	x	x	GRIA3: gria3a: EXPR hypothalamus - rhombomere - thalamus - olfactory bulb - tegmentum - medulla oblongata - spinal cord - trigeminal ganglion - / Not_in_MUT gria3b: EXPR spinal cord - optic tectum - hypothalamus - ventral telencephalon - tegmentum - medulla oblongata - dorsal telencephalon - whole organism - cranial ganglion - telencephalon - central nervous system - thalamus - rhombomere - olfac…
RegHsa0080554	121795103	121795225	GRIA3	0.920	NX_hs48	X	121793032	121796799	NA	hypothalamus		partially reproducible	Sydney	x	x	x	GRIA3: gria3a: EXPR hypothalamus - rhombomere - thalamus - olfactory bulb - tegmentum - medulla oblongata - spinal cord - trigeminal ganglion - / Not_in_MUT gria3b: EXPR spinal cord - optic tectum - hypothalamus - ventral telencephalon - tegmentum - medulla oblongata - dorsal telencephalon - whole organism - cranial ganglion - telencephalon - central nervous system - thalamus - rhombomere - olfac…	x	x	x	x	x	GRIA3: gria3a: EXPR hypothalamus - rhombomere - thalamus - olfactory bulb - tegmentum - medulla oblongata - spinal cord - trigeminal ganglion - / Not_in_MUT gria3b: EXPR spinal cord - optic tectum - hypothalamus - ventral telencephalon - tegmentum - medulla oblongata - dorsal telencephalon - whole organism - cranial ganglion - telencephalon - central nervous system - thalamus - rhombomere - olfac…
RegHsa0080555	121795574	121795596	GRIA3	0.950	NX_hs48	X	121793032	121796799	NA	hypothalamus		partially reproducible	Sydney	x	x	x	GRIA3: gria3a: EXPR hypothalamus - rhombomere - thalamus - olfactory bulb - tegmentum - medulla oblongata - spinal cord - trigeminal ganglion - / Not_in_MUT gria3b: EXPR spinal cord - optic tectum - hypothalamus - ventral telencephalon - tegmentum - medulla oblongata - dorsal telencephalon - whole organism - cranial ganglion - telencephalon - central nervous system - thalamus - rhombomere - olfac…	x	x	x	x	x	GRIA3: gria3a: EXPR hypothalamus - rhombomere - thalamus - olfactory bulb - tegmentum - medulla oblongata - spinal cord - trigeminal ganglion - / Not_in_MUT gria3b: EXPR spinal cord - optic tectum - hypothalamus - ventral telencephalon - tegmentum - medulla oblongata - dorsal telencephalon - whole organism - cranial ganglion - telencephalon - central nervous system - thalamus - rhombomere - olfac…
RegHsa0080556	121795777	121795841	GRIA3	0.950	NX_hs48	X	121793032	121796799	NA	hypothalamus		partially reproducible	Sydney	x	x	x	GRIA3: gria3a: EXPR hypothalamus - rhombomere - thalamus - olfactory bulb - tegmentum - medulla oblongata - spinal cord - trigeminal ganglion - / Not_in_MUT gria3b: EXPR spinal cord - optic tectum - hypothalamus - ventral telencephalon - tegmentum - medulla oblongata - dorsal telencephalon - whole organism - cranial ganglion - telencephalon - central nervous system - thalamus - rhombomere - olfac…	x	x	x	x	x	GRIA3: gria3a: EXPR hypothalamus - rhombomere - thalamus - olfactory bulb - tegmentum - medulla oblongata - spinal cord - trigeminal ganglion - / Not_in_MUT gria3b: EXPR spinal cord - optic tectum - hypothalamus - ventral telencephalon - tegmentum - medulla oblongata - dorsal telencephalon - whole organism - cranial ganglion - telencephalon - central nervous system - thalamus - rhombomere - olfac…
RegHsa0080557	121796326	121796559	GRIA3	0.950	NX_hs48	X	121793032	121796799	NA	hypothalamus		partially reproducible	Sydney	x	x	x	GRIA3: gria3a: EXPR hypothalamus - rhombomere - thalamus - olfactory bulb - tegmentum - medulla oblongata - spinal cord - trigeminal ganglion - / Not_in_MUT gria3b: EXPR spinal cord - optic tectum - hypothalamus - ventral telencephalon - tegmentum - medulla oblongata - dorsal telencephalon - whole organism - cranial ganglion - telencephalon - central nervous system - thalamus - rhombomere - olfac…	x	x	x	x	x	GRIA3: gria3a: EXPR hypothalamus - rhombomere - thalamus - olfactory bulb - tegmentum - medulla oblongata - spinal cord - trigeminal ganglion - / Not_in_MUT gria3b: EXPR spinal cord - optic tectum - hypothalamus - ventral telencephalon - tegmentum - medulla oblongata - dorsal telencephalon - whole organism - cranial ganglion - telencephalon - central nervous system - thalamus - rhombomere - olfac…
RegHsa0080567	121803707	121803834	GRIA3	0.860	NX_hs49	X	121803483	121805601	in progress	in progress		in progress	Sydney		x		GRIA3: gria3a: EXPR hypothalamus - rhombomere - thalamus - olfactory bulb - tegmentum - medulla oblongata - spinal cord - trigeminal ganglion - / Not_in_MUT gria3b: EXPR spinal cord - optic tectum - hypothalamus - ventral telencephalon - tegmentum - medulla oblongata - dorsal telencephalon - whole organism - cranial ganglion - telencephalon - central nervous system - thalamus - rhombomere - olfac…	x	x		x		GRIA3: gria3a: EXPR hypothalamus - rhombomere - thalamus - olfactory bulb - tegmentum - medulla oblongata - spinal cord - trigeminal ganglion - / Not_in_MUT gria3b: EXPR spinal cord - optic tectum - hypothalamus - ventral telencephalon - tegmentum - medulla oblongata - dorsal telencephalon - whole organism - cranial ganglion - telencephalon - central nervous system - thalamus - rhombomere - olfac…
RegHsa0080568	121804049	121804293	GRIA3	0.899	NX_hs49	X	121803483	121805601	in progress	in progress		in progress	Sydney		x		GRIA3: gria3a: EXPR hypothalamus - rhombomere - thalamus - olfactory bulb - tegmentum - medulla oblongata - spinal cord - trigeminal ganglion - / Not_in_MUT gria3b: EXPR spinal cord - optic tectum - hypothalamus - ventral telencephalon - tegmentum - medulla oblongata - dorsal telencephalon - whole organism - cranial ganglion - telencephalon - central nervous system - thalamus - rhombomere - olfac…	x	x		x		GRIA3: gria3a: EXPR hypothalamus - rhombomere - thalamus - olfactory bulb - tegmentum - medulla oblongata - spinal cord - trigeminal ganglion - / Not_in_MUT gria3b: EXPR spinal cord - optic tectum - hypothalamus - ventral telencephalon - tegmentum - medulla oblongata - dorsal telencephalon - whole organism - cranial ganglion - telencephalon - central nervous system - thalamus - rhombomere - olfac…
RegHsa0080569	121804910	121804925	GRIA3	0.830	NX_hs49	X	121803483	121805601	in progress	in progress		in progress	Sydney		x		GRIA3: gria3a: EXPR hypothalamus - rhombomere - thalamus - olfactory bulb - tegmentum - medulla oblongata - spinal cord - trigeminal ganglion - / Not_in_MUT gria3b: EXPR spinal cord - optic tectum - hypothalamus - ventral telencephalon - tegmentum - medulla oblongata - dorsal telencephalon - whole organism - cranial ganglion - telencephalon - central nervous system - thalamus - rhombomere - olfac…	x	x		x		GRIA3: gria3a: EXPR hypothalamus - rhombomere - thalamus - olfactory bulb - tegmentum - medulla oblongata - spinal cord - trigeminal ganglion - / Not_in_MUT gria3b: EXPR spinal cord - optic tectum - hypothalamus - ventral telencephalon - tegmentum - medulla oblongata - dorsal telencephalon - whole organism - cranial ganglion - telencephalon - central nervous system - thalamus - rhombomere - olfac…
RegHsa0080893	122316466	122316479	GRIA3	0.920	NX_hs50	X	122316303	122318478	NA	NA		inconsistent	Sydney		x		GRIA3: gria3a: EXPR hypothalamus - rhombomere - thalamus - olfactory bulb - tegmentum - medulla oblongata - spinal cord - trigeminal ganglion - / Not_in_MUT gria3b: EXPR spinal cord - optic tectum - hypothalamus - ventral telencephalon - tegmentum - medulla oblongata - dorsal telencephalon - whole organism - cranial ganglion - telencephalon - central nervous system - thalamus - rhombomere - olfac…	x	x		x		GRIA3: gria3a: EXPR hypothalamus - rhombomere - thalamus - olfactory bulb - tegmentum - medulla oblongata - spinal cord - trigeminal ganglion - / Not_in_MUT gria3b: EXPR spinal cord - optic tectum - hypothalamus - ventral telencephalon - tegmentum - medulla oblongata - dorsal telencephalon - whole organism - cranial ganglion - telencephalon - central nervous system - thalamus - rhombomere - olfac…
RegHsa0080894	122317152	122317182	GRIA3 THOC2	0.940	NX_hs50	X	122316303	122318478	NA	NA		inconsistent	Sydney		x		GRIA3: gria3a: EXPR hypothalamus - rhombomere - thalamus - olfactory bulb - tegmentum - medulla oblongata - spinal cord - trigeminal ganglion - / Not_in_MUT gria3b: EXPR spinal cord - optic tectum - hypothalamus - ventral telencephalon - tegmentum - medulla oblongata - dorsal telencephalon - whole organism - cranial ganglion - telencephalon - central nervous system - thalamus - rhombomere - olfac…	x	x		x		GRIA3: gria3a: EXPR hypothalamus - rhombomere - thalamus - olfactory bulb - tegmentum - medulla oblongata - spinal cord - trigeminal ganglion - / Not_in_MUT gria3b: EXPR spinal cord - optic tectum - hypothalamus - ventral telencephalon - tegmentum - medulla oblongata - dorsal telencephalon - whole organism - cranial ganglion - telencephalon - central nervous system - thalamus - rhombomere - olfac…	THOC2: thoc2: Not_in_EXPR / MUT eye - gut - pericardium - heart - liver - anatomical system - head -
RegHsa0080895	122317348	122317464	GRIA3 THOC2	0.940	NX_hs50	X	122316303	122318478	NA	NA		inconsistent	Sydney		x		GRIA3: gria3a: EXPR hypothalamus - rhombomere - thalamus - olfactory bulb - tegmentum - medulla oblongata - spinal cord - trigeminal ganglion - / Not_in_MUT gria3b: EXPR spinal cord - optic tectum - hypothalamus - ventral telencephalon - tegmentum - medulla oblongata - dorsal telencephalon - whole organism - cranial ganglion - telencephalon - central nervous system - thalamus - rhombomere - olfac…	x	x		x		GRIA3: gria3a: EXPR hypothalamus - rhombomere - thalamus - olfactory bulb - tegmentum - medulla oblongata - spinal cord - trigeminal ganglion - / Not_in_MUT gria3b: EXPR spinal cord - optic tectum - hypothalamus - ventral telencephalon - tegmentum - medulla oblongata - dorsal telencephalon - whole organism - cranial ganglion - telencephalon - central nervous system - thalamus - rhombomere - olfac…	THOC2: thoc2: Not_in_EXPR / MUT eye - gut - pericardium - heart - liver - anatomical system - head -
RegHsa0080896	122317515	122317818	GRIA3	0.963	NX_hs50	X	122316303	122318478	NA	NA		inconsistent	Sydney		x		GRIA3: gria3a: EXPR hypothalamus - rhombomere - thalamus - olfactory bulb - tegmentum - medulla oblongata - spinal cord - trigeminal ganglion - / Not_in_MUT gria3b: EXPR spinal cord - optic tectum - hypothalamus - ventral telencephalon - tegmentum - medulla oblongata - dorsal telencephalon - whole organism - cranial ganglion - telencephalon - central nervous system - thalamus - rhombomere - olfac…	x	x		x		GRIA3: gria3a: EXPR hypothalamus - rhombomere - thalamus - olfactory bulb - tegmentum - medulla oblongata - spinal cord - trigeminal ganglion - / Not_in_MUT gria3b: EXPR spinal cord - optic tectum - hypothalamus - ventral telencephalon - tegmentum - medulla oblongata - dorsal telencephalon - whole organism - cranial ganglion - telencephalon - central nervous system - thalamus - rhombomere - olfac…
RegHsa0080897	122317993	122318006	GRIA3 THOC2	0.940	NX_hs50	X	122316303	122318478	NA	NA		inconsistent	Sydney		x		GRIA3: gria3a: EXPR hypothalamus - rhombomere - thalamus - olfactory bulb - tegmentum - medulla oblongata - spinal cord - trigeminal ganglion - / Not_in_MUT gria3b: EXPR spinal cord - optic tectum - hypothalamus - ventral telencephalon - tegmentum - medulla oblongata - dorsal telencephalon - whole organism - cranial ganglion - telencephalon - central nervous system - thalamus - rhombomere - olfac…	x	x		x		GRIA3: gria3a: EXPR hypothalamus - rhombomere - thalamus - olfactory bulb - tegmentum - medulla oblongata - spinal cord - trigeminal ganglion - / Not_in_MUT gria3b: EXPR spinal cord - optic tectum - hypothalamus - ventral telencephalon - tegmentum - medulla oblongata - dorsal telencephalon - whole organism - cranial ganglion - telencephalon - central nervous system - thalamus - rhombomere - olfac…	THOC2: thoc2: Not_in_EXPR / MUT eye - gut - pericardium - heart - liver - anatomical system - head -
RegHsa0080898	122318080	122318096	GRIA3	0.920	NX_hs50	X	122316303	122318478	NA	NA		inconsistent	Sydney		x		GRIA3: gria3a: EXPR hypothalamus - rhombomere - thalamus - olfactory bulb - tegmentum - medulla oblongata - spinal cord - trigeminal ganglion - / Not_in_MUT gria3b: EXPR spinal cord - optic tectum - hypothalamus - ventral telencephalon - tegmentum - medulla oblongata - dorsal telencephalon - whole organism - cranial ganglion - telencephalon - central nervous system - thalamus - rhombomere - olfac…	x	x		x		GRIA3: gria3a: EXPR hypothalamus - rhombomere - thalamus - olfactory bulb - tegmentum - medulla oblongata - spinal cord - trigeminal ganglion - / Not_in_MUT gria3b: EXPR spinal cord - optic tectum - hypothalamus - ventral telencephalon - tegmentum - medulla oblongata - dorsal telencephalon - whole organism - cranial ganglion - telencephalon - central nervous system - thalamus - rhombomere - olfac…
RegHsa0080903	122319842	122319860	GRIA3	0.980	NX_hs51	X	122319829	122321219	NA	otic vesicle		partially reproducible	Sydney	x	x		GRIA3: gria3a: EXPR hypothalamus - rhombomere - thalamus - olfactory bulb - tegmentum - medulla oblongata - spinal cord - trigeminal ganglion - / Not_in_MUT gria3b: EXPR spinal cord - optic tectum - hypothalamus - ventral telencephalon - tegmentum - medulla oblongata - dorsal telencephalon - whole organism - cranial ganglion - telencephalon - central nervous system - thalamus - rhombomere - olfac…	x	x		x		GRIA3: gria3a: EXPR hypothalamus - rhombomere - thalamus - olfactory bulb - tegmentum - medulla oblongata - spinal cord - trigeminal ganglion - / Not_in_MUT gria3b: EXPR spinal cord - optic tectum - hypothalamus - ventral telencephalon - tegmentum - medulla oblongata - dorsal telencephalon - whole organism - cranial ganglion - telencephalon - central nervous system - thalamus - rhombomere - olfac…
RegHsa0080904	122319860	122319875	GRIA3 THOC2	0.940	NX_hs51	X	122319829	122321219	NA	otic vesicle		partially reproducible	Sydney	x	x		GRIA3: gria3a: EXPR hypothalamus - rhombomere - thalamus - olfactory bulb - tegmentum - medulla oblongata - spinal cord - trigeminal ganglion - / Not_in_MUT gria3b: EXPR spinal cord - optic tectum - hypothalamus - ventral telencephalon - tegmentum - medulla oblongata - dorsal telencephalon - whole organism - cranial ganglion - telencephalon - central nervous system - thalamus - rhombomere - olfac…	x	x		x		GRIA3: gria3a: EXPR hypothalamus - rhombomere - thalamus - olfactory bulb - tegmentum - medulla oblongata - spinal cord - trigeminal ganglion - / Not_in_MUT gria3b: EXPR spinal cord - optic tectum - hypothalamus - ventral telencephalon - tegmentum - medulla oblongata - dorsal telencephalon - whole organism - cranial ganglion - telencephalon - central nervous system - thalamus - rhombomere - olfac…	THOC2: thoc2: Not_in_EXPR / MUT eye - gut - pericardium - heart - liver - anatomical system - head -
RegHsa0080905	122319985	122320286	GRIA3	0.937	NX_hs51	X	122319829	122321219	NA	otic vesicle		partially reproducible	Sydney	x	x		GRIA3: gria3a: EXPR hypothalamus - rhombomere - thalamus - olfactory bulb - tegmentum - medulla oblongata - spinal cord - trigeminal ganglion - / Not_in_MUT gria3b: EXPR spinal cord - optic tectum - hypothalamus - ventral telencephalon - tegmentum - medulla oblongata - dorsal telencephalon - whole organism - cranial ganglion - telencephalon - central nervous system - thalamus - rhombomere - olfac…	x	x		x		GRIA3: gria3a: EXPR hypothalamus - rhombomere - thalamus - olfactory bulb - tegmentum - medulla oblongata - spinal cord - trigeminal ganglion - / Not_in_MUT gria3b: EXPR spinal cord - optic tectum - hypothalamus - ventral telencephalon - tegmentum - medulla oblongata - dorsal telencephalon - whole organism - cranial ganglion - telencephalon - central nervous system - thalamus - rhombomere - olfac…
RegHsa0080906	122320313	122320418	GRIA3 THOC2 XIAP	0.960	NX_hs51	X	122319829	122321219	NA	otic vesicle		partially reproducible	Sydney	x	x		GRIA3: gria3a: EXPR hypothalamus - rhombomere - thalamus - olfactory bulb - tegmentum - medulla oblongata - spinal cord - trigeminal ganglion - / Not_in_MUT gria3b: EXPR spinal cord - optic tectum - hypothalamus - ventral telencephalon - tegmentum - medulla oblongata - dorsal telencephalon - whole organism - cranial ganglion - telencephalon - central nervous system - thalamus - rhombomere - olfac…	x	x		x		GRIA3: gria3a: EXPR hypothalamus - rhombomere - thalamus - olfactory bulb - tegmentum - medulla oblongata - spinal cord - trigeminal ganglion - / Not_in_MUT gria3b: EXPR spinal cord - optic tectum - hypothalamus - ventral telencephalon - tegmentum - medulla oblongata - dorsal telencephalon - whole organism - cranial ganglion - telencephalon - central nervous system - thalamus - rhombomere - olfac…	THOC2: thoc2: Not_in_EXPR / MUT eye - gut - pericardium - heart - liver - anatomical system - head -	XIAP: xiap: -
RegHsa0080907	122320419	122320434	GRIA3	0.960	NX_hs51	X	122319829	122321219	NA	otic vesicle		partially reproducible	Sydney	x	x		GRIA3: gria3a: EXPR hypothalamus - rhombomere - thalamus - olfactory bulb - tegmentum - medulla oblongata - spinal cord - trigeminal ganglion - / Not_in_MUT gria3b: EXPR spinal cord - optic tectum - hypothalamus - ventral telencephalon - tegmentum - medulla oblongata - dorsal telencephalon - whole organism - cranial ganglion - telencephalon - central nervous system - thalamus - rhombomere - olfac…	x	x		x		GRIA3: gria3a: EXPR hypothalamus - rhombomere - thalamus - olfactory bulb - tegmentum - medulla oblongata - spinal cord - trigeminal ganglion - / Not_in_MUT gria3b: EXPR spinal cord - optic tectum - hypothalamus - ventral telencephalon - tegmentum - medulla oblongata - dorsal telencephalon - whole organism - cranial ganglion - telencephalon - central nervous system - thalamus - rhombomere - olfac…
RegHsa0080908	122320441	122320477	GRIA3 THOC2 XIAP	0.960	NX_hs51	X	122319829	122321219	NA	otic vesicle		partially reproducible	Sydney	x	x		GRIA3: gria3a: EXPR hypothalamus - rhombomere - thalamus - olfactory bulb - tegmentum - medulla oblongata - spinal cord - trigeminal ganglion - / Not_in_MUT gria3b: EXPR spinal cord - optic tectum - hypothalamus - ventral telencephalon - tegmentum - medulla oblongata - dorsal telencephalon - whole organism - cranial ganglion - telencephalon - central nervous system - thalamus - rhombomere - olfac…	x	x		x		GRIA3: gria3a: EXPR hypothalamus - rhombomere - thalamus - olfactory bulb - tegmentum - medulla oblongata - spinal cord - trigeminal ganglion - / Not_in_MUT gria3b: EXPR spinal cord - optic tectum - hypothalamus - ventral telencephalon - tegmentum - medulla oblongata - dorsal telencephalon - whole organism - cranial ganglion - telencephalon - central nervous system - thalamus - rhombomere - olfac…	THOC2: thoc2: Not_in_EXPR / MUT eye - gut - pericardium - heart - liver - anatomical system - head -	XIAP: xiap: -
RegHsa0080909	122320599	122320610	GRIA3	0.950	NX_hs51	X	122319829	122321219	NA	otic vesicle		partially reproducible	Sydney	x	x		GRIA3: gria3a: EXPR hypothalamus - rhombomere - thalamus - olfactory bulb - tegmentum - medulla oblongata - spinal cord - trigeminal ganglion - / Not_in_MUT gria3b: EXPR spinal cord - optic tectum - hypothalamus - ventral telencephalon - tegmentum - medulla oblongata - dorsal telencephalon - whole organism - cranial ganglion - telencephalon - central nervous system - thalamus - rhombomere - olfac…	x	x		x		GRIA3: gria3a: EXPR hypothalamus - rhombomere - thalamus - olfactory bulb - tegmentum - medulla oblongata - spinal cord - trigeminal ganglion - / Not_in_MUT gria3b: EXPR spinal cord - optic tectum - hypothalamus - ventral telencephalon - tegmentum - medulla oblongata - dorsal telencephalon - whole organism - cranial ganglion - telencephalon - central nervous system - thalamus - rhombomere - olfac…
RegHsa0080910	122320865	122320878	GRIA3	0.940	NX_hs51	X	122319829	122321219	NA	otic vesicle		partially reproducible	Sydney	x	x		GRIA3: gria3a: EXPR hypothalamus - rhombomere - thalamus - olfactory bulb - tegmentum - medulla oblongata - spinal cord - trigeminal ganglion - / Not_in_MUT gria3b: EXPR spinal cord - optic tectum - hypothalamus - ventral telencephalon - tegmentum - medulla oblongata - dorsal telencephalon - whole organism - cranial ganglion - telencephalon - central nervous system - thalamus - rhombomere - olfac…	x	x		x		GRIA3: gria3a: EXPR hypothalamus - rhombomere - thalamus - olfactory bulb - tegmentum - medulla oblongata - spinal cord - trigeminal ganglion - / Not_in_MUT gria3b: EXPR spinal cord - optic tectum - hypothalamus - ventral telencephalon - tegmentum - medulla oblongata - dorsal telencephalon - whole organism - cranial ganglion - telencephalon - central nervous system - thalamus - rhombomere - olfac…
RegHsa0080911	122321171	122321456	GRIA3	0.960	NX_hs51	X	122319829	122321219	NA	otic vesicle		partially reproducible	Sydney	x	x		GRIA3: gria3a: EXPR hypothalamus - rhombomere - thalamus - olfactory bulb - tegmentum - medulla oblongata - spinal cord - trigeminal ganglion - / Not_in_MUT gria3b: EXPR spinal cord - optic tectum - hypothalamus - ventral telencephalon - tegmentum - medulla oblongata - dorsal telencephalon - whole organism - cranial ganglion - telencephalon - central nervous system - thalamus - rhombomere - olfac…	x	x		x		GRIA3: gria3a: EXPR hypothalamus - rhombomere - thalamus - olfactory bulb - tegmentum - medulla oblongata - spinal cord - trigeminal ganglion - / Not_in_MUT gria3b: EXPR spinal cord - optic tectum - hypothalamus - ventral telencephalon - tegmentum - medulla oblongata - dorsal telencephalon - whole organism - cranial ganglion - telencephalon - central nervous system - thalamus - rhombomere - olfac…
RegHsa0081088	122458300	122458699	XIAP GRIA3	0.916	NX_hs52	X	122458279	122460557	in progress	in progress		in progress	Sydney		x		GRIA3: gria3a: EXPR hypothalamus - rhombomere - thalamus - olfactory bulb - tegmentum - medulla oblongata - spinal cord - trigeminal ganglion - / Not_in_MUT gria3b: EXPR spinal cord - optic tectum - hypothalamus - ventral telencephalon - tegmentum - medulla oblongata - dorsal telencephalon - whole organism - cranial ganglion - telencephalon - central nervous system - thalamus - rhombomere - olfac…	x	x		x		XIAP: xiap: -	GRIA3: gria3a: EXPR hypothalamus - rhombomere - thalamus - olfactory bulb - tegmentum - medulla oblongata - spinal cord - trigeminal ganglion - / Not_in_MUT gria3b: EXPR spinal cord - optic tectum - hypothalamus - ventral telencephalon - tegmentum - medulla oblongata - dorsal telencephalon - whole organism - cranial ganglion - telencephalon - central nervous system - thalamus - rhombomere - olfac…
RegHsa0081089	122458887	122458903	XIAP GRIA3	0.890	NX_hs52	X	122458279	122460557	in progress	in progress		in progress	Sydney		x		GRIA3: gria3a: EXPR hypothalamus - rhombomere - thalamus - olfactory bulb - tegmentum - medulla oblongata - spinal cord - trigeminal ganglion - / Not_in_MUT gria3b: EXPR spinal cord - optic tectum - hypothalamus - ventral telencephalon - tegmentum - medulla oblongata - dorsal telencephalon - whole organism - cranial ganglion - telencephalon - central nervous system - thalamus - rhombomere - olfac…	x	x		x		XIAP: xiap: -	GRIA3: gria3a: EXPR hypothalamus - rhombomere - thalamus - olfactory bulb - tegmentum - medulla oblongata - spinal cord - trigeminal ganglion - / Not_in_MUT gria3b: EXPR spinal cord - optic tectum - hypothalamus - ventral telencephalon - tegmentum - medulla oblongata - dorsal telencephalon - whole organism - cranial ganglion - telencephalon - central nervous system - thalamus - rhombomere - olfac…
RegHsa0081090	122460101	122460113	GRIA3	0.940	NX_hs52	X	122458279	122460557	in progress	in progress		in progress	Sydney		x		GRIA3: gria3a: EXPR hypothalamus - rhombomere - thalamus - olfactory bulb - tegmentum - medulla oblongata - spinal cord - trigeminal ganglion - / Not_in_MUT gria3b: EXPR spinal cord - optic tectum - hypothalamus - ventral telencephalon - tegmentum - medulla oblongata - dorsal telencephalon - whole organism - cranial ganglion - telencephalon - central nervous system - thalamus - rhombomere - olfac…	x	x		x		GRIA3: gria3a: EXPR hypothalamus - rhombomere - thalamus - olfactory bulb - tegmentum - medulla oblongata - spinal cord - trigeminal ganglion - / Not_in_MUT gria3b: EXPR spinal cord - optic tectum - hypothalamus - ventral telencephalon - tegmentum - medulla oblongata - dorsal telencephalon - whole organism - cranial ganglion - telencephalon - central nervous system - thalamus - rhombomere - olfac…
RegHsa0081091	122460285	122460383	XIAP GRIA3	0.910	NX_hs52	X	122458279	122460557	in progress	in progress		in progress	Sydney		x		GRIA3: gria3a: EXPR hypothalamus - rhombomere - thalamus - olfactory bulb - tegmentum - medulla oblongata - spinal cord - trigeminal ganglion - / Not_in_MUT gria3b: EXPR spinal cord - optic tectum - hypothalamus - ventral telencephalon - tegmentum - medulla oblongata - dorsal telencephalon - whole organism - cranial ganglion - telencephalon - central nervous system - thalamus - rhombomere - olfac…	x	x		x		XIAP: xiap: -	GRIA3: gria3a: EXPR hypothalamus - rhombomere - thalamus - olfactory bulb - tegmentum - medulla oblongata - spinal cord - trigeminal ganglion - / Not_in_MUT gria3b: EXPR spinal cord - optic tectum - hypothalamus - ventral telencephalon - tegmentum - medulla oblongata - dorsal telencephalon - whole organism - cranial ganglion - telencephalon - central nervous system - thalamus - rhombomere - olfac…
RegHsa0031979	39377828	39378034	BCOR	0.910	NX_hs53	X	39377723	39379245	NA	pharyngeal arch;hindbrain;hypothalamus;telencephalon	X	reproducible	Sydney	x			BCOR: bcor: -	x			x		BCOR: bcor: -
RegHsa0031980	39378199	39379190	BCOR	0.933	NX_hs53	X	39377723	39379245	NA	pharyngeal arch;hindbrain;hypothalamus;telencephalon	X	reproducible	Sydney	x			BCOR: bcor: -	x			x		BCOR: bcor: -
RegHsa0032185	39670500	39670919	BCOR	0.917	NX_hs54	X	39670358	39671114	BCOR_p300_2#3-1;BCOR_p300_2#4-1;BCOR_p300_2#2-1	hindbrain;telencephalon	X	reproducible	Sydney	x			BCOR: bcor: -	x			x		BCOR: bcor: -
RegHsa0014947	18906137	18906295	GPR64 SCML1 CDKL5 PHKA2 SCML2 PPEF1	0.897	NX_hs55	X	18905599	18906613	NA	telencephalon	X	partially reproducible	Sydney	x			CDKL5: cdkl5: -	x	x		x		GPR64: no_ort	SCML1: no_ort	CDKL5: cdkl5: -	PHKA2: no_ort	SCML2: no_ort	PPEF1: ppef1: -
RegHsa0026198	31453772	31453964	DMD	0.910	NX_hs56	X	31453427	31454493	DMD_p300_1#2-1;DMD_p300_1#4-1;DMD_p300_1#10-1	hindbrain;telencephalon	X	reproducible	Sydney	x	x		DMD: dmd: EXPR unspecified - myotome - myoseptum - somite border - / MUT whole organism - muscle - skeletal muscle - slow muscle cell - skeletal muscle cell - fast muscle cell - thigmotaxis - larval locomotory behavior - satellite cell proliferation - skeletal muscle fiber development - musculoskeletal movement - somite - trunk musculature - vertical myoseptum - myotome -	x	x		x		DMD: dmd: EXPR unspecified - myotome - myoseptum - somite border - / MUT whole organism - muscle - skeletal muscle - slow muscle cell - skeletal muscle cell - fast muscle cell - thigmotaxis - larval locomotory behavior - satellite cell proliferation - skeletal muscle fiber development - musculoskeletal movement - somite - trunk musculature - vertical myoseptum - myotome -
RegHsa0081928	123351014	123351025	XIAP ODZ1	0.860	NX_hs57	X	123350936	123352501	GRIA3_p300_1#2-1;GRIA3_p300_1#4-1;GRIA3_p300_1#11-1	hindbrain;spinal cord		reproducible	Sydney	x	x	x	GRIA3: gria3a: EXPR hypothalamus - rhombomere - thalamus - olfactory bulb - tegmentum - medulla oblongata - spinal cord - trigeminal ganglion - / Not_in_MUT gria3b: EXPR spinal cord - optic tectum - hypothalamus - ventral telencephalon - tegmentum - medulla oblongata - dorsal telencephalon - whole organism - cranial ganglion - telencephalon - central nervous system - thalamus - rhombomere - olfac…	x					XIAP: xiap: -	ODZ1: no_ort
RegHsa0081929	123351131	123351173	XIAP ODZ1	0.860	NX_hs57	X	123350936	123352501	GRIA3_p300_1#2-1;GRIA3_p300_1#4-1;GRIA3_p300_1#11-1	hindbrain;spinal cord		reproducible	Sydney	x	x	x	GRIA3: gria3a: EXPR hypothalamus - rhombomere - thalamus - olfactory bulb - tegmentum - medulla oblongata - spinal cord - trigeminal ganglion - / Not_in_MUT gria3b: EXPR spinal cord - optic tectum - hypothalamus - ventral telencephalon - tegmentum - medulla oblongata - dorsal telencephalon - whole organism - cranial ganglion - telencephalon - central nervous system - thalamus - rhombomere - olfac…	x					XIAP: xiap: -	ODZ1: no_ort
RegHsa0081930	123351178	123351310	XIAP	0.880	NX_hs57	X	123350936	123352501	GRIA3_p300_1#2-1;GRIA3_p300_1#4-1;GRIA3_p300_1#11-1	hindbrain;spinal cord		reproducible	Sydney	x	x	x	GRIA3: gria3a: EXPR hypothalamus - rhombomere - thalamus - olfactory bulb - tegmentum - medulla oblongata - spinal cord - trigeminal ganglion - / Not_in_MUT gria3b: EXPR spinal cord - optic tectum - hypothalamus - ventral telencephalon - tegmentum - medulla oblongata - dorsal telencephalon - whole organism - cranial ganglion - telencephalon - central nervous system - thalamus - rhombomere - olfac…	x					XIAP: xiap: -
RegHsa0081931	123351514	123352138	XIAP	0.892	NX_hs57	X	123350936	123352501	GRIA3_p300_1#2-1;GRIA3_p300_1#4-1;GRIA3_p300_1#11-1	hindbrain;spinal cord		reproducible	Sydney	x	x	x	GRIA3: gria3a: EXPR hypothalamus - rhombomere - thalamus - olfactory bulb - tegmentum - medulla oblongata - spinal cord - trigeminal ganglion - / Not_in_MUT gria3b: EXPR spinal cord - optic tectum - hypothalamus - ventral telencephalon - tegmentum - medulla oblongata - dorsal telencephalon - whole organism - cranial ganglion - telencephalon - central nervous system - thalamus - rhombomere - olfac…	x					XIAP: xiap: -
RegHsa0081932	123352242	123352275	XIAP	0.880	NX_hs57	X	123350936	123352501	GRIA3_p300_1#2-1;GRIA3_p300_1#4-1;GRIA3_p300_1#11-1	hindbrain;spinal cord		reproducible	Sydney	x	x	x	GRIA3: gria3a: EXPR hypothalamus - rhombomere - thalamus - olfactory bulb - tegmentum - medulla oblongata - spinal cord - trigeminal ganglion - / Not_in_MUT gria3b: EXPR spinal cord - optic tectum - hypothalamus - ventral telencephalon - tegmentum - medulla oblongata - dorsal telencephalon - whole organism - cranial ganglion - telencephalon - central nervous system - thalamus - rhombomere - olfac…	x					XIAP: xiap: -
RegHsa0081933	123352381	123352498	XIAP	0.880	NX_hs57	X	123350936	123352501	GRIA3_p300_1#2-1;GRIA3_p300_1#4-1;GRIA3_p300_1#11-1	hindbrain;spinal cord		reproducible	Sydney	x	x	x	GRIA3: gria3a: EXPR hypothalamus - rhombomere - thalamus - olfactory bulb - tegmentum - medulla oblongata - spinal cord - trigeminal ganglion - / Not_in_MUT gria3b: EXPR spinal cord - optic tectum - hypothalamus - ventral telencephalon - tegmentum - medulla oblongata - dorsal telencephalon - whole organism - cranial ganglion - telencephalon - central nervous system - thalamus - rhombomere - olfac…	x					XIAP: xiap: -
RegHsa0081947	123364430	123364738	XIAP	0.890	NX_hs58	X	123364367	123365761	GRIA3_p300_2#5-2;GRIA3_p300_2#10-1;GRIA3_p300_2#15-1	telencephalon	X	reproducible	Sydney	x	x	x	GRIA3: gria3a: EXPR hypothalamus - rhombomere - thalamus - olfactory bulb - tegmentum - medulla oblongata - spinal cord - trigeminal ganglion - / Not_in_MUT gria3b: EXPR spinal cord - optic tectum - hypothalamus - ventral telencephalon - tegmentum - medulla oblongata - dorsal telencephalon - whole organism - cranial ganglion - telencephalon - central nervous system - thalamus - rhombomere - olfac…	x					XIAP: xiap: -
RegHsa0081948	123364738	123364773	XIAP STAG2 THOC2	0.890	NX_hs58	X	123364367	123365761	GRIA3_p300_2#5-2;GRIA3_p300_2#10-1;GRIA3_p300_2#15-1	telencephalon	X	reproducible	Sydney	x	x	x	GRIA3: gria3a: EXPR hypothalamus - rhombomere - thalamus - olfactory bulb - tegmentum - medulla oblongata - spinal cord - trigeminal ganglion - / Not_in_MUT gria3b: EXPR spinal cord - optic tectum - hypothalamus - ventral telencephalon - tegmentum - medulla oblongata - dorsal telencephalon - whole organism - cranial ganglion - telencephalon - central nervous system - thalamus - rhombomere - olfac…	x	x	x			XIAP: xiap: -	STAG2: stag2b: - stag2a: -	THOC2: thoc2: Not_in_EXPR / MUT eye - gut - pericardium - heart - liver - anatomical system - head -
RegHsa0081949	123364785	123364807	XIAP	0.910	NX_hs58	X	123364367	123365761	GRIA3_p300_2#5-2;GRIA3_p300_2#10-1;GRIA3_p300_2#15-1	telencephalon	X	reproducible	Sydney	x	x	x	GRIA3: gria3a: EXPR hypothalamus - rhombomere - thalamus - olfactory bulb - tegmentum - medulla oblongata - spinal cord - trigeminal ganglion - / Not_in_MUT gria3b: EXPR spinal cord - optic tectum - hypothalamus - ventral telencephalon - tegmentum - medulla oblongata - dorsal telencephalon - whole organism - cranial ganglion - telencephalon - central nervous system - thalamus - rhombomere - olfac…	x					XIAP: xiap: -
RegHsa0081950	123364825	123364851	XIAP STAG2 THOC2	0.920	NX_hs58	X	123364367	123365761	GRIA3_p300_2#5-2;GRIA3_p300_2#10-1;GRIA3_p300_2#15-1	telencephalon	X	reproducible	Sydney	x	x	x	GRIA3: gria3a: EXPR hypothalamus - rhombomere - thalamus - olfactory bulb - tegmentum - medulla oblongata - spinal cord - trigeminal ganglion - / Not_in_MUT gria3b: EXPR spinal cord - optic tectum - hypothalamus - ventral telencephalon - tegmentum - medulla oblongata - dorsal telencephalon - whole organism - cranial ganglion - telencephalon - central nervous system - thalamus - rhombomere - olfac…	x	x	x			XIAP: xiap: -	STAG2: stag2b: - stag2a: -	THOC2: thoc2: Not_in_EXPR / MUT eye - gut - pericardium - heart - liver - anatomical system - head -
RegHsa0081951	123364851	123364991	XIAP	0.930	NX_hs58	X	123364367	123365761	GRIA3_p300_2#5-2;GRIA3_p300_2#10-1;GRIA3_p300_2#15-1	telencephalon	X	reproducible	Sydney	x	x	x	GRIA3: gria3a: EXPR hypothalamus - rhombomere - thalamus - olfactory bulb - tegmentum - medulla oblongata - spinal cord - trigeminal ganglion - / Not_in_MUT gria3b: EXPR spinal cord - optic tectum - hypothalamus - ventral telencephalon - tegmentum - medulla oblongata - dorsal telencephalon - whole organism - cranial ganglion - telencephalon - central nervous system - thalamus - rhombomere - olfac…	x					XIAP: xiap: -
RegHsa0081952	123365102	123365420	XIAP	0.916	NX_hs58	X	123364367	123365761	GRIA3_p300_2#5-2;GRIA3_p300_2#10-1;GRIA3_p300_2#15-1	telencephalon	X	reproducible	Sydney	x	x	x	GRIA3: gria3a: EXPR hypothalamus - rhombomere - thalamus - olfactory bulb - tegmentum - medulla oblongata - spinal cord - trigeminal ganglion - / Not_in_MUT gria3b: EXPR spinal cord - optic tectum - hypothalamus - ventral telencephalon - tegmentum - medulla oblongata - dorsal telencephalon - whole organism - cranial ganglion - telencephalon - central nervous system - thalamus - rhombomere - olfac…	x					XIAP: xiap: -
RegHsa0081987	123408748	123408978	XIAP	0.880	NX_hs59	X	123408432	123409439	GRIA3_p300_3#1-1;GRIA3_p300_3#15-1;GRIA3_p300_3#19-1/3	hindbrain;spinal cord;telencephalon	X	partially reproducible	Sydney	x	x	x	GRIA3: gria3a: EXPR hypothalamus - rhombomere - thalamus - olfactory bulb - tegmentum - medulla oblongata - spinal cord - trigeminal ganglion - / Not_in_MUT gria3b: EXPR spinal cord - optic tectum - hypothalamus - ventral telencephalon - tegmentum - medulla oblongata - dorsal telencephalon - whole organism - cranial ganglion - telencephalon - central nervous system - thalamus - rhombomere - olfac…	x					XIAP: xiap: -
RegHsa0042599	53711148	53712085	RIBC1 HSD17B10 SMC1A IQSEC2 KDM5C HUWE1	0.880	NX_hs60	X	53711755	53712924	NA	hindbrain;spinal cord;diencephalon;midbrain;telencephalon	X	partially reproducible	Sydney	x			HUWE1: huwe1: -	x	x	x	x		RIBC1: ribc1: EXPR Diff_stage / Not_in_MUT	HSD17B10: hsd17b10: EXPR Diff_stage / Not_in_MUT	SMC1A: smc1al: EXPR ciliary marginal zone - forebrain ventricle - pharyngeal arch 3-7 - gut - midbrain hindbrain boundary - fourth ventricle - pectoral fin - rhombomere - otic vesicle - / MUT yolk - whole organism - central nervous system - brain - cell aging - trunk - smc1a: -	IQSEC2: no_ort	KDM5C: kdm5c: EXPR head - / MUT embryo development - brain - cell death - neuron death - whole organism -	HUWE1: huwe1: -
RegHsa0099810	149949993	149950028	HMGB3 MTM1 MAMLD1 CD99L2 MTMR1 GPR50	0.680	NX_hs61	X	149949855	149950948	NA	NA		inconsistent	Sydney		x		MTM1: mtm1: EXPR Diff_stage / MUT skeletal muscle cell - locomotory behavior - phosphatidylinositol dephosphorylation - musculoskeletal movement, spinal reflex action - ball - extension - trunk musculature - whole organism - head - trunk - neuromuscular junction development - post-vent region - hatching -	x	x		x		HMGB3: hmgb3b: EXPR Diff_stage / Not_in_MUT hmgb3a: EXPR pectoral fin bud - central nervous system - / Not_in_MUT	MTM1: mtm1: EXPR Diff_stage / MUT skeletal muscle cell - locomotory behavior - phosphatidylinositol dephosphorylation - musculoskeletal movement, spinal reflex action - ball - extension - trunk musculature - whole organism - head - trunk - neuromuscular junction development - post-vent region - hatching -	MAMLD1: no_ort	CD99L2: cd99l2: EXPR central nervous system - unspecified - retina - / Not_in_MUT	MTMR1: mtmr1b: - mtmr1a: EXPR central nervous system - retina - / Not_in_MUT	GPR50: no_ort
RegHsa0100073	150408095	150408712	FATE1 PRRG3	0.820	NX_hs62	X	150407861	150409028	MTM1_p300_2#10-1;MTM1_p300_2#11-1;MTM1_p300_2#12-1	telencephalon;hypothalamus	X	reproducible	Sydney	x	x		MTM1: mtm1: EXPR Diff_stage / MUT skeletal muscle cell - locomotory behavior - phosphatidylinositol dephosphorylation - musculoskeletal movement, spinal reflex action - ball - extension - trunk musculature - whole organism - head - trunk - neuromuscular junction development - post-vent region - hatching -	x					FATE1: no_ort	PRRG3: no_ort
RegHsa0100074	150408960	150408975	FATE1 PRRG3	0.820	NX_hs62	X	150407861	150409028	MTM1_p300_2#10-1;MTM1_p300_2#11-1;MTM1_p300_2#12-1	telencephalon;hypothalamus	X	reproducible	Sydney	x	x		MTM1: mtm1: EXPR Diff_stage / MUT skeletal muscle cell - locomotory behavior - phosphatidylinositol dephosphorylation - musculoskeletal movement, spinal reflex action - ball - extension - trunk musculature - whole organism - head - trunk - neuromuscular junction development - post-vent region - hatching -	x					FATE1: no_ort	PRRG3: no_ort
RegHsa0013577	17567101	17567141	REPS2	0.880	NX_hs63	X	17567122	17568133	NHS_p300_1#1-1;NHS_p300_1#2-1;NHS_p300_1#12-1	telencephalon;hypothalamus	X	reproducible	Sydney	x			NHS: nhsa: - nhsb: -	x					REPS2: no_ort
RegHsa0013578	17567289	17567326	REPS2	0.880	NX_hs63	X	17567122	17568133	NHS_p300_1#1-1;NHS_p300_1#2-1;NHS_p300_1#12-1	telencephalon;hypothalamus	X	reproducible	Sydney	x			NHS: nhsa: - nhsb: -	x					REPS2: no_ort
RegHsa0013579	17567598	17567693	REPS2	0.900	NX_hs63	X	17567122	17568133	NHS_p300_1#1-1;NHS_p300_1#2-1;NHS_p300_1#12-1	telencephalon;hypothalamus	X	reproducible	Sydney	x			NHS: nhsa: - nhsb: -	x					REPS2: no_ort
RegHsa0013479	17474388	17474503	REPS2	0.930	NX_hs64	X	17474456	17475383	NHS_p300_2#8-1;NHS_p300_2#11-1;NHS_p300_2#16-1	floor plate telencephalic region;telencephalon	X	reproducible	Sydney	x			NHS: nhsa: - nhsb: -	x					REPS2: no_ort
RegHsa0013480	17474677	17474980	REPS2	0.946	NX_hs64	X	17474456	17475383	NHS_p300_2#8-1;NHS_p300_2#11-1;NHS_p300_2#16-1	floor plate telencephalic region;telencephalon	X	reproducible	Sydney	x			NHS: nhsa: - nhsb: -	x					REPS2: no_ort
RegHsa0049410	71362109	71362216	RPS4X PHKA1	0.963	NX_hs65	X	71361730	71363009	NA	hypothalamus	X	partially reproducible	Sydney	x	x	x	NLGN3: nlgn3b: EXPR medulla oblongata - tegmentum - preoptic area - retinal neural layer - hypothalamus - olfactory bulb - optic tectum - diencephalon - thalamus - hindbrain - peripheral olfactory organ - spinal cord - telencephalon - midbrain - / Not_in_MUT nlgn3a: EXPR telencephalon - olfactory bulb - medulla oblongata - preoptic area - retinal neural layer - ventral hypothalamic zone - hindbra…	x	x	x			RPS4X: rps4x: EXPR Diff_stage / MUT lens - hindbrain - midbrain - otic placode - retina - optic tectum - head - trunk - forebrain - post-vent region - fin - ball - extension - cerebellum - telencephalon -	PHKA1: phka1: -
RegHsa0049411	71362332	71362600	RPS4X PHKA1 HDAC8	0.884	NX_hs65	X	71361730	71363009	NA	hypothalamus	X	partially reproducible	Sydney	x	x	x	NLGN3: nlgn3b: EXPR medulla oblongata - tegmentum - preoptic area - retinal neural layer - hypothalamus - olfactory bulb - optic tectum - diencephalon - thalamus - hindbrain - peripheral olfactory organ - spinal cord - telencephalon - midbrain - / Not_in_MUT nlgn3a: EXPR telencephalon - olfactory bulb - medulla oblongata - preoptic area - retinal neural layer - ventral hypothalamic zone - hindbra…	x	x	x			RPS4X: rps4x: EXPR Diff_stage / MUT lens - hindbrain - midbrain - otic placode - retina - optic tectum - head - trunk - forebrain - post-vent region - fin - ball - extension - cerebellum - telencephalon -	PHKA1: phka1: -	HDAC8: hdac8: EXPR Diff_stage / Not_in_MUT
RegHsa0046370	67318211	67318231	YIPF6 AR STARD8 OPHN1	0.860	NX_hs66	X	67317834	67319141	OPHN1_p300_1#2-1;OPHN1_p300_1#5-1;OPHN1_p300_1#6-1	pharyngeal arch;hindbrain;telencephalon	X	partially reproducible	Sydney	x			OPHN1: ophn1: EXPR Diff_stage / Not_in_MUT	x	x		x		YIPF6: yipf6: -	AR: ar: EXPR peripheral olfactory organ - whole organism - hypothalamus - / Not_in_MUT	STARD8: stard8: -	OPHN1: ophn1: EXPR Diff_stage / Not_in_MUT
RegHsa0046371	67318426	67318473	YIPF6 AR STARD8 OPHN1	0.860	NX_hs66	X	67317834	67319141	OPHN1_p300_1#2-1;OPHN1_p300_1#5-1;OPHN1_p300_1#6-1	pharyngeal arch;hindbrain;telencephalon	X	partially reproducible	Sydney	x			OPHN1: ophn1: EXPR Diff_stage / Not_in_MUT	x	x		x		YIPF6: yipf6: -	AR: ar: EXPR peripheral olfactory organ - whole organism - hypothalamus - / Not_in_MUT	STARD8: stard8: -	OPHN1: ophn1: EXPR Diff_stage / Not_in_MUT
RegHsa0046372	67319125	67319158	YIPF6 AR STARD8 OPHN1	0.740	NX_hs66	X	67317834	67319141	OPHN1_p300_1#2-1;OPHN1_p300_1#5-1;OPHN1_p300_1#6-1	pharyngeal arch;hindbrain;telencephalon	X	partially reproducible	Sydney	x			OPHN1: ophn1: EXPR Diff_stage / Not_in_MUT	x	x		x		YIPF6: yipf6: -	AR: ar: EXPR peripheral olfactory organ - whole organism - hypothalamus - / Not_in_MUT	STARD8: stard8: -	OPHN1: ophn1: EXPR Diff_stage / Not_in_MUT
RegHsa0046639	67641082	67641101	YIPF6 STARD8 OPHN1	0.790	NX_hs67	X	67641067	67642096	NA	notochord;muscle		partially reproducible	Sydney	x			OPHN1: ophn1: EXPR Diff_stage / Not_in_MUT	x	x		x		YIPF6: yipf6: -	STARD8: stard8: -	OPHN1: ophn1: EXPR Diff_stage / Not_in_MUT
RegHsa0046640	67641106	67641137	YIPF6 STARD8	0.830	NX_hs67	X	67641067	67642096	NA	notochord;muscle		partially reproducible	Sydney	x			OPHN1: ophn1: EXPR Diff_stage / Not_in_MUT	x					YIPF6: yipf6: -	STARD8: stard8: -
RegHsa0046641	67641441	67641600	YIPF6 STARD8	0.760	NX_hs67	X	67641067	67642096	NA	notochord;muscle		partially reproducible	Sydney	x			OPHN1: ophn1: EXPR Diff_stage / Not_in_MUT	x					YIPF6: yipf6: -	STARD8: stard8: -
RegHsa0046642	67641734	67641809	YIPF6	0.793	NX_hs67	X	67641067	67642096	NA	notochord;muscle		partially reproducible	Sydney	x			OPHN1: ophn1: EXPR Diff_stage / Not_in_MUT	x					YIPF6: yipf6: -
RegHsa0078420	118360485	118360698	DOCK11 CXorf56 RNF113A PGRMC1 LONRF3 NKAP UPF3B UBE2A SLC25A5	0.860	NX_hs68	X	118360124	118361234	NA	NA		inconsistent	Sydney				UBE2A: ube2a: EXPR Diff_stage / Not_in_MUT	x	x		x		DOCK11: dock11: -	CXorf56: no_ort	RNF113A: rnf113a: EXPR Diff_stage / MUT eye - anatomical system - pericardium - trunk - head - gut - heart - liver - whole organism -	PGRMC1: no_ort	LONRF3: no_ort	NKAP: nkap: EXPR Diff_stage / MUT head - central nervous system - midbrain hindbrain boundary - pericardium - yolk - eye - whole organism - trunk - brain - gut - heart - liver -	UPF3B: upf3b: EXPR Diff_stage / Not_in_MUT	UBE2A: ube2a: EXPR Diff_stage / Not_in_MUT	SLC25A5: slc25a5: EXPR Diff_stage / MUT gut - liver - eye - head -
--	--	--	--	--	NX_hs69	X	118628298	118629458	NA	olfactory placode		partially reproducible	Sydney	x			UBE2A: ube2a: EXPR Diff_stage / Not_in_MUT						NA
RegHsa0078552	118555127	118555199	CXorf56 RNF113A PGRMC1 LONRF3 NKAP UPF3B UBE2A SLC25A5	0.860	NX_hs70	X	118554701	118555730	NA	NA		inconsistent	Sydney				UBE2A: ube2a: EXPR Diff_stage / Not_in_MUT	x	x		x		CXorf56: no_ort	RNF113A: rnf113a: EXPR Diff_stage / MUT eye - anatomical system - pericardium - trunk - head - gut - heart - liver - whole organism -	PGRMC1: no_ort	LONRF3: no_ort	NKAP: nkap: EXPR Diff_stage / MUT head - central nervous system - midbrain hindbrain boundary - pericardium - yolk - eye - whole organism - trunk - brain - gut - heart - liver -	UPF3B: upf3b: EXPR Diff_stage / Not_in_MUT	UBE2A: ube2a: EXPR Diff_stage / Not_in_MUT	SLC25A5: slc25a5: EXPR Diff_stage / MUT gut - liver - eye - head -
RegHsa0048091	69653794	69653827	TEX11 EDA	0.880	NX_hs71	X	69653645	69655775	NA	NA		no GFP	Sydney				GDPD2: no_ort	x	x				TEX11: no_ort	EDA: eda: EXPR Diff_stage / MUT lepidotrichium - anal fin proximal radial - gill raker - scale - fin - anal fin distal radial - ceratobranchial 5 tooth - cranium - whole organism - pectoral fin - anal fin lepidotrichium - caudal fin lepidotrichium -
RegHsa0048092	69653909	69653923	SLC7A3 KIF4A DGAT2L6 AWAT2 IGBP1 AWAT1 OTUD6A DLG3	0.900	NX_hs71	X	69653645	69655775	NA	NA		no GFP	Sydney				GDPD2: no_ort	x	x				SLC7A3: slc7a3a: EXPR Diff_stage / Not_in_MUT slc7a3b: -	KIF4A: no_ort	DGAT2L6: no_ort	AWAT2: no_ort	IGBP1: igbp1: EXPR Diff_stage / Not_in_MUT	AWAT1: no_ort	OTUD6A: no_ort	DLG3: dlg3: EXPR central nervous system - eye - peripheral olfactory organ - / Not_in_MUT
RegHsa0048093	69654350	69654365	SLC7A3 KIF4A DGAT2L6 AWAT2 IGBP1 AWAT1 DLG3	0.920	NX_hs71	X	69653645	69655775	NA	NA		no GFP	Sydney				GDPD2: no_ort	x	x				SLC7A3: slc7a3a: EXPR Diff_stage / Not_in_MUT slc7a3b: -	KIF4A: no_ort	DGAT2L6: no_ort	AWAT2: no_ort	IGBP1: igbp1: EXPR Diff_stage / Not_in_MUT	AWAT1: no_ort	DLG3: dlg3: EXPR central nervous system - eye - peripheral olfactory organ - / Not_in_MUT
RegHsa0048094	69654526	69654544	SLC7A3 KIF4A DGAT2L6 AWAT2 IGBP1 AWAT1 OTUD6A DLG3	0.860	NX_hs71	X	69653645	69655775	NA	NA		no GFP	Sydney				GDPD2: no_ort	x	x				SLC7A3: slc7a3a: EXPR Diff_stage / Not_in_MUT slc7a3b: -	KIF4A: no_ort	DGAT2L6: no_ort	AWAT2: no_ort	IGBP1: igbp1: EXPR Diff_stage / Not_in_MUT	AWAT1: no_ort	OTUD6A: no_ort	DLG3: dlg3: EXPR central nervous system - eye - peripheral olfactory organ - / Not_in_MUT
RegHsa0048095	69655168	69655415	SLC7A3 KIF4A DGAT2L6 AWAT2 IGBP1 AWAT1 DLG3	0.900	NX_hs71	X	69653645	69655775	NA	NA		no GFP	Sydney				GDPD2: no_ort	x	x				SLC7A3: slc7a3a: EXPR Diff_stage / Not_in_MUT slc7a3b: -	KIF4A: no_ort	DGAT2L6: no_ort	AWAT2: no_ort	IGBP1: igbp1: EXPR Diff_stage / Not_in_MUT	AWAT1: no_ort	DLG3: dlg3: EXPR central nervous system - eye - peripheral olfactory organ - / Not_in_MUT
RegHsa0048096	69655638	69655664	SLC7A3 KIF4A DGAT2L6 AWAT2 IGBP1 AWAT1 OTUD6A DLG3	0.880	NX_hs71	X	69653645	69655775	NA	NA		no GFP	Sydney				GDPD2: no_ort	x	x				SLC7A3: slc7a3a: EXPR Diff_stage / Not_in_MUT slc7a3b: -	KIF4A: no_ort	DGAT2L6: no_ort	AWAT2: no_ort	IGBP1: igbp1: EXPR Diff_stage / Not_in_MUT	AWAT1: no_ort	OTUD6A: no_ort	DLG3: dlg3: EXPR central nervous system - eye - peripheral olfactory organ - / Not_in_MUT
RegHsa0040914	50346384	50346407	BMP15	0.820	NX_hs72	X	50346147	50347492	NA	hindbrain;pectoral fin;midbrain;otic vesicle		partially reproducible	Sydney	x			SHROOM4: shroom4: EXPR Diff_stage / Not_in_MUT	x	x				BMP15: bmp15: EXPR Diff_stage / MUT ovarian follicle development - oocyte maturation - oocyte - ovarian follicle -
RegHsa0040915	50346635	50346790	BMP15 SHROOM4	0.820	NX_hs72	X	50346147	50347492	NA	hindbrain;pectoral fin;midbrain;otic vesicle		partially reproducible	Sydney	x			SHROOM4: shroom4: EXPR Diff_stage / Not_in_MUT	x	x		x		BMP15: bmp15: EXPR Diff_stage / MUT ovarian follicle development - oocyte maturation - oocyte - ovarian follicle -	SHROOM4: shroom4: EXPR Diff_stage / Not_in_MUT
RegHsa0040916	50346956	50346985	BMP15	0.820	NX_hs72	X	50346147	50347492	NA	hindbrain;pectoral fin;midbrain;otic vesicle		partially reproducible	Sydney	x			SHROOM4: shroom4: EXPR Diff_stage / Not_in_MUT	x	x				BMP15: bmp15: EXPR Diff_stage / MUT ovarian follicle development - oocyte maturation - oocyte - ovarian follicle -
RegHsa0040917	50346996	50347173	SHROOM4	0.870	NX_hs72	X	50346147	50347492	NA	hindbrain;pectoral fin;midbrain;otic vesicle		partially reproducible	Sydney	x			SHROOM4: shroom4: EXPR Diff_stage / Not_in_MUT	x			x		SHROOM4: shroom4: EXPR Diff_stage / Not_in_MUT
RegHsa0040958	50386683	50386958	BMP15 SHROOM4	0.820	NX_hs73	X	50386678	50387696	NA	pharyngeal arch;pectoral fin;pronephric duct;epiphysis;blood vasculature;heart	X	partially reproducible	Sydney	x			SHROOM4: shroom4: EXPR Diff_stage / Not_in_MUT	x	x		x		BMP15: bmp15: EXPR Diff_stage / MUT ovarian follicle development - oocyte maturation - oocyte - ovarian follicle -	SHROOM4: shroom4: EXPR Diff_stage / Not_in_MUT
RegHsa0040982	50409785	50410176	BMP15	0.820	NX_hs74	X	50409319	50410266	NA	midbrain hindbrain boundary ;optic tectum ;spinal cord;midbrain;telencephalon;hypothalamus	X	partially reproducible	Sydney	x			SHROOM4: shroom4: EXPR Diff_stage / Not_in_MUT	x	x				BMP15: bmp15: EXPR Diff_stage / MUT ovarian follicle development - oocyte maturation - oocyte - ovarian follicle -
RegHsa0040988	50427970	50428172	BMP15	0.820	NX_hs75	X	50427803	50428591	NA	NA		inconsistent	Sydney				SHROOM4: shroom4: EXPR Diff_stage / Not_in_MUT	x	x				BMP15: bmp15: EXPR Diff_stage / MUT ovarian follicle development - oocyte maturation - oocyte - ovarian follicle -
RegHsa0041019	50449736	50449794	BMP15	0.860	NX_hs76	X	50449670	50450692	NA	pectoral fin		partially reproducible	Sydney	x			SHROOM4: shroom4: EXPR Diff_stage / Not_in_MUT	x	x				BMP15: bmp15: EXPR Diff_stage / MUT ovarian follicle development - oocyte maturation - oocyte - ovarian follicle -
RegHsa0041020	50449909	50450140	BMP15	0.845	NX_hs76	X	50449670	50450692	NA	pectoral fin		partially reproducible	Sydney	x			SHROOM4: shroom4: EXPR Diff_stage / Not_in_MUT	x	x				BMP15: bmp15: EXPR Diff_stage / MUT ovarian follicle development - oocyte maturation - oocyte - ovarian follicle -
RegHsa0041021	50450327	50450355	BMP15	0.860	NX_hs76	X	50449670	50450692	NA	pectoral fin		partially reproducible	Sydney	x			SHROOM4: shroom4: EXPR Diff_stage / Not_in_MUT	x	x				BMP15: bmp15: EXPR Diff_stage / MUT ovarian follicle development - oocyte maturation - oocyte - ovarian follicle -
RegHsa0041022	50450461	50450706	BMP15	0.860	NX_hs76	X	50449670	50450692	NA	pectoral fin		partially reproducible	Sydney	x			SHROOM4: shroom4: EXPR Diff_stage / Not_in_MUT	x	x				BMP15: bmp15: EXPR Diff_stage / MUT ovarian follicle development - oocyte maturation - oocyte - ovarian follicle -
RegHsa0041024	50451341	50451707	BMP15	0.860	NX_hs77	X	50451247	50452543	SHROOM4_hs6#12-1;SHROOM4_hs6#14-1;SHROOM4_hs6#15-1	telencephalon	X	reproducible	Sydney	x			SHROOM4: shroom4: EXPR Diff_stage / Not_in_MUT	x	x				BMP15: bmp15: EXPR Diff_stage / MUT ovarian follicle development - oocyte maturation - oocyte - ovarian follicle -
RegHsa0041025	50452016	50452035	BMP15	0.790	NX_hs77	X	50451247	50452543	SHROOM4_hs6#12-1;SHROOM4_hs6#14-1;SHROOM4_hs6#15-1	telencephalon	X	reproducible	Sydney	x			SHROOM4: shroom4: EXPR Diff_stage / Not_in_MUT	x	x				BMP15: bmp15: EXPR Diff_stage / MUT ovarian follicle development - oocyte maturation - oocyte - ovarian follicle -
RegHsa0041026	50452296	50452326	BMP15	0.830	NX_hs77	X	50451247	50452543	SHROOM4_hs6#12-1;SHROOM4_hs6#14-1;SHROOM4_hs6#15-1	telencephalon	X	reproducible	Sydney	x			SHROOM4: shroom4: EXPR Diff_stage / Not_in_MUT	x	x				BMP15: bmp15: EXPR Diff_stage / MUT ovarian follicle development - oocyte maturation - oocyte - ovarian follicle -
RegHsa0041027	50452448	50452573	BMP15	0.830	NX_hs77	X	50451247	50452543	SHROOM4_hs6#12-1;SHROOM4_hs6#14-1;SHROOM4_hs6#15-1	telencephalon	X	reproducible	Sydney	x			SHROOM4: shroom4: EXPR Diff_stage / Not_in_MUT	x	x				BMP15: bmp15: EXPR Diff_stage / MUT ovarian follicle development - oocyte maturation - oocyte - ovarian follicle -
RegHsa0041068	50509265	50509276	BMP15	0.830	NX_hs78	X	50509120	50510361	NA	spinal cord;telencephalon	X	partially reproducible	Sydney	x			SHROOM4: shroom4: EXPR Diff_stage / Not_in_MUT	x	x				BMP15: bmp15: EXPR Diff_stage / MUT ovarian follicle development - oocyte maturation - oocyte - ovarian follicle -
RegHsa0041069	50509426	50509804	BMP15	0.860	NX_hs78	X	50509120	50510361	NA	spinal cord;telencephalon	X	partially reproducible	Sydney	x			SHROOM4: shroom4: EXPR Diff_stage / Not_in_MUT	x	x				BMP15: bmp15: EXPR Diff_stage / MUT ovarian follicle development - oocyte maturation - oocyte - ovarian follicle -
RegHsa0041073	50511651	50511662	BMP15	0.860	NX_hs79	X	50511653	50512713	SHROOM4_hs8#1-1;SHROOM4_hs8#2-1;SHROOM4_hs8#4-1;SHROOM4_hs8#7-2	telencephalon	X	reproducible	Sydney	x			SHROOM4: shroom4: EXPR Diff_stage / Not_in_MUT	x	x				BMP15: bmp15: EXPR Diff_stage / MUT ovarian follicle development - oocyte maturation - oocyte - ovarian follicle -
RegHsa0041074	50512016	50512092	BMP15	0.860	NX_hs79	X	50511653	50512713	SHROOM4_hs8#1-1;SHROOM4_hs8#2-1;SHROOM4_hs8#4-1;SHROOM4_hs8#7-2	telencephalon	X	reproducible	Sydney	x			SHROOM4: shroom4: EXPR Diff_stage / Not_in_MUT	x	x				BMP15: bmp15: EXPR Diff_stage / MUT ovarian follicle development - oocyte maturation - oocyte - ovarian follicle -
RegHsa0041075	50512284	50512685	BMP15	0.860	NX_hs79	X	50511653	50512713	SHROOM4_hs8#1-1;SHROOM4_hs8#2-1;SHROOM4_hs8#4-1;SHROOM4_hs8#7-2	telencephalon	X	reproducible	Sydney	x			SHROOM4: shroom4: EXPR Diff_stage / Not_in_MUT	x	x				BMP15: bmp15: EXPR Diff_stage / MUT ovarian follicle development - oocyte maturation - oocyte - ovarian follicle -
RegHsa0041076	50513275	50513377	BMP15	0.860	NX_hs80	X	50513196	50514147	NA	pharyngeal arch;pectoral fin;hypothalamus	X	reproducible	Sydney	x			SHROOM4: shroom4: EXPR Diff_stage / Not_in_MUT	x	x				BMP15: bmp15: EXPR Diff_stage / MUT ovarian follicle development - oocyte maturation - oocyte - ovarian follicle -
RegHsa0041077	50513605	50514041	BMP15	0.860	NX_hs80	X	50513196	50514147	NA	pharyngeal arch;pectoral fin;hypothalamus	X	reproducible	Sydney	x			SHROOM4: shroom4: EXPR Diff_stage / Not_in_MUT	x	x				BMP15: bmp15: EXPR Diff_stage / MUT ovarian follicle development - oocyte maturation - oocyte - ovarian follicle -
RegHsa0041101	50541829	50542100	BMP15	0.860	NX_hs81	X	50541783	50542757	NA	pharyngeal arch;pectoral fin		partially reproducible	Sydney	x			SHROOM4: shroom4: EXPR Diff_stage / Not_in_MUT	x	x				BMP15: bmp15: EXPR Diff_stage / MUT ovarian follicle development - oocyte maturation - oocyte - ovarian follicle -
RegHsa0041102	50542514	50542653	BMP15	0.860	NX_hs81	X	50541783	50542757	NA	pharyngeal arch;pectoral fin		partially reproducible	Sydney	x			SHROOM4: shroom4: EXPR Diff_stage / Not_in_MUT	x	x				BMP15: bmp15: EXPR Diff_stage / MUT ovarian follicle development - oocyte maturation - oocyte - ovarian follicle -
RegHsa0041129	50557302	50558166	BMP15	0.860	NX_hs82	X	50557045	50558074	NA	MHB;pectoral fin		partially reproducible	Sydney	x			SHROOM4: shroom4: EXPR Diff_stage / Not_in_MUT	x	x				BMP15: bmp15: EXPR Diff_stage / MUT ovarian follicle development - oocyte maturation - oocyte - ovarian follicle -
RegHsa0041129	50557302	50558166	BMP15	0.860		X	50557045	50558074	in progress	in progress		in progress	Sydney				SHROOM4: shroom4: EXPR Diff_stage / Not_in_MUT	x	x				BMP15: bmp15: EXPR Diff_stage / MUT ovarian follicle development - oocyte maturation - oocyte - ovarian follicle -
RegHsa0041099	50539043	50539068	AKAP4 BMP15	0.740	NX_hs83	X	50538517	50540882	NA	epiphysis	X	partially reproducible	Sydney	x			SHROOM4: shroom4: EXPR Diff_stage / Not_in_MUT	x	x				AKAP4: no_ort	BMP15: bmp15: EXPR Diff_stage / MUT ovarian follicle development - oocyte maturation - oocyte - ovarian follicle -
RegHsa0041100	50539668	50539916	BMP15	0.860	NX_hs83	X	50538517	50540882	NA	epiphysis	X	partially reproducible	Sydney	x			SHROOM4: shroom4: EXPR Diff_stage / Not_in_MUT	x	x				BMP15: bmp15: EXPR Diff_stage / MUT ovarian follicle development - oocyte maturation - oocyte - ovarian follicle -
RegHsa0041101	50541829	50542100	BMP15	0.860	NX_hs84	X	50540807	50543046	NA	pectoral fin		reproducible	Sydney	x			SHROOM4: shroom4: EXPR Diff_stage / Not_in_MUT	x	x				BMP15: bmp15: EXPR Diff_stage / MUT ovarian follicle development - oocyte maturation - oocyte - ovarian follicle -
RegHsa0041102	50542514	50542653	BMP15	0.860	NX_hs84	X	50540807	50543046	NA	pectoral fin		reproducible	Sydney	x			SHROOM4: shroom4: EXPR Diff_stage / Not_in_MUT	x	x				BMP15: bmp15: EXPR Diff_stage / MUT ovarian follicle development - oocyte maturation - oocyte - ovarian follicle -
RegHsa0041103	50542806	50542904	BMP15	0.825	NX_hs84	X	50540807	50543046	NA	pectoral fin		reproducible	Sydney	x			SHROOM4: shroom4: EXPR Diff_stage / Not_in_MUT	x	x				BMP15: bmp15: EXPR Diff_stage / MUT ovarian follicle development - oocyte maturation - oocyte - ovarian follicle -
RegHsa0041103	50542806	50542904	BMP15	0.825	NX_hs85	X	50542851	50545579	NA	NA		inconsistent	Sydney				SHROOM4: shroom4: EXPR Diff_stage / Not_in_MUT	x	x				BMP15: bmp15: EXPR Diff_stage / MUT ovarian follicle development - oocyte maturation - oocyte - ovarian follicle -
RegHsa0041104	50543272	50543297	BMP15	0.790	NX_hs85	X	50542851	50545579	NA	NA		inconsistent	Sydney				SHROOM4: shroom4: EXPR Diff_stage / Not_in_MUT	x	x				BMP15: bmp15: EXPR Diff_stage / MUT ovarian follicle development - oocyte maturation - oocyte - ovarian follicle -
RegHsa0041105	50543399	50543470	AKAP4 BMP15	0.740	NX_hs85	X	50542851	50545579	NA	NA		inconsistent	Sydney				SHROOM4: shroom4: EXPR Diff_stage / Not_in_MUT	x	x				AKAP4: no_ort	BMP15: bmp15: EXPR Diff_stage / MUT ovarian follicle development - oocyte maturation - oocyte - ovarian follicle -
RegHsa0041106	50543760	50544044	BMP15	0.847	NX_hs85	X	50542851	50545579	NA	NA		inconsistent	Sydney				SHROOM4: shroom4: EXPR Diff_stage / Not_in_MUT	x	x				BMP15: bmp15: EXPR Diff_stage / MUT ovarian follicle development - oocyte maturation - oocyte - ovarian follicle -
RegHsa0041107	50544304	50544582	SHROOM4 BMP15	0.830	NX_hs85	X	50542851	50545579	NA	NA		inconsistent	Sydney				SHROOM4: shroom4: EXPR Diff_stage / Not_in_MUT	x	x		x		SHROOM4: shroom4: EXPR Diff_stage / Not_in_MUT	BMP15: bmp15: EXPR Diff_stage / MUT ovarian follicle development - oocyte maturation - oocyte - ovarian follicle -
RegHsa0041108	50544582	50544737	BMP15	0.850	NX_hs85	X	50542851	50545579	NA	NA		inconsistent	Sydney				SHROOM4: shroom4: EXPR Diff_stage / Not_in_MUT	x	x				BMP15: bmp15: EXPR Diff_stage / MUT ovarian follicle development - oocyte maturation - oocyte - ovarian follicle -
RegHsa0041109	50544961	50544991	BMP15	0.860	NX_hs85	X	50542851	50545579	NA	NA		inconsistent	Sydney				SHROOM4: shroom4: EXPR Diff_stage / Not_in_MUT	x	x				BMP15: bmp15: EXPR Diff_stage / MUT ovarian follicle development - oocyte maturation - oocyte - ovarian follicle -
RegHsa0041110	50545178	50545188	SHROOM4 BMP15	0.830	NX_hs85	X	50542851	50545579	NA	NA		inconsistent	Sydney				SHROOM4: shroom4: EXPR Diff_stage / Not_in_MUT	x	x		x		SHROOM4: shroom4: EXPR Diff_stage / Not_in_MUT	BMP15: bmp15: EXPR Diff_stage / MUT ovarian follicle development - oocyte maturation - oocyte - ovarian follicle -
RegHsa0041111	50545210	50545266	BMP15	0.860	NX_hs85	X	50542851	50545579	NA	NA		inconsistent	Sydney				SHROOM4: shroom4: EXPR Diff_stage / Not_in_MUT	x	x				BMP15: bmp15: EXPR Diff_stage / MUT ovarian follicle development - oocyte maturation - oocyte - ovarian follicle -
RegHsa0040921	50350369	50350381	BMP15	0.780	NX_hs86	X	50350070	50351726	in progress	in progress		in progress	Sydney				SHROOM4: shroom4: EXPR Diff_stage / Not_in_MUT	x	x				BMP15: bmp15: EXPR Diff_stage / MUT ovarian follicle development - oocyte maturation - oocyte - ovarian follicle -
RegHsa0040949	50378668	50378678	SHROOM4	0.830	NX_hs87	X	50377738	50378991	in progress	in progress		in progress	Sydney				SHROOM4: shroom4: EXPR Diff_stage / Not_in_MUT	x			x		SHROOM4: shroom4: EXPR Diff_stage / Not_in_MUT
RegHsa0040950	50378959	50378970	BMP15	0.820	NX_hs87	X	50377738	50378991	in progress	in progress		in progress	Sydney				SHROOM4: shroom4: EXPR Diff_stage / Not_in_MUT	x	x				BMP15: bmp15: EXPR Diff_stage / MUT ovarian follicle development - oocyte maturation - oocyte - ovarian follicle -
RegHsa0040953	50381162	50381174	SHROOM4	0.890	NX_hs88	X	50380691	50382040	in progress	in progress		in progress	Sydney				SHROOM4: shroom4: EXPR Diff_stage / Not_in_MUT	x			x		SHROOM4: shroom4: EXPR Diff_stage / Not_in_MUT
RegHsa0040954	50381339	50381431	BMP15 SHROOM4	0.820	NX_hs88	X	50380691	50382040	in progress	in progress		in progress	Sydney				SHROOM4: shroom4: EXPR Diff_stage / Not_in_MUT	x	x		x		BMP15: bmp15: EXPR Diff_stage / MUT ovarian follicle development - oocyte maturation - oocyte - ovarian follicle -	SHROOM4: shroom4: EXPR Diff_stage / Not_in_MUT
RegHsa0085222	128882432	128882819	SASH3 AIFM1 OCRL RAB33A ELF4 XPNPEP2 ZDHHC9 ZNF280C UTP14A BCORL1 SMARCA1	0.880	NX_hs89	X	128881966	128882930	NA	pharyngeal arch;cranial ganglion;otic vesicle		partially reproducible	Sydney	x			ZDHHC9: no_ort	x	x	x	x		SASH3: no_ort	AIFM1: no_ort	OCRL: ocrl: EXPR kidney - pronephric duct - whole organism - brain - eye - pronephric distal early tubule - / MUT cellular response to heat - rostrocaudal neural tube patterning - phosphatidylinositol-4,5-bisphosphate 5-phosphatase activity - embryo development - apoptotic process - whole organism - midbrain hindbrain boundary - neural precursor cell proliferation - brain - white matter - eye - f…	RAB33A: no_ort	ELF4: no_ort	XPNPEP2: xpnpep2: -	ZDHHC9: no_ort	ZNF280C: no_ort	UTP14A: no_ort	BCORL1: no_ort	SMARCA1: no_ort
RegHsa0085241	128906845	128906899	AIFM1 OCRL RAB33A ELF4 XPNPEP2 ZDHHC9 UTP14A BCORL1 SMARCA1	0.910	NX_hs90	X	128906260	128907275	NA	pharyngeal arch;hindbrain		partially reproducible	Sydney	x			ZDHHC9: no_ort	x	x	x	x		AIFM1: no_ort	OCRL: ocrl: EXPR kidney - pronephric duct - whole organism - brain - eye - pronephric distal early tubule - / MUT cellular response to heat - rostrocaudal neural tube patterning - phosphatidylinositol-4,5-bisphosphate 5-phosphatase activity - embryo development - apoptotic process - whole organism - midbrain hindbrain boundary - neural precursor cell proliferation - brain - white matter - eye - f…	RAB33A: no_ort	ELF4: no_ort	XPNPEP2: xpnpep2: -	ZDHHC9: no_ort	UTP14A: no_ort	BCORL1: no_ort	SMARCA1: no_ort
RegHsa0085242	128907021	128907032	SASH3 AIFM1 OCRL RAB33A ELF4 XPNPEP2 ZDHHC9 ZNF280C UTP14A BCORL1 SMARCA1	0.880	NX_hs90	X	128906260	128907275	NA	pharyngeal arch;hindbrain		partially reproducible	Sydney	x			ZDHHC9: no_ort	x	x	x	x		SASH3: no_ort	AIFM1: no_ort	OCRL: ocrl: EXPR kidney - pronephric duct - whole organism - brain - eye - pronephric distal early tubule - / MUT cellular response to heat - rostrocaudal neural tube patterning - phosphatidylinositol-4,5-bisphosphate 5-phosphatase activity - embryo development - apoptotic process - whole organism - midbrain hindbrain boundary - neural precursor cell proliferation - brain - white matter - eye - f…	RAB33A: no_ort	ELF4: no_ort	XPNPEP2: xpnpep2: -	ZDHHC9: no_ort	ZNF280C: no_ort	UTP14A: no_ort	BCORL1: no_ort	SMARCA1: no_ort
RegHsa0085243	128907036	128907119	AIFM1 OCRL RAB33A ELF4 XPNPEP2 ZDHHC9 UTP14A BCORL1 SMARCA1	0.910	NX_hs90	X	128906260	128907275	NA	pharyngeal arch;hindbrain		partially reproducible	Sydney	x			ZDHHC9: no_ort	x	x	x	x		AIFM1: no_ort	OCRL: ocrl: EXPR kidney - pronephric duct - whole organism - brain - eye - pronephric distal early tubule - / MUT cellular response to heat - rostrocaudal neural tube patterning - phosphatidylinositol-4,5-bisphosphate 5-phosphatase activity - embryo development - apoptotic process - whole organism - midbrain hindbrain boundary - neural precursor cell proliferation - brain - white matter - eye - f…	RAB33A: no_ort	ELF4: no_ort	XPNPEP2: xpnpep2: -	ZDHHC9: no_ort	UTP14A: no_ort	BCORL1: no_ort	SMARCA1: no_ort
RegHsa0085244	128907119	128907167	SASH3 AIFM1 OCRL RAB33A ELF4 XPNPEP2 ZDHHC9 ZNF280C UTP14A BCORL1 SMARCA1	0.880	NX_hs90	X	128906260	128907275	NA	pharyngeal arch;hindbrain		partially reproducible	Sydney	x			ZDHHC9: no_ort	x	x	x	x		SASH3: no_ort	AIFM1: no_ort	OCRL: ocrl: EXPR kidney - pronephric duct - whole organism - brain - eye - pronephric distal early tubule - / MUT cellular response to heat - rostrocaudal neural tube patterning - phosphatidylinositol-4,5-bisphosphate 5-phosphatase activity - embryo development - apoptotic process - whole organism - midbrain hindbrain boundary - neural precursor cell proliferation - brain - white matter - eye - f…	RAB33A: no_ort	ELF4: no_ort	XPNPEP2: xpnpep2: -	ZDHHC9: no_ort	ZNF280C: no_ort	UTP14A: no_ort	BCORL1: no_ort	SMARCA1: no_ort
RegHsa0085246	128910972	128910999	SASH3 AIFM1 OCRL RAB33A ELF4 XPNPEP2 ZDHHC9 ZNF280C UTP14A BCORL1 SMARCA1	0.880	NX_hs91	X	128910493	128911846	NA	NA		inconsistent	Sydney				ZDHHC9: no_ort	x	x		x		SASH3: no_ort	AIFM1: no_ort	OCRL: ocrl: EXPR kidney - pronephric duct - whole organism - brain - eye - pronephric distal early tubule - / MUT cellular response to heat - rostrocaudal neural tube patterning - phosphatidylinositol-4,5-bisphosphate 5-phosphatase activity - embryo development - apoptotic process - whole organism - midbrain hindbrain boundary - neural precursor cell proliferation - brain - white matter - eye - f…	RAB33A: no_ort	ELF4: no_ort	XPNPEP2: xpnpep2: -	ZDHHC9: no_ort	ZNF280C: no_ort	UTP14A: no_ort	BCORL1: no_ort	SMARCA1: no_ort
RegHsa0085247	128911315	128911436	AIFM1 OCRL RAB33A ELF4 XPNPEP2 ZDHHC9 UTP14A BCORL1 SMARCA1	0.890	NX_hs91	X	128910493	128911846	NA	NA		inconsistent	Sydney				ZDHHC9: no_ort	x	x		x		AIFM1: no_ort	OCRL: ocrl: EXPR kidney - pronephric duct - whole organism - brain - eye - pronephric distal early tubule - / MUT cellular response to heat - rostrocaudal neural tube patterning - phosphatidylinositol-4,5-bisphosphate 5-phosphatase activity - embryo development - apoptotic process - whole organism - midbrain hindbrain boundary - neural precursor cell proliferation - brain - white matter - eye - f…	RAB33A: no_ort	ELF4: no_ort	XPNPEP2: xpnpep2: -	ZDHHC9: no_ort	UTP14A: no_ort	BCORL1: no_ort	SMARCA1: no_ort
RegHsa0085252	128915252	128915307	AIFM1 OCRL RAB33A ELF4 XPNPEP2 ZDHHC9 UTP14A BCORL1 SMARCA1	0.910	NX_hs92	X	128914878	128915783	ZDHHC9_hs4#3-1;ZDHHC9_hs4#11-1;ZDHHC9_hs4#12-1	hindbrain;telencephalon	X	partially reproducible	Sydney	x			ZDHHC9: no_ort	x	x	x	x		AIFM1: no_ort	OCRL: ocrl: EXPR kidney - pronephric duct - whole organism - brain - eye - pronephric distal early tubule - / MUT cellular response to heat - rostrocaudal neural tube patterning - phosphatidylinositol-4,5-bisphosphate 5-phosphatase activity - embryo development - apoptotic process - whole organism - midbrain hindbrain boundary - neural precursor cell proliferation - brain - white matter - eye - f…	RAB33A: no_ort	ELF4: no_ort	XPNPEP2: xpnpep2: -	ZDHHC9: no_ort	UTP14A: no_ort	BCORL1: no_ort	SMARCA1: no_ort
RegHsa0085253	128915437	128915561	AIFM1 OCRL RAB33A ELF4 XPNPEP2 ZDHHC9 UTP14A BCORL1 SMARCA1	0.894	NX_hs92	X	128914878	128915783	ZDHHC9_hs4#3-1;ZDHHC9_hs4#11-1;ZDHHC9_hs4#12-1	hindbrain;telencephalon	X	partially reproducible	Sydney	x			ZDHHC9: no_ort	x	x	x	x		AIFM1: no_ort	OCRL: ocrl: EXPR kidney - pronephric duct - whole organism - brain - eye - pronephric distal early tubule - / MUT cellular response to heat - rostrocaudal neural tube patterning - phosphatidylinositol-4,5-bisphosphate 5-phosphatase activity - embryo development - apoptotic process - whole organism - midbrain hindbrain boundary - neural precursor cell proliferation - brain - white matter - eye - f…	RAB33A: no_ort	ELF4: no_ort	XPNPEP2: xpnpep2: -	ZDHHC9: no_ort	UTP14A: no_ort	BCORL1: no_ort	SMARCA1: no_ort
RegHsa0085254	128915572	128915588	SASH3 AIFM1 OCRL RAB33A ELF4 XPNPEP2 ZDHHC9 ZNF280C UTP14A BCORL1 SMARCA1	0.880	NX_hs92	X	128914878	128915783	ZDHHC9_hs4#3-1;ZDHHC9_hs4#11-1;ZDHHC9_hs4#12-1	hindbrain;telencephalon	X	partially reproducible	Sydney	x			ZDHHC9: no_ort	x	x	x	x		SASH3: no_ort	AIFM1: no_ort	OCRL: ocrl: EXPR kidney - pronephric duct - whole organism - brain - eye - pronephric distal early tubule - / MUT cellular response to heat - rostrocaudal neural tube patterning - phosphatidylinositol-4,5-bisphosphate 5-phosphatase activity - embryo development - apoptotic process - whole organism - midbrain hindbrain boundary - neural precursor cell proliferation - brain - white matter - eye - f…	RAB33A: no_ort	ELF4: no_ort	XPNPEP2: xpnpep2: -	ZDHHC9: no_ort	ZNF280C: no_ort	UTP14A: no_ort	BCORL1: no_ort	SMARCA1: no_ort
RegHsa0085255	128919545	128919869	AIFM1 OCRL RAB33A ELF4 SMARCA1 ZDHHC9 UTP14A BCORL1 XPNPEP2	0.910	NX_hs93	X	128919360	128920695	NA	pharyngeal arch;telencephalon	X	reproducible	Sydney	x			ZDHHC9: no_ort	x	x	x	x		AIFM1: no_ort	OCRL: ocrl: EXPR kidney - pronephric duct - whole organism - brain - eye - pronephric distal early tubule - / MUT cellular response to heat - rostrocaudal neural tube patterning - phosphatidylinositol-4,5-bisphosphate 5-phosphatase activity - embryo development - apoptotic process - whole organism - midbrain hindbrain boundary - neural precursor cell proliferation - brain - white matter - eye - f…	RAB33A: no_ort	ELF4: no_ort	SMARCA1: no_ort	ZDHHC9: no_ort	UTP14A: no_ort	BCORL1: no_ort	XPNPEP2: xpnpep2: -
RegHsa0085256	128919869	128919924	SASH3 AIFM1 OCRL RAB33A ELF4 SMARCA1 ZDHHC9 ZNF280C UTP14A BCORL1 XPNPEP2	0.880	NX_hs93	X	128919360	128920695	NA	pharyngeal arch;telencephalon	X	reproducible	Sydney	x			ZDHHC9: no_ort	x	x	x	x		SASH3: no_ort	AIFM1: no_ort	OCRL: ocrl: EXPR kidney - pronephric duct - whole organism - brain - eye - pronephric distal early tubule - / MUT cellular response to heat - rostrocaudal neural tube patterning - phosphatidylinositol-4,5-bisphosphate 5-phosphatase activity - embryo development - apoptotic process - whole organism - midbrain hindbrain boundary - neural precursor cell proliferation - brain - white matter - eye - f…	RAB33A: no_ort	ELF4: no_ort	SMARCA1: no_ort	ZDHHC9: no_ort	ZNF280C: no_ort	UTP14A: no_ort	BCORL1: no_ort	XPNPEP2: xpnpep2: -
RegHsa0085257	128920191	128920210	SASH3 AIFM1 OCRL RAB33A ELF4 SMARCA1 ZDHHC9 ZNF280C UTP14A BCORL1 XPNPEP2	0.880	NX_hs93	X	128919360	128920695	NA	pharyngeal arch;telencephalon	X	reproducible	Sydney	x			ZDHHC9: no_ort	x	x	x	x		SASH3: no_ort	AIFM1: no_ort	OCRL: ocrl: EXPR kidney - pronephric duct - whole organism - brain - eye - pronephric distal early tubule - / MUT cellular response to heat - rostrocaudal neural tube patterning - phosphatidylinositol-4,5-bisphosphate 5-phosphatase activity - embryo development - apoptotic process - whole organism - midbrain hindbrain boundary - neural precursor cell proliferation - brain - white matter - eye - f…	RAB33A: no_ort	ELF4: no_ort	SMARCA1: no_ort	ZDHHC9: no_ort	ZNF280C: no_ort	UTP14A: no_ort	BCORL1: no_ort	XPNPEP2: xpnpep2: -
RegHsa0085258	128920369	128920688	SASH3 AIFM1 OCRL RAB33A ELF4 SMARCA1 ZDHHC9 ZNF280C UTP14A BCORL1 XPNPEP2	0.857	NX_hs93	X	128919360	128920695	NA	pharyngeal arch;telencephalon	X	reproducible	Sydney	x			ZDHHC9: no_ort	x	x	x	x		SASH3: no_ort	AIFM1: no_ort	OCRL: ocrl: EXPR kidney - pronephric duct - whole organism - brain - eye - pronephric distal early tubule - / MUT cellular response to heat - rostrocaudal neural tube patterning - phosphatidylinositol-4,5-bisphosphate 5-phosphatase activity - embryo development - apoptotic process - whole organism - midbrain hindbrain boundary - neural precursor cell proliferation - brain - white matter - eye - f…	RAB33A: no_ort	ELF4: no_ort	SMARCA1: no_ort	ZDHHC9: no_ort	ZNF280C: no_ort	UTP14A: no_ort	BCORL1: no_ort	XPNPEP2: xpnpep2: -
RegHsa0085265	128933235	128933689	AIFM1 OCRL RAB33A ELF4 SMARCA1 ZDHHC9 UTP14A BCORL1 XPNPEP2	0.910	NX_hs94	X	128932946	128933866	ZDHHC9_hs6#6-1;ZDHHC9_hs6#10-1;ZDHHC9_hs6#16-1	olfactory placode;otic vesicle;telencephalon	X	reproducible	Sydney	x			ZDHHC9: no_ort	x	x	x	x		AIFM1: no_ort	OCRL: ocrl: EXPR kidney - pronephric duct - whole organism - brain - eye - pronephric distal early tubule - / MUT cellular response to heat - rostrocaudal neural tube patterning - phosphatidylinositol-4,5-bisphosphate 5-phosphatase activity - embryo development - apoptotic process - whole organism - midbrain hindbrain boundary - neural precursor cell proliferation - brain - white matter - eye - f…	RAB33A: no_ort	ELF4: no_ort	SMARCA1: no_ort	ZDHHC9: no_ort	UTP14A: no_ort	BCORL1: no_ort	XPNPEP2: xpnpep2: -
RegHsa0085268	128936773	128936978	SASH3 AIFM1 OCRL RAB33A ELF4 SMARCA1 ZDHHC9 ZNF280C UTP14A BCORL1 XPNPEP2	0.880	NX_hs95	X	128936766	128938243	ZDHHC9_hs7#1-1;ZDHHC9_hs7#2-1;ZDHHC9_hs7#8-1	hindbrain;spinal cord;hypothalamus;telencephalon	X	reproducible	Sydney	x			ZDHHC9: no_ort	x	x	x	x		SASH3: no_ort	AIFM1: no_ort	OCRL: ocrl: EXPR kidney - pronephric duct - whole organism - brain - eye - pronephric distal early tubule - / MUT cellular response to heat - rostrocaudal neural tube patterning - phosphatidylinositol-4,5-bisphosphate 5-phosphatase activity - embryo development - apoptotic process - whole organism - midbrain hindbrain boundary - neural precursor cell proliferation - brain - white matter - eye - f…	RAB33A: no_ort	ELF4: no_ort	SMARCA1: no_ort	ZDHHC9: no_ort	ZNF280C: no_ort	UTP14A: no_ort	BCORL1: no_ort	XPNPEP2: xpnpep2: -
RegHsa0085269	128936978	128937113	AIFM1 OCRL RAB33A ELF4 SMARCA1 ZDHHC9 UTP14A BCORL1 XPNPEP2	0.903	NX_hs95	X	128936766	128938243	ZDHHC9_hs7#1-1;ZDHHC9_hs7#2-1;ZDHHC9_hs7#8-1	hindbrain;spinal cord;hypothalamus;telencephalon	X	reproducible	Sydney	x			ZDHHC9: no_ort	x	x	x	x		AIFM1: no_ort	OCRL: ocrl: EXPR kidney - pronephric duct - whole organism - brain - eye - pronephric distal early tubule - / MUT cellular response to heat - rostrocaudal neural tube patterning - phosphatidylinositol-4,5-bisphosphate 5-phosphatase activity - embryo development - apoptotic process - whole organism - midbrain hindbrain boundary - neural precursor cell proliferation - brain - white matter - eye - f…	RAB33A: no_ort	ELF4: no_ort	SMARCA1: no_ort	ZDHHC9: no_ort	UTP14A: no_ort	BCORL1: no_ort	XPNPEP2: xpnpep2: -
RegHsa0085270	128937113	128937166	SASH3 AIFM1 OCRL RAB33A ELF4 SMARCA1 ZDHHC9 ZNF280C UTP14A BCORL1 XPNPEP2	0.880	NX_hs95	X	128936766	128938243	ZDHHC9_hs7#1-1;ZDHHC9_hs7#2-1;ZDHHC9_hs7#8-1	hindbrain;spinal cord;hypothalamus;telencephalon	X	reproducible	Sydney	x			ZDHHC9: no_ort	x	x	x	x		SASH3: no_ort	AIFM1: no_ort	OCRL: ocrl: EXPR kidney - pronephric duct - whole organism - brain - eye - pronephric distal early tubule - / MUT cellular response to heat - rostrocaudal neural tube patterning - phosphatidylinositol-4,5-bisphosphate 5-phosphatase activity - embryo development - apoptotic process - whole organism - midbrain hindbrain boundary - neural precursor cell proliferation - brain - white matter - eye - f…	RAB33A: no_ort	ELF4: no_ort	SMARCA1: no_ort	ZDHHC9: no_ort	ZNF280C: no_ort	UTP14A: no_ort	BCORL1: no_ort	XPNPEP2: xpnpep2: -
RegHsa0085271	128937184	128937197	AIFM1 OCRL RAB33A ELF4 SMARCA1 ZDHHC9 UTP14A BCORL1 XPNPEP2	0.910	NX_hs95	X	128936766	128938243	ZDHHC9_hs7#1-1;ZDHHC9_hs7#2-1;ZDHHC9_hs7#8-1	hindbrain;spinal cord;hypothalamus;telencephalon	X	reproducible	Sydney	x			ZDHHC9: no_ort	x	x	x	x		AIFM1: no_ort	OCRL: ocrl: EXPR kidney - pronephric duct - whole organism - brain - eye - pronephric distal early tubule - / MUT cellular response to heat - rostrocaudal neural tube patterning - phosphatidylinositol-4,5-bisphosphate 5-phosphatase activity - embryo development - apoptotic process - whole organism - midbrain hindbrain boundary - neural precursor cell proliferation - brain - white matter - eye - f…	RAB33A: no_ort	ELF4: no_ort	SMARCA1: no_ort	ZDHHC9: no_ort	UTP14A: no_ort	BCORL1: no_ort	XPNPEP2: xpnpep2: -
RegHsa0085272	128937232	128937265	SASH3 AIFM1 OCRL RAB33A ELF4 SMARCA1 ZDHHC9 ZNF280C UTP14A BCORL1 XPNPEP2	0.880	NX_hs95	X	128936766	128938243	ZDHHC9_hs7#1-1;ZDHHC9_hs7#2-1;ZDHHC9_hs7#8-1	hindbrain;spinal cord;hypothalamus;telencephalon	X	reproducible	Sydney	x			ZDHHC9: no_ort	x	x	x	x		SASH3: no_ort	AIFM1: no_ort	OCRL: ocrl: EXPR kidney - pronephric duct - whole organism - brain - eye - pronephric distal early tubule - / MUT cellular response to heat - rostrocaudal neural tube patterning - phosphatidylinositol-4,5-bisphosphate 5-phosphatase activity - embryo development - apoptotic process - whole organism - midbrain hindbrain boundary - neural precursor cell proliferation - brain - white matter - eye - f…	RAB33A: no_ort	ELF4: no_ort	SMARCA1: no_ort	ZDHHC9: no_ort	ZNF280C: no_ort	UTP14A: no_ort	BCORL1: no_ort	XPNPEP2: xpnpep2: -
RegHsa0085290	128959681	128959775	SASH3 AIFM1 OCRL RAB33A ELF4 SMARCA1 ZDHHC9 ZNF280C UTP14A BCORL1 XPNPEP2	0.847	NX_hs96	X	128959619	128960409	NA	olfactory placode;telencephalon	X	partially reproducible	Sydney	x			ZDHHC9: no_ort	x	x	x	x		SASH3: no_ort	AIFM1: no_ort	OCRL: ocrl: EXPR kidney - pronephric duct - whole organism - brain - eye - pronephric distal early tubule - / MUT cellular response to heat - rostrocaudal neural tube patterning - phosphatidylinositol-4,5-bisphosphate 5-phosphatase activity - embryo development - apoptotic process - whole organism - midbrain hindbrain boundary - neural precursor cell proliferation - brain - white matter - eye - f…	RAB33A: no_ort	ELF4: no_ort	SMARCA1: no_ort	ZDHHC9: no_ort	ZNF280C: no_ort	UTP14A: no_ort	BCORL1: no_ort	XPNPEP2: xpnpep2: -
RegHsa0085291	128960015	128960179	SASH3 AIFM1 OCRL RAB33A ELF4 SMARCA1 ZDHHC9 ZNF280C UTP14A BCORL1 XPNPEP2	0.880	NX_hs96	X	128959619	128960409	NA	olfactory placode;telencephalon	X	partially reproducible	Sydney	x			ZDHHC9: no_ort	x	x	x	x		SASH3: no_ort	AIFM1: no_ort	OCRL: ocrl: EXPR kidney - pronephric duct - whole organism - brain - eye - pronephric distal early tubule - / MUT cellular response to heat - rostrocaudal neural tube patterning - phosphatidylinositol-4,5-bisphosphate 5-phosphatase activity - embryo development - apoptotic process - whole organism - midbrain hindbrain boundary - neural precursor cell proliferation - brain - white matter - eye - f…	RAB33A: no_ort	ELF4: no_ort	SMARCA1: no_ort	ZDHHC9: no_ort	ZNF280C: no_ort	UTP14A: no_ort	BCORL1: no_ort	XPNPEP2: xpnpep2: -
RegHsa0085292	128960356	128960382	SASH3 AIFM1 OCRL RAB33A ELF4 SMARCA1 ZDHHC9 ZNF280C UTP14A BCORL1 XPNPEP2	0.830	NX_hs96	X	128959619	128960409	NA	olfactory placode;telencephalon	X	partially reproducible	Sydney	x			ZDHHC9: no_ort	x	x	x	x		SASH3: no_ort	AIFM1: no_ort	OCRL: ocrl: EXPR kidney - pronephric duct - whole organism - brain - eye - pronephric distal early tubule - / MUT cellular response to heat - rostrocaudal neural tube patterning - phosphatidylinositol-4,5-bisphosphate 5-phosphatase activity - embryo development - apoptotic process - whole organism - midbrain hindbrain boundary - neural precursor cell proliferation - brain - white matter - eye - f…	RAB33A: no_ort	ELF4: no_ort	SMARCA1: no_ort	ZDHHC9: no_ort	ZNF280C: no_ort	UTP14A: no_ort	BCORL1: no_ort	XPNPEP2: xpnpep2: -
RegHsa0085294	128964446	128964705	SASH3 AIFM1 OCRL RAB33A ELF4 SMARCA1 ZDHHC9 ZNF280C UTP14A BCORL1 XPNPEP2	0.880	NX_hs97	X	128964427	128965819	NA	pronephric duct		reproducible	Sydney	x			ZDHHC9: no_ort	x	x	x	x		SASH3: no_ort	AIFM1: no_ort	OCRL: ocrl: EXPR kidney - pronephric duct - whole organism - brain - eye - pronephric distal early tubule - / MUT cellular response to heat - rostrocaudal neural tube patterning - phosphatidylinositol-4,5-bisphosphate 5-phosphatase activity - embryo development - apoptotic process - whole organism - midbrain hindbrain boundary - neural precursor cell proliferation - brain - white matter - eye - f…	RAB33A: no_ort	ELF4: no_ort	SMARCA1: no_ort	ZDHHC9: no_ort	ZNF280C: no_ort	UTP14A: no_ort	BCORL1: no_ort	XPNPEP2: xpnpep2: -
RegHsa0085295	128964973	128965192	SASH3 AIFM1 OCRL RAB33A ELF4 SMARCA1 ZDHHC9 ZNF280C UTP14A BCORL1 XPNPEP2	0.880	NX_hs97	X	128964427	128965819	NA	pronephric duct		reproducible	Sydney	x			ZDHHC9: no_ort	x	x	x	x		SASH3: no_ort	AIFM1: no_ort	OCRL: ocrl: EXPR kidney - pronephric duct - whole organism - brain - eye - pronephric distal early tubule - / MUT cellular response to heat - rostrocaudal neural tube patterning - phosphatidylinositol-4,5-bisphosphate 5-phosphatase activity - embryo development - apoptotic process - whole organism - midbrain hindbrain boundary - neural precursor cell proliferation - brain - white matter - eye - f…	RAB33A: no_ort	ELF4: no_ort	SMARCA1: no_ort	ZDHHC9: no_ort	ZNF280C: no_ort	UTP14A: no_ort	BCORL1: no_ort	XPNPEP2: xpnpep2: -
RegHsa0085296	128965488	128965751	AIFM1 OCRL RAB33A ELF4 SMARCA1 ZDHHC9 UTP14A BCORL1 XPNPEP2	0.910	NX_hs97	X	128964427	128965819	NA	pronephric duct		reproducible	Sydney	x			ZDHHC9: no_ort	x	x	x	x		AIFM1: no_ort	OCRL: ocrl: EXPR kidney - pronephric duct - whole organism - brain - eye - pronephric distal early tubule - / MUT cellular response to heat - rostrocaudal neural tube patterning - phosphatidylinositol-4,5-bisphosphate 5-phosphatase activity - embryo development - apoptotic process - whole organism - midbrain hindbrain boundary - neural precursor cell proliferation - brain - white matter - eye - f…	RAB33A: no_ort	ELF4: no_ort	SMARCA1: no_ort	ZDHHC9: no_ort	UTP14A: no_ort	BCORL1: no_ort	XPNPEP2: xpnpep2: -
RegHsa0085297	128967041	128967434	SASH3 AIFM1 OCRL RAB33A ELF4 SMARCA1 ZDHHC9 ZNF280C UTP14A BCORL1 XPNPEP2	0.877	NX_hs98	X	128966969	128967917	NA	hindbrain;MHB;pronephric duct		partially reproducible	Sydney	x			ZDHHC9: no_ort	x	x	x	x		SASH3: no_ort	AIFM1: no_ort	OCRL: ocrl: EXPR kidney - pronephric duct - whole organism - brain - eye - pronephric distal early tubule - / MUT cellular response to heat - rostrocaudal neural tube patterning - phosphatidylinositol-4,5-bisphosphate 5-phosphatase activity - embryo development - apoptotic process - whole organism - midbrain hindbrain boundary - neural precursor cell proliferation - brain - white matter - eye - f…	RAB33A: no_ort	ELF4: no_ort	SMARCA1: no_ort	ZDHHC9: no_ort	ZNF280C: no_ort	UTP14A: no_ort	BCORL1: no_ort	XPNPEP2: xpnpep2: -
RegHsa0085298	128967565	128967770	SASH3 AIFM1 OCRL RAB33A ELF4 SMARCA1 ZDHHC9 ZNF280C UTP14A BCORL1 XPNPEP2	0.873	NX_hs98	X	128966969	128967917	NA	hindbrain;MHB;pronephric duct		partially reproducible	Sydney	x			ZDHHC9: no_ort	x	x	x	x		SASH3: no_ort	AIFM1: no_ort	OCRL: ocrl: EXPR kidney - pronephric duct - whole organism - brain - eye - pronephric distal early tubule - / MUT cellular response to heat - rostrocaudal neural tube patterning - phosphatidylinositol-4,5-bisphosphate 5-phosphatase activity - embryo development - apoptotic process - whole organism - midbrain hindbrain boundary - neural precursor cell proliferation - brain - white matter - eye - f…	RAB33A: no_ort	ELF4: no_ort	SMARCA1: no_ort	ZDHHC9: no_ort	ZNF280C: no_ort	UTP14A: no_ort	BCORL1: no_ort	XPNPEP2: xpnpep2: -
RegHsa0085299	128968339	128968383	SASH3 AIFM1 OCRL RAB33A ELF4 SMARCA1 ZDHHC9 ZNF280C UTP14A BCORL1 XPNPEP2	0.860	NX_hs99	X	128968323	128969114	NA	NA		inconsistent	Sydney				ZDHHC9: no_ort	x	x		x		SASH3: no_ort	AIFM1: no_ort	OCRL: ocrl: EXPR kidney - pronephric duct - whole organism - brain - eye - pronephric distal early tubule - / MUT cellular response to heat - rostrocaudal neural tube patterning - phosphatidylinositol-4,5-bisphosphate 5-phosphatase activity - embryo development - apoptotic process - whole organism - midbrain hindbrain boundary - neural precursor cell proliferation - brain - white matter - eye - f…	RAB33A: no_ort	ELF4: no_ort	SMARCA1: no_ort	ZDHHC9: no_ort	ZNF280C: no_ort	UTP14A: no_ort	BCORL1: no_ort	XPNPEP2: xpnpep2: -
RegHsa0085300	128968642	128968992	SASH3 AIFM1 OCRL RAB33A ELF4 SMARCA1 ZDHHC9 ZNF280C UTP14A BCORL1 XPNPEP2	0.876	NX_hs99	X	128968323	128969114	NA	NA		inconsistent	Sydney				ZDHHC9: no_ort	x	x		x		SASH3: no_ort	AIFM1: no_ort	OCRL: ocrl: EXPR kidney - pronephric duct - whole organism - brain - eye - pronephric distal early tubule - / MUT cellular response to heat - rostrocaudal neural tube patterning - phosphatidylinositol-4,5-bisphosphate 5-phosphatase activity - embryo development - apoptotic process - whole organism - midbrain hindbrain boundary - neural precursor cell proliferation - brain - white matter - eye - f…	RAB33A: no_ort	ELF4: no_ort	SMARCA1: no_ort	ZDHHC9: no_ort	ZNF280C: no_ort	UTP14A: no_ort	BCORL1: no_ort	XPNPEP2: xpnpep2: -
RegHsa0085307	128973864	128974055	AIFM1 OCRL RAB33A ELF4 SMARCA1 ZDHHC9 UTP14A BCORL1 XPNPEP2	0.910	NX_hs100	X	128973633	128975319	NA	pectoral fin		partially reproducible	Sydney	x			ZDHHC9: no_ort	x	x		x		AIFM1: no_ort	OCRL: ocrl: EXPR kidney - pronephric duct - whole organism - brain - eye - pronephric distal early tubule - / MUT cellular response to heat - rostrocaudal neural tube patterning - phosphatidylinositol-4,5-bisphosphate 5-phosphatase activity - embryo development - apoptotic process - whole organism - midbrain hindbrain boundary - neural precursor cell proliferation - brain - white matter - eye - f…	RAB33A: no_ort	ELF4: no_ort	SMARCA1: no_ort	ZDHHC9: no_ort	UTP14A: no_ort	BCORL1: no_ort	XPNPEP2: xpnpep2: -
RegHsa0085308	128974097	128974111	SASH3 AIFM1 OCRL RAB33A ELF4 SMARCA1 ZDHHC9 ZNF280C UTP14A BCORL1 XPNPEP2	0.880	NX_hs100	X	128973633	128975319	NA	pectoral fin		partially reproducible	Sydney	x			ZDHHC9: no_ort	x	x		x		SASH3: no_ort	AIFM1: no_ort	OCRL: ocrl: EXPR kidney - pronephric duct - whole organism - brain - eye - pronephric distal early tubule - / MUT cellular response to heat - rostrocaudal neural tube patterning - phosphatidylinositol-4,5-bisphosphate 5-phosphatase activity - embryo development - apoptotic process - whole organism - midbrain hindbrain boundary - neural precursor cell proliferation - brain - white matter - eye - f…	RAB33A: no_ort	ELF4: no_ort	SMARCA1: no_ort	ZDHHC9: no_ort	ZNF280C: no_ort	UTP14A: no_ort	BCORL1: no_ort	XPNPEP2: xpnpep2: -
RegHsa0085309	128974868	128975079	AIFM1 OCRL RAB33A ELF4 SMARCA1 ZDHHC9 UTP14A BCORL1 XPNPEP2	0.910	NX_hs100	X	128973633	128975319	NA	pectoral fin		partially reproducible	Sydney	x			ZDHHC9: no_ort	x	x		x		AIFM1: no_ort	OCRL: ocrl: EXPR kidney - pronephric duct - whole organism - brain - eye - pronephric distal early tubule - / MUT cellular response to heat - rostrocaudal neural tube patterning - phosphatidylinositol-4,5-bisphosphate 5-phosphatase activity - embryo development - apoptotic process - whole organism - midbrain hindbrain boundary - neural precursor cell proliferation - brain - white matter - eye - f…	RAB33A: no_ort	ELF4: no_ort	SMARCA1: no_ort	ZDHHC9: no_ort	UTP14A: no_ort	BCORL1: no_ort	XPNPEP2: xpnpep2: -
RegHsa0085312	128976512	128976791	AIFM1 OCRL RAB33A ELF4 SMARCA1 ZDHHC9 UTP14A BCORL1 XPNPEP2	0.897	NX_hs101	X	128976279	128978598	in progress	in progress		in progress	Sydney				ZDHHC9: no_ort	x	x		x		AIFM1: no_ort	OCRL: ocrl: EXPR kidney - pronephric duct - whole organism - brain - eye - pronephric distal early tubule - / MUT cellular response to heat - rostrocaudal neural tube patterning - phosphatidylinositol-4,5-bisphosphate 5-phosphatase activity - embryo development - apoptotic process - whole organism - midbrain hindbrain boundary - neural precursor cell proliferation - brain - white matter - eye - f…	RAB33A: no_ort	ELF4: no_ort	SMARCA1: no_ort	ZDHHC9: no_ort	UTP14A: no_ort	BCORL1: no_ort	XPNPEP2: xpnpep2: -
RegHsa0085313	128976901	128976915	AIFM1 OCRL RAB33A ELF4 SMARCA1 ZDHHC9 UTP14A BCORL1 XPNPEP2	0.890	NX_hs101	X	128976279	128978598	in progress	in progress		in progress	Sydney				ZDHHC9: no_ort	x	x		x		AIFM1: no_ort	OCRL: ocrl: EXPR kidney - pronephric duct - whole organism - brain - eye - pronephric distal early tubule - / MUT cellular response to heat - rostrocaudal neural tube patterning - phosphatidylinositol-4,5-bisphosphate 5-phosphatase activity - embryo development - apoptotic process - whole organism - midbrain hindbrain boundary - neural precursor cell proliferation - brain - white matter - eye - f…	RAB33A: no_ort	ELF4: no_ort	SMARCA1: no_ort	ZDHHC9: no_ort	UTP14A: no_ort	BCORL1: no_ort	XPNPEP2: xpnpep2: -
RegHsa0085314	128977059	128977123	AIFM1 OCRL RAB33A ELF4 SMARCA1 ZDHHC9 UTP14A BCORL1 XPNPEP2	0.890	NX_hs101	X	128976279	128978598	in progress	in progress		in progress	Sydney				ZDHHC9: no_ort	x	x		x		AIFM1: no_ort	OCRL: ocrl: EXPR kidney - pronephric duct - whole organism - brain - eye - pronephric distal early tubule - / MUT cellular response to heat - rostrocaudal neural tube patterning - phosphatidylinositol-4,5-bisphosphate 5-phosphatase activity - embryo development - apoptotic process - whole organism - midbrain hindbrain boundary - neural precursor cell proliferation - brain - white matter - eye - f…	RAB33A: no_ort	ELF4: no_ort	SMARCA1: no_ort	ZDHHC9: no_ort	UTP14A: no_ort	BCORL1: no_ort	XPNPEP2: xpnpep2: -
RegHsa0085315	128977200	128977235	SASH3 AIFM1 OCRL RAB33A ELF4 SMARCA1 ZDHHC9 ZNF280C UTP14A BCORL1 XPNPEP2	0.860	NX_hs101	X	128976279	128978598	in progress	in progress		in progress	Sydney				ZDHHC9: no_ort	x	x		x		SASH3: no_ort	AIFM1: no_ort	OCRL: ocrl: EXPR kidney - pronephric duct - whole organism - brain - eye - pronephric distal early tubule - / MUT cellular response to heat - rostrocaudal neural tube patterning - phosphatidylinositol-4,5-bisphosphate 5-phosphatase activity - embryo development - apoptotic process - whole organism - midbrain hindbrain boundary - neural precursor cell proliferation - brain - white matter - eye - f…	RAB33A: no_ort	ELF4: no_ort	SMARCA1: no_ort	ZDHHC9: no_ort	ZNF280C: no_ort	UTP14A: no_ort	BCORL1: no_ort	XPNPEP2: xpnpep2: -
RegHsa0085316	128977436	128977456	AIFM1 OCRL RAB33A ZDHHC9 UTP14A BCORL1 XPNPEP2	0.910	NX_hs101	X	128976279	128978598	in progress	in progress		in progress	Sydney				ZDHHC9: no_ort	x	x		x		AIFM1: no_ort	OCRL: ocrl: EXPR kidney - pronephric duct - whole organism - brain - eye - pronephric distal early tubule - / MUT cellular response to heat - rostrocaudal neural tube patterning - phosphatidylinositol-4,5-bisphosphate 5-phosphatase activity - embryo development - apoptotic process - whole organism - midbrain hindbrain boundary - neural precursor cell proliferation - brain - white matter - eye - f…	RAB33A: no_ort	ZDHHC9: no_ort	UTP14A: no_ort	BCORL1: no_ort	XPNPEP2: xpnpep2: -
RegHsa0085317	128977644	128977670	AIFM1 OCRL RAB33A ELF4 SMARCA1 ZDHHC9 UTP14A BCORL1 XPNPEP2	0.890	NX_hs101	X	128976279	128978598	in progress	in progress		in progress	Sydney				ZDHHC9: no_ort	x	x		x		AIFM1: no_ort	OCRL: ocrl: EXPR kidney - pronephric duct - whole organism - brain - eye - pronephric distal early tubule - / MUT cellular response to heat - rostrocaudal neural tube patterning - phosphatidylinositol-4,5-bisphosphate 5-phosphatase activity - embryo development - apoptotic process - whole organism - midbrain hindbrain boundary - neural precursor cell proliferation - brain - white matter - eye - f…	RAB33A: no_ort	ELF4: no_ort	SMARCA1: no_ort	ZDHHC9: no_ort	UTP14A: no_ort	BCORL1: no_ort	XPNPEP2: xpnpep2: -
RegHsa0085318	128977894	128978044	AIFM1 OCRL RAB33A ELF4 SMARCA1 ZDHHC9 UTP14A BCORL1 XPNPEP2	0.840	NX_hs101	X	128976279	128978598	in progress	in progress		in progress	Sydney				ZDHHC9: no_ort	x	x		x		AIFM1: no_ort	OCRL: ocrl: EXPR kidney - pronephric duct - whole organism - brain - eye - pronephric distal early tubule - / MUT cellular response to heat - rostrocaudal neural tube patterning - phosphatidylinositol-4,5-bisphosphate 5-phosphatase activity - embryo development - apoptotic process - whole organism - midbrain hindbrain boundary - neural precursor cell proliferation - brain - white matter - eye - f…	RAB33A: no_ort	ELF4: no_ort	SMARCA1: no_ort	ZDHHC9: no_ort	UTP14A: no_ort	BCORL1: no_ort	XPNPEP2: xpnpep2: -
RegHsa0085319	128978224	128978256	AIFM1 OCRL RAB33A ELF4 SMARCA1 ZDHHC9 UTP14A BCORL1 XPNPEP2	0.860	NX_hs101	X	128976279	128978598	in progress	in progress		in progress	Sydney				ZDHHC9: no_ort	x	x		x		AIFM1: no_ort	OCRL: ocrl: EXPR kidney - pronephric duct - whole organism - brain - eye - pronephric distal early tubule - / MUT cellular response to heat - rostrocaudal neural tube patterning - phosphatidylinositol-4,5-bisphosphate 5-phosphatase activity - embryo development - apoptotic process - whole organism - midbrain hindbrain boundary - neural precursor cell proliferation - brain - white matter - eye - f…	RAB33A: no_ort	ELF4: no_ort	SMARCA1: no_ort	ZDHHC9: no_ort	UTP14A: no_ort	BCORL1: no_ort	XPNPEP2: xpnpep2: -
RegHsa0085320	128978366	128978377	SASH3 AIFM1 OCRL RAB33A ELF4 SMARCA1 ZDHHC9 ZNF280C UTP14A BCORL1 XPNPEP2	0.830	NX_hs101	X	128976279	128978598	in progress	in progress		in progress	Sydney				ZDHHC9: no_ort	x	x		x		SASH3: no_ort	AIFM1: no_ort	OCRL: ocrl: EXPR kidney - pronephric duct - whole organism - brain - eye - pronephric distal early tubule - / MUT cellular response to heat - rostrocaudal neural tube patterning - phosphatidylinositol-4,5-bisphosphate 5-phosphatase activity - embryo development - apoptotic process - whole organism - midbrain hindbrain boundary - neural precursor cell proliferation - brain - white matter - eye - f…	RAB33A: no_ort	ELF4: no_ort	SMARCA1: no_ort	ZDHHC9: no_ort	ZNF280C: no_ort	UTP14A: no_ort	BCORL1: no_ort	XPNPEP2: xpnpep2: -
RegHsa0085321	128978581	128978716	SASH3 AIFM1 OCRL RAB33A ELF4 SMARCA1 ZDHHC9 ZNF280C UTP14A BCORL1 XPNPEP2	0.845	NX_hs101	X	128976279	128978598	in progress	in progress		in progress	Sydney				ZDHHC9: no_ort	x	x		x		SASH3: no_ort	AIFM1: no_ort	OCRL: ocrl: EXPR kidney - pronephric duct - whole organism - brain - eye - pronephric distal early tubule - / MUT cellular response to heat - rostrocaudal neural tube patterning - phosphatidylinositol-4,5-bisphosphate 5-phosphatase activity - embryo development - apoptotic process - whole organism - midbrain hindbrain boundary - neural precursor cell proliferation - brain - white matter - eye - f…	RAB33A: no_ort	ELF4: no_ort	SMARCA1: no_ort	ZDHHC9: no_ort	ZNF280C: no_ort	UTP14A: no_ort	BCORL1: no_ort	XPNPEP2: xpnpep2: -
RegHsa0085323	128979533	128979643	SASH3 AIFM1 OCRL RAB33A ELF4 SMARCA1 ZDHHC9 ZNF280C UTP14A BCORL1 XPNPEP2	0.880	NX_hs102	X	128979291	128980281	NA	NA		inconsistent	Sydney				ZDHHC9: no_ort	x	x		x		SASH3: no_ort	AIFM1: no_ort	OCRL: ocrl: EXPR kidney - pronephric duct - whole organism - brain - eye - pronephric distal early tubule - / MUT cellular response to heat - rostrocaudal neural tube patterning - phosphatidylinositol-4,5-bisphosphate 5-phosphatase activity - embryo development - apoptotic process - whole organism - midbrain hindbrain boundary - neural precursor cell proliferation - brain - white matter - eye - f…	RAB33A: no_ort	ELF4: no_ort	SMARCA1: no_ort	ZDHHC9: no_ort	ZNF280C: no_ort	UTP14A: no_ort	BCORL1: no_ort	XPNPEP2: xpnpep2: -
RegHsa0085324	128979777	128980051	SASH3 AIFM1 OCRL RAB33A ELF4 SMARCA1 ZDHHC9 ZNF280C UTP14A BCORL1 XPNPEP2	0.876	NX_hs102	X	128979291	128980281	NA	NA		inconsistent	Sydney				ZDHHC9: no_ort	x	x		x		SASH3: no_ort	AIFM1: no_ort	OCRL: ocrl: EXPR kidney - pronephric duct - whole organism - brain - eye - pronephric distal early tubule - / MUT cellular response to heat - rostrocaudal neural tube patterning - phosphatidylinositol-4,5-bisphosphate 5-phosphatase activity - embryo development - apoptotic process - whole organism - midbrain hindbrain boundary - neural precursor cell proliferation - brain - white matter - eye - f…	RAB33A: no_ort	ELF4: no_ort	SMARCA1: no_ort	ZDHHC9: no_ort	ZNF280C: no_ort	UTP14A: no_ort	BCORL1: no_ort	XPNPEP2: xpnpep2: -
RegHsa0085325	128980164	128980187	SASH3 AIFM1 OCRL RAB33A ELF4 SMARCA1 ZDHHC9 ZNF280C UTP14A BCORL1 XPNPEP2	0.860	NX_hs102	X	128979291	128980281	NA	NA		inconsistent	Sydney				ZDHHC9: no_ort	x	x		x		SASH3: no_ort	AIFM1: no_ort	OCRL: ocrl: EXPR kidney - pronephric duct - whole organism - brain - eye - pronephric distal early tubule - / MUT cellular response to heat - rostrocaudal neural tube patterning - phosphatidylinositol-4,5-bisphosphate 5-phosphatase activity - embryo development - apoptotic process - whole organism - midbrain hindbrain boundary - neural precursor cell proliferation - brain - white matter - eye - f…	RAB33A: no_ort	ELF4: no_ort	SMARCA1: no_ort	ZDHHC9: no_ort	ZNF280C: no_ort	UTP14A: no_ort	BCORL1: no_ort	XPNPEP2: xpnpep2: -
RegHsa0085327	128982549	128982597	SASH3 AIFM1 OCRL RAB33A ELF4 SMARCA1 ZDHHC9 ZNF280C UTP14A BCORL1 XPNPEP2	0.880	NX_hs103	X	128982339	128983266	NA	hindbrain;cranial ganglion		partially reproducible	Sydney	x			ZDHHC9: no_ort	x	x	x	x		SASH3: no_ort	AIFM1: no_ort	OCRL: ocrl: EXPR kidney - pronephric duct - whole organism - brain - eye - pronephric distal early tubule - / MUT cellular response to heat - rostrocaudal neural tube patterning - phosphatidylinositol-4,5-bisphosphate 5-phosphatase activity - embryo development - apoptotic process - whole organism - midbrain hindbrain boundary - neural precursor cell proliferation - brain - white matter - eye - f…	RAB33A: no_ort	ELF4: no_ort	SMARCA1: no_ort	ZDHHC9: no_ort	ZNF280C: no_ort	UTP14A: no_ort	BCORL1: no_ort	XPNPEP2: xpnpep2: -
RegHsa0085328	128982745	128982889	SASH3 AIFM1 OCRL RAB33A ELF4 SMARCA1 ZDHHC9 ZNF280C UTP14A BCORL1 XPNPEP2	0.880	NX_hs103	X	128982339	128983266	NA	hindbrain;cranial ganglion		partially reproducible	Sydney	x			ZDHHC9: no_ort	x	x	x	x		SASH3: no_ort	AIFM1: no_ort	OCRL: ocrl: EXPR kidney - pronephric duct - whole organism - brain - eye - pronephric distal early tubule - / MUT cellular response to heat - rostrocaudal neural tube patterning - phosphatidylinositol-4,5-bisphosphate 5-phosphatase activity - embryo development - apoptotic process - whole organism - midbrain hindbrain boundary - neural precursor cell proliferation - brain - white matter - eye - f…	RAB33A: no_ort	ELF4: no_ort	SMARCA1: no_ort	ZDHHC9: no_ort	ZNF280C: no_ort	UTP14A: no_ort	BCORL1: no_ort	XPNPEP2: xpnpep2: -
RegHsa0101601	153234135	153234251	DNASE1L1 IRAK1 OPN1LW-OPN1MW-OPN1MW2 AVPR2 TAZ SSR4 DUSP9 IKBKG HAUS7 BCAP31 FAM3A BGN HCFC1 PDZD4 RPL10 UBL4A NAA10 GDI1 IDH3G PLXNA3 RENBP ATP2B3 FLNA MECP2 ARHGAP4 TKTL1 PLXNB3 ABCD1 L1CAM G6PD	0.820	NX_hs104	X	153233956	153235019	NA	telencephalon	X	partially reproducible	Sydney	x			MECP2: mecp2: EXPR unspecified - / Not_in_MUT	x	x		x		DNASE1L1: no_ort	IRAK1: irak1: -	OPN1LW: opn1lw1: EXPR retina - epiphysis - retinal photoreceptor layer - / Not_in_MUT	OPN1MW: no_ort	OPN1MW2: no_ort	AVPR2: avpr2aa: - avpr2ab: -	TAZ: taz: EXPR whole organism - heart - / Not_in_MUT	SSR4: ssr4: EXPR splanchnocranium - otic vesicle - / MUT post-vent region -	DUSP9: no_ort	IKBKG: ikbkg: EXPR Diff_stage / Not_in_MUT	HAUS7: haus7: EXPR Diff_stage / Not_in_MUT	BCAP31: bcap31: EXPR Diff_stage / Not_in_MUT	FAM3A: fam3a: EXPR Diff_stage / Not_in_MUT	BGN: bgnb: EXPR tegmentum - hindbrain - fin fold pectoral fin bud - spinal cord - diencephalon - floor plate - pectoral fin - ventricular zone - apical ectodermal ridge pectoral fin bud - midbrain - cranial nerve II - cleithrum - telencephalon - / Not_in_MUT bgna: EXPR cleithrum - / Not_in_MUT	HCFC1: hcfc1b: - hcfc1a: EXPR Diff_stage / Not_in_MUT	PDZD4: pdzd4: EXPR unspecified - / Not_in_MUT	RPL10: rpl10: EXPR Diff_stage / Not_in_MUT	UBL4A: no_ort	NAA10: naa10: EXPR optic tectum - retina - hypaxial myotome region - pectoral fin musculature - / Not_in_MUT	GDI1: gdi1: EXPR Diff_stage / Not_in_MUT	IDH3G: idh3g: EXPR Diff_stage / Not_in_MUT	PLXNA3: plxna3: EXPR Diff_stage / MUT peripheral neuron - MiP motor neuron - axon guidance - motor neuron axon guidance - spinal cord - CaP motoneuron - cranial nerve VII - cranial nerve V - RoP motor neuron - branching morphogenesis of a nerve - Mauthner neuron - motor neuron - myotome - axon extension - floor plate spinal cord region - spinal cord interneuron - horizontal myoseptum - vertical m…	RENBP: renbp: EXPR pancreas - / Not_in_MUT	ATP2B3: atp2b3a: EXPR cranial ganglion - central nervous system - neuron - retinal ganglion cell layer - epiphysis - / Not_in_MUT atp2b3b: EXPR Diff_stage / Not_in_MUT	FLNA: flna: -	MECP2: mecp2: EXPR unspecified - / Not_in_MUT	ARHGAP4: arhgap4a: - arhgap4b: -
RegHsa0101602	153234437	153234464	DNASE1L1 IRAK1 OPN1LW-OPN1MW-OPN1MW2 AVPR2 TAZ SSR4 DUSP9 IKBKG HAUS7 BCAP31 FAM3A BGN HCFC1 PDZD4 RPL10 UBL4A NAA10 GDI1 IDH3G PLXNA3 RENBP ATP2B3 FLNA MECP2 ARHGAP4 TKTL1 PLXNB3 ABCD1 L1CAM G6PD	0.820	NX_hs104	X	153233956	153235019	NA	telencephalon	X	partially reproducible	Sydney	x			MECP2: mecp2: EXPR unspecified - / Not_in_MUT	x	x		x		DNASE1L1: no_ort	IRAK1: irak1: -	OPN1LW: opn1lw1: EXPR retina - epiphysis - retinal photoreceptor layer - / Not_in_MUT	OPN1MW: no_ort	OPN1MW2: no_ort	AVPR2: avpr2aa: - avpr2ab: -	TAZ: taz: EXPR whole organism - heart - / Not_in_MUT	SSR4: ssr4: EXPR splanchnocranium - otic vesicle - / MUT post-vent region -	DUSP9: no_ort	IKBKG: ikbkg: EXPR Diff_stage / Not_in_MUT	HAUS7: haus7: EXPR Diff_stage / Not_in_MUT	BCAP31: bcap31: EXPR Diff_stage / Not_in_MUT	FAM3A: fam3a: EXPR Diff_stage / Not_in_MUT	BGN: bgnb: EXPR tegmentum - hindbrain - fin fold pectoral fin bud - spinal cord - diencephalon - floor plate - pectoral fin - ventricular zone - apical ectodermal ridge pectoral fin bud - midbrain - cranial nerve II - cleithrum - telencephalon - / Not_in_MUT bgna: EXPR cleithrum - / Not_in_MUT	HCFC1: hcfc1b: - hcfc1a: EXPR Diff_stage / Not_in_MUT	PDZD4: pdzd4: EXPR unspecified - / Not_in_MUT	RPL10: rpl10: EXPR Diff_stage / Not_in_MUT	UBL4A: no_ort	NAA10: naa10: EXPR optic tectum - retina - hypaxial myotome region - pectoral fin musculature - / Not_in_MUT	GDI1: gdi1: EXPR Diff_stage / Not_in_MUT	IDH3G: idh3g: EXPR Diff_stage / Not_in_MUT	PLXNA3: plxna3: EXPR Diff_stage / MUT peripheral neuron - MiP motor neuron - axon guidance - motor neuron axon guidance - spinal cord - CaP motoneuron - cranial nerve VII - cranial nerve V - RoP motor neuron - branching morphogenesis of a nerve - Mauthner neuron - motor neuron - myotome - axon extension - floor plate spinal cord region - spinal cord interneuron - horizontal myoseptum - vertical m…	RENBP: renbp: EXPR pancreas - / Not_in_MUT	ATP2B3: atp2b3a: EXPR cranial ganglion - central nervous system - neuron - retinal ganglion cell layer - epiphysis - / Not_in_MUT atp2b3b: EXPR Diff_stage / Not_in_MUT	FLNA: flna: -	MECP2: mecp2: EXPR unspecified - / Not_in_MUT	ARHGAP4: arhgap4a: - arhgap4b: -
RegHsa0101603	153235629	153235698	DNASE1L1 IRAK1 OPN1LW-OPN1MW-OPN1MW2 AVPR2 TAZ SSR4 DUSP9 IKBKG HAUS7 BCAP31 FAM3A BGN HCFC1 PDZD4 RPL10 UBL4A NAA10 GDI1 IDH3G PLXNA3 RENBP ATP2B3 FLNA MECP2 ARHGAP4 TKTL1 PLXNB3 ABCD1 L1CAM G6PD	0.820	NX_hs105	X	153235163	153236106	NA	NA		inconsistent	Sydney				MECP2: mecp2: EXPR unspecified - / Not_in_MUT	x	x		x		DNASE1L1: no_ort	IRAK1: irak1: -	OPN1LW: opn1lw1: EXPR retina - epiphysis - retinal photoreceptor layer - / Not_in_MUT	OPN1MW: no_ort	OPN1MW2: no_ort	AVPR2: avpr2aa: - avpr2ab: -	TAZ: taz: EXPR whole organism - heart - / Not_in_MUT	SSR4: ssr4: EXPR splanchnocranium - otic vesicle - / MUT post-vent region -	DUSP9: no_ort	IKBKG: ikbkg: EXPR Diff_stage / Not_in_MUT	HAUS7: haus7: EXPR Diff_stage / Not_in_MUT	BCAP31: bcap31: EXPR Diff_stage / Not_in_MUT	FAM3A: fam3a: EXPR Diff_stage / Not_in_MUT	BGN: bgnb: EXPR tegmentum - hindbrain - fin fold pectoral fin bud - spinal cord - diencephalon - floor plate - pectoral fin - ventricular zone - apical ectodermal ridge pectoral fin bud - midbrain - cranial nerve II - cleithrum - telencephalon - / Not_in_MUT bgna: EXPR cleithrum - / Not_in_MUT	HCFC1: hcfc1b: - hcfc1a: EXPR Diff_stage / Not_in_MUT	PDZD4: pdzd4: EXPR unspecified - / Not_in_MUT	RPL10: rpl10: EXPR Diff_stage / Not_in_MUT	UBL4A: no_ort	NAA10: naa10: EXPR optic tectum - retina - hypaxial myotome region - pectoral fin musculature - / Not_in_MUT	GDI1: gdi1: EXPR Diff_stage / Not_in_MUT	IDH3G: idh3g: EXPR Diff_stage / Not_in_MUT	PLXNA3: plxna3: EXPR Diff_stage / MUT peripheral neuron - MiP motor neuron - axon guidance - motor neuron axon guidance - spinal cord - CaP motoneuron - cranial nerve VII - cranial nerve V - RoP motor neuron - branching morphogenesis of a nerve - Mauthner neuron - motor neuron - myotome - axon extension - floor plate spinal cord region - spinal cord interneuron - horizontal myoseptum - vertical m…	RENBP: renbp: EXPR pancreas - / Not_in_MUT	ATP2B3: atp2b3a: EXPR cranial ganglion - central nervous system - neuron - retinal ganglion cell layer - epiphysis - / Not_in_MUT atp2b3b: EXPR Diff_stage / Not_in_MUT	FLNA: flna: -	MECP2: mecp2: EXPR unspecified - / Not_in_MUT	ARHGAP4: arhgap4a: - arhgap4b: -
RegHsa0101603	153235629	153235698	DNASE1L1 IRAK1 OPN1LW-OPN1MW-OPN1MW2 AVPR2 TAZ SSR4 DUSP9 IKBKG HAUS7 BCAP31 FAM3A BGN HCFC1 PDZD4 RPL10 UBL4A NAA10 GDI1 IDH3G PLXNA3 RENBP ATP2B3 FLNA MECP2 ARHGAP4 TKTL1 PLXNB3 ABCD1 L1CAM G6PD	0.820		X	153235163	153236106	in progress	in progress		in progress	Sydney				MECP2: mecp2: EXPR unspecified - / Not_in_MUT	x	x		x		DNASE1L1: no_ort	IRAK1: irak1: -	OPN1LW: opn1lw1: EXPR retina - epiphysis - retinal photoreceptor layer - / Not_in_MUT	OPN1MW: no_ort	OPN1MW2: no_ort	AVPR2: avpr2aa: - avpr2ab: -	TAZ: taz: EXPR whole organism - heart - / Not_in_MUT	SSR4: ssr4: EXPR splanchnocranium - otic vesicle - / MUT post-vent region -	DUSP9: no_ort	IKBKG: ikbkg: EXPR Diff_stage / Not_in_MUT	HAUS7: haus7: EXPR Diff_stage / Not_in_MUT	BCAP31: bcap31: EXPR Diff_stage / Not_in_MUT	FAM3A: fam3a: EXPR Diff_stage / Not_in_MUT	BGN: bgnb: EXPR tegmentum - hindbrain - fin fold pectoral fin bud - spinal cord - diencephalon - floor plate - pectoral fin - ventricular zone - apical ectodermal ridge pectoral fin bud - midbrain - cranial nerve II - cleithrum - telencephalon - / Not_in_MUT bgna: EXPR cleithrum - / Not_in_MUT	HCFC1: hcfc1b: - hcfc1a: EXPR Diff_stage / Not_in_MUT	PDZD4: pdzd4: EXPR unspecified - / Not_in_MUT	RPL10: rpl10: EXPR Diff_stage / Not_in_MUT	UBL4A: no_ort	NAA10: naa10: EXPR optic tectum - retina - hypaxial myotome region - pectoral fin musculature - / Not_in_MUT	GDI1: gdi1: EXPR Diff_stage / Not_in_MUT	IDH3G: idh3g: EXPR Diff_stage / Not_in_MUT	PLXNA3: plxna3: EXPR Diff_stage / MUT peripheral neuron - MiP motor neuron - axon guidance - motor neuron axon guidance - spinal cord - CaP motoneuron - cranial nerve VII - cranial nerve V - RoP motor neuron - branching morphogenesis of a nerve - Mauthner neuron - motor neuron - myotome - axon extension - floor plate spinal cord region - spinal cord interneuron - horizontal myoseptum - vertical m…	RENBP: renbp: EXPR pancreas - / Not_in_MUT	ATP2B3: atp2b3a: EXPR cranial ganglion - central nervous system - neuron - retinal ganglion cell layer - epiphysis - / Not_in_MUT atp2b3b: EXPR Diff_stage / Not_in_MUT	FLNA: flna: -	MECP2: mecp2: EXPR unspecified - / Not_in_MUT	ARHGAP4: arhgap4a: - arhgap4b: -
RegHsa0101627	153267202	153267228	DNASE1L1 NAA10 GDI1 L1CAM MECP2 IKBKG TMEM187 IDH3G HAUS7 TEX28P1-TEX28-TEX28P2 IRAK1 OPN1LW-OPN1MW-OPN1MW2 TKTL1 BCAP31 RENBP PLXNB3 FAM58A SSR4 PLXNA3 ATP6AP1 BGN HCFC1 ABCD1 ATP2B3 DUSP9 FAM50A AVPR2 G6PD TAZ FAM3A PDZD4 FLNA RPL10 UBL4A ARHGAP4	0.680	NX_hs106	X	153267205	153268163	NA	telencephalon	X	partially reproducible	Sydney	x			MECP2: mecp2: EXPR unspecified - / Not_in_MUT	x	x		x		DNASE1L1: no_ort	NAA10: naa10: EXPR optic tectum - retina - hypaxial myotome region - pectoral fin musculature - / Not_in_MUT	GDI1: gdi1: EXPR Diff_stage / Not_in_MUT	L1CAM: nadl1.1: EXPR Diff_stage / MUT hyosymplectic cartilage - interhyal cartilage - ceratohyal cartilage - axonal fasciculation - Meckel's cartilage - symplectic - medial longitudinal fasciculus - nadl1.2: EXPR brain - / MUT medial longitudinal fasciculus - axonal fasciculation -	MECP2: mecp2: EXPR unspecified - / Not_in_MUT	IKBKG: ikbkg: EXPR Diff_stage / Not_in_MUT	TMEM187: tmem187: -	IDH3G: idh3g: EXPR Diff_stage / Not_in_MUT	HAUS7: haus7: EXPR Diff_stage / Not_in_MUT	TEX28P1: no_ort	TEX28: no_ort	TEX28P2: no_ort	IRAK1: irak1: -	OPN1LW: opn1lw1: EXPR retina - epiphysis - retinal photoreceptor layer - / Not_in_MUT	OPN1MW: no_ort	OPN1MW2: no_ort	TKTL1: no_ort	BCAP31: bcap31: EXPR Diff_stage / Not_in_MUT	RENBP: renbp: EXPR pancreas - / Not_in_MUT	PLXNB3: plxnb3: -	FAM58A: fam58a: -	SSR4: ssr4: EXPR splanchnocranium - otic vesicle - / MUT post-vent region -	PLXNA3: plxna3: EXPR Diff_stage / MUT peripheral neuron - MiP motor neuron - axon guidance - motor neuron axon guidance - spinal cord - CaP motoneuron - cranial nerve VII - cranial nerve V - RoP motor neuron - branching morphogenesis of a nerve - Mauthner neuron - motor neuron - myotome - axon extension - floor plate spinal cord region - spinal cord interneuron - horizontal myoseptum - vertical m…	ATP6AP1: atp6ap1b: EXPR epidermis - YSL - mucus secreting cell - / MUT whole organism - head - retinal outer nuclear layer - intrahepatic bile duct - larval melanophore stripe - pigment cell - melanocyte - eye photoreceptor cell - retinal pigment epithelium development - eye pigment granule organization - cell proliferation - melanosome organization - intrahepatic bile duct development - retinal …	BGN: bgnb: EXPR tegmentum - hindbrain - fin fold pectoral fin bud - spinal cord - diencephalon - floor plate - pectoral fin - ventricular zone - apical ectodermal ridge pectoral fin bud - midbrain - cranial nerve II - cleithrum - telencephalon - / Not_in_MUT bgna: EXPR cleithrum - / Not_in_MUT	HCFC1: hcfc1b: - hcfc1a: EXPR Diff_stage / Not_in_MUT	ABCD1: abcd1: -
RegHsa0101628	153267720	153267805	DNASE1L1 IRAK1 OPN1LW-OPN1MW-OPN1MW2 AVPR2 TAZ SSR4 DUSP9 IKBKG HAUS7 BCAP31 FAM3A BGN HCFC1 PDZD4 RPL10 UBL4A NAA10 GDI1 IDH3G PLXNA3 RENBP ATP2B3 FLNA MECP2 ARHGAP4 TKTL1 PLXNB3 ABCD1 L1CAM G6PD	0.820	NX_hs106	X	153267205	153268163	NA	telencephalon	X	partially reproducible	Sydney	x			MECP2: mecp2: EXPR unspecified - / Not_in_MUT	x	x		x		DNASE1L1: no_ort	IRAK1: irak1: -	OPN1LW: opn1lw1: EXPR retina - epiphysis - retinal photoreceptor layer - / Not_in_MUT	OPN1MW: no_ort	OPN1MW2: no_ort	AVPR2: avpr2aa: - avpr2ab: -	TAZ: taz: EXPR whole organism - heart - / Not_in_MUT	SSR4: ssr4: EXPR splanchnocranium - otic vesicle - / MUT post-vent region -	DUSP9: no_ort	IKBKG: ikbkg: EXPR Diff_stage / Not_in_MUT	HAUS7: haus7: EXPR Diff_stage / Not_in_MUT	BCAP31: bcap31: EXPR Diff_stage / Not_in_MUT	FAM3A: fam3a: EXPR Diff_stage / Not_in_MUT	BGN: bgnb: EXPR tegmentum - hindbrain - fin fold pectoral fin bud - spinal cord - diencephalon - floor plate - pectoral fin - ventricular zone - apical ectodermal ridge pectoral fin bud - midbrain - cranial nerve II - cleithrum - telencephalon - / Not_in_MUT bgna: EXPR cleithrum - / Not_in_MUT	HCFC1: hcfc1b: - hcfc1a: EXPR Diff_stage / Not_in_MUT	PDZD4: pdzd4: EXPR unspecified - / Not_in_MUT	RPL10: rpl10: EXPR Diff_stage / Not_in_MUT	UBL4A: no_ort	NAA10: naa10: EXPR optic tectum - retina - hypaxial myotome region - pectoral fin musculature - / Not_in_MUT	GDI1: gdi1: EXPR Diff_stage / Not_in_MUT	IDH3G: idh3g: EXPR Diff_stage / Not_in_MUT	PLXNA3: plxna3: EXPR Diff_stage / MUT peripheral neuron - MiP motor neuron - axon guidance - motor neuron axon guidance - spinal cord - CaP motoneuron - cranial nerve VII - cranial nerve V - RoP motor neuron - branching morphogenesis of a nerve - Mauthner neuron - motor neuron - myotome - axon extension - floor plate spinal cord region - spinal cord interneuron - horizontal myoseptum - vertical m…	RENBP: renbp: EXPR pancreas - / Not_in_MUT	ATP2B3: atp2b3a: EXPR cranial ganglion - central nervous system - neuron - retinal ganglion cell layer - epiphysis - / Not_in_MUT atp2b3b: EXPR Diff_stage / Not_in_MUT	FLNA: flna: -	MECP2: mecp2: EXPR unspecified - / Not_in_MUT	ARHGAP4: arhgap4a: - arhgap4b: -
RegHsa0101629	153268040	153268053	DNASE1L1 IRAK1 OPN1LW-OPN1MW-OPN1MW2 AVPR2 TAZ SSR4 DUSP9 IKBKG HAUS7 BCAP31 FAM3A BGN HCFC1 PDZD4 RPL10 UBL4A NAA10 GDI1 IDH3G PLXNA3 RENBP ATP2B3 FLNA MECP2 ARHGAP4 TKTL1 PLXNB3 ABCD1 L1CAM G6PD	0.780	NX_hs106	X	153267205	153268163	NA	telencephalon	X	partially reproducible	Sydney	x			MECP2: mecp2: EXPR unspecified - / Not_in_MUT	x	x		x		DNASE1L1: no_ort	IRAK1: irak1: -	OPN1LW: opn1lw1: EXPR retina - epiphysis - retinal photoreceptor layer - / Not_in_MUT	OPN1MW: no_ort	OPN1MW2: no_ort	AVPR2: avpr2aa: - avpr2ab: -	TAZ: taz: EXPR whole organism - heart - / Not_in_MUT	SSR4: ssr4: EXPR splanchnocranium - otic vesicle - / MUT post-vent region -	DUSP9: no_ort	IKBKG: ikbkg: EXPR Diff_stage / Not_in_MUT	HAUS7: haus7: EXPR Diff_stage / Not_in_MUT	BCAP31: bcap31: EXPR Diff_stage / Not_in_MUT	FAM3A: fam3a: EXPR Diff_stage / Not_in_MUT	BGN: bgnb: EXPR tegmentum - hindbrain - fin fold pectoral fin bud - spinal cord - diencephalon - floor plate - pectoral fin - ventricular zone - apical ectodermal ridge pectoral fin bud - midbrain - cranial nerve II - cleithrum - telencephalon - / Not_in_MUT bgna: EXPR cleithrum - / Not_in_MUT	HCFC1: hcfc1b: - hcfc1a: EXPR Diff_stage / Not_in_MUT	PDZD4: pdzd4: EXPR unspecified - / Not_in_MUT	RPL10: rpl10: EXPR Diff_stage / Not_in_MUT	UBL4A: no_ort	NAA10: naa10: EXPR optic tectum - retina - hypaxial myotome region - pectoral fin musculature - / Not_in_MUT	GDI1: gdi1: EXPR Diff_stage / Not_in_MUT	IDH3G: idh3g: EXPR Diff_stage / Not_in_MUT	PLXNA3: plxna3: EXPR Diff_stage / MUT peripheral neuron - MiP motor neuron - axon guidance - motor neuron axon guidance - spinal cord - CaP motoneuron - cranial nerve VII - cranial nerve V - RoP motor neuron - branching morphogenesis of a nerve - Mauthner neuron - motor neuron - myotome - axon extension - floor plate spinal cord region - spinal cord interneuron - horizontal myoseptum - vertical m…	RENBP: renbp: EXPR pancreas - / Not_in_MUT	ATP2B3: atp2b3a: EXPR cranial ganglion - central nervous system - neuron - retinal ganglion cell layer - epiphysis - / Not_in_MUT atp2b3b: EXPR Diff_stage / Not_in_MUT	FLNA: flna: -	MECP2: mecp2: EXPR unspecified - / Not_in_MUT	ARHGAP4: arhgap4a: - arhgap4b: -
RegHsa0101632	153286981	153287024	IRAK1 OPN1LW-OPN1MW-OPN1MW2 HCFC1 NAA10 ARHGAP4 TKTL1	0.900	NX_hs107	X	153286711	153287820	MECP2_hs5#26-1;MECP2_hs5#40-1;MECP2_hs5#33-1	telencephalon	X	partially reproducible	Sydney	x			MECP2: mecp2: EXPR unspecified - / Not_in_MUT	x	x				IRAK1: irak1: -	OPN1LW: opn1lw1: EXPR retina - epiphysis - retinal photoreceptor layer - / Not_in_MUT	OPN1MW: no_ort	OPN1MW2: no_ort	HCFC1: hcfc1b: - hcfc1a: EXPR Diff_stage / Not_in_MUT	NAA10: naa10: EXPR optic tectum - retina - hypaxial myotome region - pectoral fin musculature - / Not_in_MUT	ARHGAP4: arhgap4a: - arhgap4b: -	TKTL1: no_ort
--	--	--	--	--	NX_hs108	X	153288089	153289191	NA	NA		inconsistent	Sydney				MECP2: mecp2: EXPR unspecified - / Not_in_MUT						NA
--	--	--	--	--	NX_hs109	X	153289135	153290609	NA	pectoral fin		partially reproducible	Sydney	x			MECP2: mecp2: EXPR unspecified - / Not_in_MUT						NA
--	--	--	--	--	NX_hs110	X	153291036	153291942	NA	hindbrain;pectoral fin		partially reproducible	Sydney	x			MECP2: mecp2: EXPR unspecified - / Not_in_MUT						NA
--	--	--	--	--	NX_hs111	X	153292170	153293152	NA	NA		inconsistent	Sydney				MECP2: mecp2: EXPR unspecified - / Not_in_MUT						NA
--	--	--	--	--	NX_hs112	X	153293097	153294059	NA	floor plate;telencephalon	X	partially reproducible	Sydney	x			MECP2: mecp2: EXPR unspecified - / Not_in_MUT						NA
--	--	--	--	--	NX_hs113	X	153294307	153295821	NA	NA		inconsistent	Sydney				MECP2: mecp2: EXPR unspecified - / Not_in_MUT						NA
RegHsa0101652	153324678	153324757	DNASE1L1 IRAK1 OPN1LW-OPN1MW-OPN1MW2 AVPR2 TAZ SSR4 DUSP9 IKBKG HAUS7 BCAP31 FAM3A BGN HCFC1 PDZD4 RPL10 UBL4A NAA10 GDI1 IDH3G PLXNA3 RENBP ATP2B3 FLNA MECP2 ARHGAP4 TKTL1 PLXNB3 ABCD1 L1CAM G6PD	0.820	NX_hs114	X	153324402	153325859	NA	telencephalon	X	partially reproducible	Sydney	x			MECP2: mecp2: EXPR unspecified - / Not_in_MUT	x	x		x		DNASE1L1: no_ort	IRAK1: irak1: -	OPN1LW: opn1lw1: EXPR retina - epiphysis - retinal photoreceptor layer - / Not_in_MUT	OPN1MW: no_ort	OPN1MW2: no_ort	AVPR2: avpr2aa: - avpr2ab: -	TAZ: taz: EXPR whole organism - heart - / Not_in_MUT	SSR4: ssr4: EXPR splanchnocranium - otic vesicle - / MUT post-vent region -	DUSP9: no_ort	IKBKG: ikbkg: EXPR Diff_stage / Not_in_MUT	HAUS7: haus7: EXPR Diff_stage / Not_in_MUT	BCAP31: bcap31: EXPR Diff_stage / Not_in_MUT	FAM3A: fam3a: EXPR Diff_stage / Not_in_MUT	BGN: bgnb: EXPR tegmentum - hindbrain - fin fold pectoral fin bud - spinal cord - diencephalon - floor plate - pectoral fin - ventricular zone - apical ectodermal ridge pectoral fin bud - midbrain - cranial nerve II - cleithrum - telencephalon - / Not_in_MUT bgna: EXPR cleithrum - / Not_in_MUT	HCFC1: hcfc1b: - hcfc1a: EXPR Diff_stage / Not_in_MUT	PDZD4: pdzd4: EXPR unspecified - / Not_in_MUT	RPL10: rpl10: EXPR Diff_stage / Not_in_MUT	UBL4A: no_ort	NAA10: naa10: EXPR optic tectum - retina - hypaxial myotome region - pectoral fin musculature - / Not_in_MUT	GDI1: gdi1: EXPR Diff_stage / Not_in_MUT	IDH3G: idh3g: EXPR Diff_stage / Not_in_MUT	PLXNA3: plxna3: EXPR Diff_stage / MUT peripheral neuron - MiP motor neuron - axon guidance - motor neuron axon guidance - spinal cord - CaP motoneuron - cranial nerve VII - cranial nerve V - RoP motor neuron - branching morphogenesis of a nerve - Mauthner neuron - motor neuron - myotome - axon extension - floor plate spinal cord region - spinal cord interneuron - horizontal myoseptum - vertical m…	RENBP: renbp: EXPR pancreas - / Not_in_MUT	ATP2B3: atp2b3a: EXPR cranial ganglion - central nervous system - neuron - retinal ganglion cell layer - epiphysis - / Not_in_MUT atp2b3b: EXPR Diff_stage / Not_in_MUT	FLNA: flna: -	MECP2: mecp2: EXPR unspecified - / Not_in_MUT	ARHGAP4: arhgap4a: - arhgap4b: -
RegHsa0101653	153325423	153325582	DNASE1L1 IRAK1 OPN1LW-OPN1MW-OPN1MW2 AVPR2 TAZ SSR4 DUSP9 IKBKG HAUS7 BCAP31 FAM3A BGN HCFC1 PDZD4 RPL10 UBL4A NAA10 GDI1 IDH3G PLXNA3 RENBP ATP2B3 FLNA MECP2 ARHGAP4 TKTL1 PLXNB3 ABCD1 L1CAM G6PD	0.820	NX_hs114	X	153324402	153325859	NA	telencephalon	X	partially reproducible	Sydney	x			MECP2: mecp2: EXPR unspecified - / Not_in_MUT	x	x		x		DNASE1L1: no_ort	IRAK1: irak1: -	OPN1LW: opn1lw1: EXPR retina - epiphysis - retinal photoreceptor layer - / Not_in_MUT	OPN1MW: no_ort	OPN1MW2: no_ort	AVPR2: avpr2aa: - avpr2ab: -	TAZ: taz: EXPR whole organism - heart - / Not_in_MUT	SSR4: ssr4: EXPR splanchnocranium - otic vesicle - / MUT post-vent region -	DUSP9: no_ort	IKBKG: ikbkg: EXPR Diff_stage / Not_in_MUT	HAUS7: haus7: EXPR Diff_stage / Not_in_MUT	BCAP31: bcap31: EXPR Diff_stage / Not_in_MUT	FAM3A: fam3a: EXPR Diff_stage / Not_in_MUT	BGN: bgnb: EXPR tegmentum - hindbrain - fin fold pectoral fin bud - spinal cord - diencephalon - floor plate - pectoral fin - ventricular zone - apical ectodermal ridge pectoral fin bud - midbrain - cranial nerve II - cleithrum - telencephalon - / Not_in_MUT bgna: EXPR cleithrum - / Not_in_MUT	HCFC1: hcfc1b: - hcfc1a: EXPR Diff_stage / Not_in_MUT	PDZD4: pdzd4: EXPR unspecified - / Not_in_MUT	RPL10: rpl10: EXPR Diff_stage / Not_in_MUT	UBL4A: no_ort	NAA10: naa10: EXPR optic tectum - retina - hypaxial myotome region - pectoral fin musculature - / Not_in_MUT	GDI1: gdi1: EXPR Diff_stage / Not_in_MUT	IDH3G: idh3g: EXPR Diff_stage / Not_in_MUT	PLXNA3: plxna3: EXPR Diff_stage / MUT peripheral neuron - MiP motor neuron - axon guidance - motor neuron axon guidance - spinal cord - CaP motoneuron - cranial nerve VII - cranial nerve V - RoP motor neuron - branching morphogenesis of a nerve - Mauthner neuron - motor neuron - myotome - axon extension - floor plate spinal cord region - spinal cord interneuron - horizontal myoseptum - vertical m…	RENBP: renbp: EXPR pancreas - / Not_in_MUT	ATP2B3: atp2b3a: EXPR cranial ganglion - central nervous system - neuron - retinal ganglion cell layer - epiphysis - / Not_in_MUT atp2b3b: EXPR Diff_stage / Not_in_MUT	FLNA: flna: -	MECP2: mecp2: EXPR unspecified - / Not_in_MUT	ARHGAP4: arhgap4a: - arhgap4b: -
RegHsa0101654	153325616	153325637	DNASE1L1 IRAK1 OPN1LW-OPN1MW-OPN1MW2 ATP6AP1 FAM50A AVPR2 TAZ SSR4 DUSP9 IKBKG HAUS7 BCAP31 BGN HCFC1 PDZD4 RPL10 UBL4A NAA10 GDI1 IDH3G PLXNA3 RENBP ATP2B3 FAM3A FLNA MECP2 ARHGAP4 TEX28P1-TEX28-TEX28P2 TKTL1 PLXNB3 ABCD1 L1CAM G6PD	0.780	NX_hs114	X	153324402	153325859	NA	telencephalon	X	partially reproducible	Sydney	x			MECP2: mecp2: EXPR unspecified - / Not_in_MUT	x	x	x	x		DNASE1L1: no_ort	IRAK1: irak1: -	OPN1LW: opn1lw1: EXPR retina - epiphysis - retinal photoreceptor layer - / Not_in_MUT	OPN1MW: no_ort	OPN1MW2: no_ort	ATP6AP1: atp6ap1b: EXPR epidermis - YSL - mucus secreting cell - / MUT whole organism - head - retinal outer nuclear layer - intrahepatic bile duct - larval melanophore stripe - pigment cell - melanocyte - eye photoreceptor cell - retinal pigment epithelium development - eye pigment granule organization - cell proliferation - melanosome organization - intrahepatic bile duct development - retinal …	FAM50A: fam50a: EXPR Diff_stage / Not_in_MUT	AVPR2: avpr2aa: - avpr2ab: -	TAZ: taz: EXPR whole organism - heart - / Not_in_MUT	SSR4: ssr4: EXPR splanchnocranium - otic vesicle - / MUT post-vent region -	DUSP9: no_ort	IKBKG: ikbkg: EXPR Diff_stage / Not_in_MUT	HAUS7: haus7: EXPR Diff_stage / Not_in_MUT	BCAP31: bcap31: EXPR Diff_stage / Not_in_MUT	BGN: bgnb: EXPR tegmentum - hindbrain - fin fold pectoral fin bud - spinal cord - diencephalon - floor plate - pectoral fin - ventricular zone - apical ectodermal ridge pectoral fin bud - midbrain - cranial nerve II - cleithrum - telencephalon - / Not_in_MUT bgna: EXPR cleithrum - / Not_in_MUT	HCFC1: hcfc1b: - hcfc1a: EXPR Diff_stage / Not_in_MUT	PDZD4: pdzd4: EXPR unspecified - / Not_in_MUT	RPL10: rpl10: EXPR Diff_stage / Not_in_MUT	UBL4A: no_ort	NAA10: naa10: EXPR optic tectum - retina - hypaxial myotome region - pectoral fin musculature - / Not_in_MUT	GDI1: gdi1: EXPR Diff_stage / Not_in_MUT	IDH3G: idh3g: EXPR Diff_stage / Not_in_MUT	PLXNA3: plxna3: EXPR Diff_stage / MUT peripheral neuron - MiP motor neuron - axon guidance - motor neuron axon guidance - spinal cord - CaP motoneuron - cranial nerve VII - cranial nerve V - RoP motor neuron - branching morphogenesis of a nerve - Mauthner neuron - motor neuron - myotome - axon extension - floor plate spinal cord region - spinal cord interneuron - horizontal myoseptum - vertical m…	RENBP: renbp: EXPR pancreas - / Not_in_MUT	ATP2B3: atp2b3a: EXPR cranial ganglion - central nervous system - neuron - retinal ganglion cell layer - epiphysis - / Not_in_MUT atp2b3b: EXPR Diff_stage / Not_in_MUT	FAM3A: fam3a: EXPR Diff_stage / Not_in_MUT	FLNA: flna: -
RegHsa0101663	153347416	153347596	IRAK1 OPN1LW-OPN1MW-OPN1MW2 HCFC1 NAA10 ARHGAP4 TKTL1	0.860	NX_hs115	X	153347333	153348318	NA	muscle		reproducible	Sydney	x			MECP2: mecp2: EXPR unspecified - / Not_in_MUT	x	x	x			IRAK1: irak1: -	OPN1LW: opn1lw1: EXPR retina - epiphysis - retinal photoreceptor layer - / Not_in_MUT	OPN1MW: no_ort	OPN1MW2: no_ort	HCFC1: hcfc1b: - hcfc1a: EXPR Diff_stage / Not_in_MUT	NAA10: naa10: EXPR optic tectum - retina - hypaxial myotome region - pectoral fin musculature - / Not_in_MUT	ARHGAP4: arhgap4a: - arhgap4b: -	TKTL1: no_ort
RegHsa0101664	153348163	153348198	DNASE1L1 HAUS7 NAA10 GDI1 MECP2 IKBKG IDH3G IRAK1 OPN1LW-OPN1MW-OPN1MW2 TKTL1 BCAP31 RENBP PLXNB3 SSR4 PLXNA3 BGN HCFC1 ABCD1 ATP2B3 DUSP9 AVPR2 L1CAM G6PD TAZ FAM3A PDZD4 FLNA RPL10 UBL4A ARHGAP4	0.780	NX_hs115	X	153347333	153348318	NA	muscle		reproducible	Sydney	x			MECP2: mecp2: EXPR unspecified - / Not_in_MUT	x	x	x	x		DNASE1L1: no_ort	HAUS7: haus7: EXPR Diff_stage / Not_in_MUT	NAA10: naa10: EXPR optic tectum - retina - hypaxial myotome region - pectoral fin musculature - / Not_in_MUT	GDI1: gdi1: EXPR Diff_stage / Not_in_MUT	MECP2: mecp2: EXPR unspecified - / Not_in_MUT	IKBKG: ikbkg: EXPR Diff_stage / Not_in_MUT	IDH3G: idh3g: EXPR Diff_stage / Not_in_MUT	IRAK1: irak1: -	OPN1LW: opn1lw1: EXPR retina - epiphysis - retinal photoreceptor layer - / Not_in_MUT	OPN1MW: no_ort	OPN1MW2: no_ort	TKTL1: no_ort	BCAP31: bcap31: EXPR Diff_stage / Not_in_MUT	RENBP: renbp: EXPR pancreas - / Not_in_MUT	PLXNB3: plxnb3: -	SSR4: ssr4: EXPR splanchnocranium - otic vesicle - / MUT post-vent region -	PLXNA3: plxna3: EXPR Diff_stage / MUT peripheral neuron - MiP motor neuron - axon guidance - motor neuron axon guidance - spinal cord - CaP motoneuron - cranial nerve VII - cranial nerve V - RoP motor neuron - branching morphogenesis of a nerve - Mauthner neuron - motor neuron - myotome - axon extension - floor plate spinal cord region - spinal cord interneuron - horizontal myoseptum - vertical m…	BGN: bgnb: EXPR tegmentum - hindbrain - fin fold pectoral fin bud - spinal cord - diencephalon - floor plate - pectoral fin - ventricular zone - apical ectodermal ridge pectoral fin bud - midbrain - cranial nerve II - cleithrum - telencephalon - / Not_in_MUT bgna: EXPR cleithrum - / Not_in_MUT	HCFC1: hcfc1b: - hcfc1a: EXPR Diff_stage / Not_in_MUT	ABCD1: abcd1: -	ATP2B3: atp2b3a: EXPR cranial ganglion - central nervous system - neuron - retinal ganglion cell layer - epiphysis - / Not_in_MUT atp2b3b: EXPR Diff_stage / Not_in_MUT	DUSP9: no_ort	AVPR2: avpr2aa: - avpr2ab: -	L1CAM: nadl1.1: EXPR Diff_stage / MUT hyosymplectic cartilage - interhyal cartilage - ceratohyal cartilage - axonal fasciculation - Meckel's cartilage - symplectic - medial longitudinal fasciculus - nadl1.2: EXPR brain - / MUT medial longitudinal fasciculus - axonal fasciculation -	G6PD: g6pd: EXPR Diff_stage / Not_in_MUT	TAZ: taz: EXPR whole organism - heart - / Not_in_MUT	FAM3A: fam3a: EXPR Diff_stage / Not_in_MUT
RegHsa0101665	153348198	153348296	DNASE1L1 IRAK1 OPN1LW-OPN1MW-OPN1MW2 AVPR2 TAZ SSR4 DUSP9 IKBKG HAUS7 BCAP31 FAM3A BGN HCFC1 PDZD4 RPL10 UBL4A NAA10 GDI1 IDH3G PLXNA3 RENBP ATP2B3 FLNA MECP2 ARHGAP4 TKTL1 PLXNB3 ABCD1 L1CAM G6PD	0.820	NX_hs115	X	153347333	153348318	NA	muscle		reproducible	Sydney	x			MECP2: mecp2: EXPR unspecified - / Not_in_MUT	x	x		x		DNASE1L1: no_ort	IRAK1: irak1: -	OPN1LW: opn1lw1: EXPR retina - epiphysis - retinal photoreceptor layer - / Not_in_MUT	OPN1MW: no_ort	OPN1MW2: no_ort	AVPR2: avpr2aa: - avpr2ab: -	TAZ: taz: EXPR whole organism - heart - / Not_in_MUT	SSR4: ssr4: EXPR splanchnocranium - otic vesicle - / MUT post-vent region -	DUSP9: no_ort	IKBKG: ikbkg: EXPR Diff_stage / Not_in_MUT	HAUS7: haus7: EXPR Diff_stage / Not_in_MUT	BCAP31: bcap31: EXPR Diff_stage / Not_in_MUT	FAM3A: fam3a: EXPR Diff_stage / Not_in_MUT	BGN: bgnb: EXPR tegmentum - hindbrain - fin fold pectoral fin bud - spinal cord - diencephalon - floor plate - pectoral fin - ventricular zone - apical ectodermal ridge pectoral fin bud - midbrain - cranial nerve II - cleithrum - telencephalon - / Not_in_MUT bgna: EXPR cleithrum - / Not_in_MUT	HCFC1: hcfc1b: - hcfc1a: EXPR Diff_stage / Not_in_MUT	PDZD4: pdzd4: EXPR unspecified - / Not_in_MUT	RPL10: rpl10: EXPR Diff_stage / Not_in_MUT	UBL4A: no_ort	NAA10: naa10: EXPR optic tectum - retina - hypaxial myotome region - pectoral fin musculature - / Not_in_MUT	GDI1: gdi1: EXPR Diff_stage / Not_in_MUT	IDH3G: idh3g: EXPR Diff_stage / Not_in_MUT	PLXNA3: plxna3: EXPR Diff_stage / MUT peripheral neuron - MiP motor neuron - axon guidance - motor neuron axon guidance - spinal cord - CaP motoneuron - cranial nerve VII - cranial nerve V - RoP motor neuron - branching morphogenesis of a nerve - Mauthner neuron - motor neuron - myotome - axon extension - floor plate spinal cord region - spinal cord interneuron - horizontal myoseptum - vertical m…	RENBP: renbp: EXPR pancreas - / Not_in_MUT	ATP2B3: atp2b3a: EXPR cranial ganglion - central nervous system - neuron - retinal ganglion cell layer - epiphysis - / Not_in_MUT atp2b3b: EXPR Diff_stage / Not_in_MUT	FLNA: flna: -	MECP2: mecp2: EXPR unspecified - / Not_in_MUT	ARHGAP4: arhgap4a: - arhgap4b: -
--	--	--	--	--	NX_hs116	X	153349729	153351090	NA	notochord		partially reproducible	Sydney	x			MECP2: mecp2: EXPR unspecified - / Not_in_MUT						NA
RegHsa0101667	153355997	153356065	DNASE1L1 HAUS7 NAA10 GDI1 MECP2 IKBKG TMEM187 IDH3G IRAK1 OPN1LW-OPN1MW-OPN1MW2 TKTL1 BCAP31 RENBP PLXNB3 FAM58A SSR4 PLXNA3 BGN HCFC1 ABCD1 ATP2B3 DUSP9 AVPR2 L1CAM G6PD TAZ FAM3A PDZD4 FLNA RPL10 UBL4A ARHGAP4	0.740	NX_hs117	X	153356014	153357656	NA	melanocyte		partially reproducible	Sydney	x			MECP2: mecp2: EXPR unspecified - / Not_in_MUT	x	x		x		DNASE1L1: no_ort	HAUS7: haus7: EXPR Diff_stage / Not_in_MUT	NAA10: naa10: EXPR optic tectum - retina - hypaxial myotome region - pectoral fin musculature - / Not_in_MUT	GDI1: gdi1: EXPR Diff_stage / Not_in_MUT	MECP2: mecp2: EXPR unspecified - / Not_in_MUT	IKBKG: ikbkg: EXPR Diff_stage / Not_in_MUT	TMEM187: tmem187: -	IDH3G: idh3g: EXPR Diff_stage / Not_in_MUT	IRAK1: irak1: -	OPN1LW: opn1lw1: EXPR retina - epiphysis - retinal photoreceptor layer - / Not_in_MUT	OPN1MW: no_ort	OPN1MW2: no_ort	TKTL1: no_ort	BCAP31: bcap31: EXPR Diff_stage / Not_in_MUT	RENBP: renbp: EXPR pancreas - / Not_in_MUT	PLXNB3: plxnb3: -	FAM58A: fam58a: -	SSR4: ssr4: EXPR splanchnocranium - otic vesicle - / MUT post-vent region -	PLXNA3: plxna3: EXPR Diff_stage / MUT peripheral neuron - MiP motor neuron - axon guidance - motor neuron axon guidance - spinal cord - CaP motoneuron - cranial nerve VII - cranial nerve V - RoP motor neuron - branching morphogenesis of a nerve - Mauthner neuron - motor neuron - myotome - axon extension - floor plate spinal cord region - spinal cord interneuron - horizontal myoseptum - vertical m…	BGN: bgnb: EXPR tegmentum - hindbrain - fin fold pectoral fin bud - spinal cord - diencephalon - floor plate - pectoral fin - ventricular zone - apical ectodermal ridge pectoral fin bud - midbrain - cranial nerve II - cleithrum - telencephalon - / Not_in_MUT bgna: EXPR cleithrum - / Not_in_MUT	HCFC1: hcfc1b: - hcfc1a: EXPR Diff_stage / Not_in_MUT	ABCD1: abcd1: -	ATP2B3: atp2b3a: EXPR cranial ganglion - central nervous system - neuron - retinal ganglion cell layer - epiphysis - / Not_in_MUT atp2b3b: EXPR Diff_stage / Not_in_MUT	DUSP9: no_ort	AVPR2: avpr2aa: - avpr2ab: -	L1CAM: nadl1.1: EXPR Diff_stage / MUT hyosymplectic cartilage - interhyal cartilage - ceratohyal cartilage - axonal fasciculation - Meckel's cartilage - symplectic - medial longitudinal fasciculus - nadl1.2: EXPR brain - / MUT medial longitudinal fasciculus - axonal fasciculation -	G6PD: g6pd: EXPR Diff_stage / Not_in_MUT
RegHsa0101668	153356161	153356176	IRAK1 OPN1LW-OPN1MW-OPN1MW2 HCFC1 NAA10 ARHGAP4 TKTL1	0.790	NX_hs117	X	153356014	153357656	NA	melanocyte		partially reproducible	Sydney	x			MECP2: mecp2: EXPR unspecified - / Not_in_MUT	x	x				IRAK1: irak1: -	OPN1LW: opn1lw1: EXPR retina - epiphysis - retinal photoreceptor layer - / Not_in_MUT	OPN1MW: no_ort	OPN1MW2: no_ort	HCFC1: hcfc1b: - hcfc1a: EXPR Diff_stage / Not_in_MUT	NAA10: naa10: EXPR optic tectum - retina - hypaxial myotome region - pectoral fin musculature - / Not_in_MUT	ARHGAP4: arhgap4a: - arhgap4b: -	TKTL1: no_ort
RegHsa0101669	153356286	153356471	IRAK1 OPN1LW-OPN1MW-OPN1MW2 HCFC1 NAA10 ARHGAP4 TKTL1	0.852	NX_hs117	X	153356014	153357656	NA	melanocyte		partially reproducible	Sydney	x			MECP2: mecp2: EXPR unspecified - / Not_in_MUT	x	x				IRAK1: irak1: -	OPN1LW: opn1lw1: EXPR retina - epiphysis - retinal photoreceptor layer - / Not_in_MUT	OPN1MW: no_ort	OPN1MW2: no_ort	HCFC1: hcfc1b: - hcfc1a: EXPR Diff_stage / Not_in_MUT	NAA10: naa10: EXPR optic tectum - retina - hypaxial myotome region - pectoral fin musculature - / Not_in_MUT	ARHGAP4: arhgap4a: - arhgap4b: -	TKTL1: no_ort
RegHsa0101670	153356780	153356792	IRAK1 OPN1LW-OPN1MW-OPN1MW2 HCFC1 NAA10 ARHGAP4 TKTL1	0.860	NX_hs117	X	153356014	153357656	NA	melanocyte		partially reproducible	Sydney	x			MECP2: mecp2: EXPR unspecified - / Not_in_MUT	x	x				IRAK1: irak1: -	OPN1LW: opn1lw1: EXPR retina - epiphysis - retinal photoreceptor layer - / Not_in_MUT	OPN1MW: no_ort	OPN1MW2: no_ort	HCFC1: hcfc1b: - hcfc1a: EXPR Diff_stage / Not_in_MUT	NAA10: naa10: EXPR optic tectum - retina - hypaxial myotome region - pectoral fin musculature - / Not_in_MUT	ARHGAP4: arhgap4a: - arhgap4b: -	TKTL1: no_ort
RegHsa0101671	153357322	153357642	IRAK1 OPN1LW-OPN1MW-OPN1MW2 HCFC1 NAA10 ARHGAP4 TKTL1	0.860	NX_hs117	X	153356014	153357656	NA	melanocyte		partially reproducible	Sydney	x			MECP2: mecp2: EXPR unspecified - / Not_in_MUT	x	x				IRAK1: irak1: -	OPN1LW: opn1lw1: EXPR retina - epiphysis - retinal photoreceptor layer - / Not_in_MUT	OPN1MW: no_ort	OPN1MW2: no_ort	HCFC1: hcfc1b: - hcfc1a: EXPR Diff_stage / Not_in_MUT	NAA10: naa10: EXPR optic tectum - retina - hypaxial myotome region - pectoral fin musculature - / Not_in_MUT	ARHGAP4: arhgap4a: - arhgap4b: -	TKTL1: no_ort
RegHsa0101672	153357765	153357868	IRAK1 OPN1LW-OPN1MW-OPN1MW2 HCFC1 NAA10 ARHGAP4 TKTL1	0.860	NX_hs118	X	153357653	153358798	NA	telencephalon	X	partially reproducible	Sydney	x			MECP2: mecp2: EXPR unspecified - / Not_in_MUT	x	x				IRAK1: irak1: -	OPN1LW: opn1lw1: EXPR retina - epiphysis - retinal photoreceptor layer - / Not_in_MUT	OPN1MW: no_ort	OPN1MW2: no_ort	HCFC1: hcfc1b: - hcfc1a: EXPR Diff_stage / Not_in_MUT	NAA10: naa10: EXPR optic tectum - retina - hypaxial myotome region - pectoral fin musculature - / Not_in_MUT	ARHGAP4: arhgap4a: - arhgap4b: -	TKTL1: no_ort
RegHsa0101673	153357886	153357899	DNASE1L1 IRAK1 OPN1LW-OPN1MW-OPN1MW2 AVPR2 TAZ SSR4 DUSP9 IKBKG HAUS7 BCAP31 FAM3A BGN HCFC1 PDZD4 RPL10 UBL4A NAA10 GDI1 IDH3G PLXNA3 RENBP ATP2B3 FLNA MECP2 ARHGAP4 TKTL1 PLXNB3 ABCD1 L1CAM G6PD	0.820	NX_hs118	X	153357653	153358798	NA	telencephalon	X	partially reproducible	Sydney	x			MECP2: mecp2: EXPR unspecified - / Not_in_MUT	x	x		x		DNASE1L1: no_ort	IRAK1: irak1: -	OPN1LW: opn1lw1: EXPR retina - epiphysis - retinal photoreceptor layer - / Not_in_MUT	OPN1MW: no_ort	OPN1MW2: no_ort	AVPR2: avpr2aa: - avpr2ab: -	TAZ: taz: EXPR whole organism - heart - / Not_in_MUT	SSR4: ssr4: EXPR splanchnocranium - otic vesicle - / MUT post-vent region -	DUSP9: no_ort	IKBKG: ikbkg: EXPR Diff_stage / Not_in_MUT	HAUS7: haus7: EXPR Diff_stage / Not_in_MUT	BCAP31: bcap31: EXPR Diff_stage / Not_in_MUT	FAM3A: fam3a: EXPR Diff_stage / Not_in_MUT	BGN: bgnb: EXPR tegmentum - hindbrain - fin fold pectoral fin bud - spinal cord - diencephalon - floor plate - pectoral fin - ventricular zone - apical ectodermal ridge pectoral fin bud - midbrain - cranial nerve II - cleithrum - telencephalon - / Not_in_MUT bgna: EXPR cleithrum - / Not_in_MUT	HCFC1: hcfc1b: - hcfc1a: EXPR Diff_stage / Not_in_MUT	PDZD4: pdzd4: EXPR unspecified - / Not_in_MUT	RPL10: rpl10: EXPR Diff_stage / Not_in_MUT	UBL4A: no_ort	NAA10: naa10: EXPR optic tectum - retina - hypaxial myotome region - pectoral fin musculature - / Not_in_MUT	GDI1: gdi1: EXPR Diff_stage / Not_in_MUT	IDH3G: idh3g: EXPR Diff_stage / Not_in_MUT	PLXNA3: plxna3: EXPR Diff_stage / MUT peripheral neuron - MiP motor neuron - axon guidance - motor neuron axon guidance - spinal cord - CaP motoneuron - cranial nerve VII - cranial nerve V - RoP motor neuron - branching morphogenesis of a nerve - Mauthner neuron - motor neuron - myotome - axon extension - floor plate spinal cord region - spinal cord interneuron - horizontal myoseptum - vertical m…	RENBP: renbp: EXPR pancreas - / Not_in_MUT	ATP2B3: atp2b3a: EXPR cranial ganglion - central nervous system - neuron - retinal ganglion cell layer - epiphysis - / Not_in_MUT atp2b3b: EXPR Diff_stage / Not_in_MUT	FLNA: flna: -	MECP2: mecp2: EXPR unspecified - / Not_in_MUT	ARHGAP4: arhgap4a: - arhgap4b: -
RegHsa0101674	153357939	153357955	IRAK1 OPN1LW-OPN1MW-OPN1MW2 HCFC1 NAA10 ARHGAP4 TKTL1	0.860	NX_hs118	X	153357653	153358798	NA	telencephalon	X	partially reproducible	Sydney	x			MECP2: mecp2: EXPR unspecified - / Not_in_MUT	x	x				IRAK1: irak1: -	OPN1LW: opn1lw1: EXPR retina - epiphysis - retinal photoreceptor layer - / Not_in_MUT	OPN1MW: no_ort	OPN1MW2: no_ort	HCFC1: hcfc1b: - hcfc1a: EXPR Diff_stage / Not_in_MUT	NAA10: naa10: EXPR optic tectum - retina - hypaxial myotome region - pectoral fin musculature - / Not_in_MUT	ARHGAP4: arhgap4a: - arhgap4b: -	TKTL1: no_ort
RegHsa0101675	153358179	153358277	IRAK1 OPN1LW-OPN1MW-OPN1MW2 HCFC1 NAA10 ARHGAP4 TKTL1	0.825	NX_hs118	X	153357653	153358798	NA	telencephalon	X	partially reproducible	Sydney	x			MECP2: mecp2: EXPR unspecified - / Not_in_MUT	x	x				IRAK1: irak1: -	OPN1LW: opn1lw1: EXPR retina - epiphysis - retinal photoreceptor layer - / Not_in_MUT	OPN1MW: no_ort	OPN1MW2: no_ort	HCFC1: hcfc1b: - hcfc1a: EXPR Diff_stage / Not_in_MUT	NAA10: naa10: EXPR optic tectum - retina - hypaxial myotome region - pectoral fin musculature - / Not_in_MUT	ARHGAP4: arhgap4a: - arhgap4b: -	TKTL1: no_ort
RegHsa0101676	153358454	153358467	IRAK1 OPN1LW-OPN1MW-OPN1MW2 HCFC1 NAA10 ARHGAP4 TKTL1	0.860	NX_hs118	X	153357653	153358798	NA	telencephalon	X	partially reproducible	Sydney	x			MECP2: mecp2: EXPR unspecified - / Not_in_MUT	x	x				IRAK1: irak1: -	OPN1LW: opn1lw1: EXPR retina - epiphysis - retinal photoreceptor layer - / Not_in_MUT	OPN1MW: no_ort	OPN1MW2: no_ort	HCFC1: hcfc1b: - hcfc1a: EXPR Diff_stage / Not_in_MUT	NAA10: naa10: EXPR optic tectum - retina - hypaxial myotome region - pectoral fin musculature - / Not_in_MUT	ARHGAP4: arhgap4a: - arhgap4b: -	TKTL1: no_ort
RegHsa0101677	153358757	153358784	IRAK1 OPN1LW-OPN1MW-OPN1MW2 HCFC1 NAA10 ARHGAP4 TKTL1	0.860	NX_hs118	X	153357653	153358798	NA	telencephalon	X	partially reproducible	Sydney	x			MECP2: mecp2: EXPR unspecified - / Not_in_MUT	x	x				IRAK1: irak1: -	OPN1LW: opn1lw1: EXPR retina - epiphysis - retinal photoreceptor layer - / Not_in_MUT	OPN1MW: no_ort	OPN1MW2: no_ort	HCFC1: hcfc1b: - hcfc1a: EXPR Diff_stage / Not_in_MUT	NAA10: naa10: EXPR optic tectum - retina - hypaxial myotome region - pectoral fin musculature - / Not_in_MUT	ARHGAP4: arhgap4a: - arhgap4b: -	TKTL1: no_ort
RegHsa0101681	153361296	153361308	DNASE1L1 IRAK1 OPN1LW-OPN1MW-OPN1MW2 AVPR2 TAZ SSR4 DUSP9 IKBKG HAUS7 BCAP31 FAM3A BGN HCFC1 PDZD4 RPL10 UBL4A NAA10 GDI1 IDH3G PLXNA3 RENBP ATP2B3 FLNA MECP2 ARHGAP4 TKTL1 PLXNB3 ABCD1 L1CAM G6PD	0.820	NX_hs119	X	153361218	153364199	NA	telencephalon	X	partially reproducible	Sydney	x			MECP2: mecp2: EXPR unspecified - / Not_in_MUT	x	x		x		DNASE1L1: no_ort	IRAK1: irak1: -	OPN1LW: opn1lw1: EXPR retina - epiphysis - retinal photoreceptor layer - / Not_in_MUT	OPN1MW: no_ort	OPN1MW2: no_ort	AVPR2: avpr2aa: - avpr2ab: -	TAZ: taz: EXPR whole organism - heart - / Not_in_MUT	SSR4: ssr4: EXPR splanchnocranium - otic vesicle - / MUT post-vent region -	DUSP9: no_ort	IKBKG: ikbkg: EXPR Diff_stage / Not_in_MUT	HAUS7: haus7: EXPR Diff_stage / Not_in_MUT	BCAP31: bcap31: EXPR Diff_stage / Not_in_MUT	FAM3A: fam3a: EXPR Diff_stage / Not_in_MUT	BGN: bgnb: EXPR tegmentum - hindbrain - fin fold pectoral fin bud - spinal cord - diencephalon - floor plate - pectoral fin - ventricular zone - apical ectodermal ridge pectoral fin bud - midbrain - cranial nerve II - cleithrum - telencephalon - / Not_in_MUT bgna: EXPR cleithrum - / Not_in_MUT	HCFC1: hcfc1b: - hcfc1a: EXPR Diff_stage / Not_in_MUT	PDZD4: pdzd4: EXPR unspecified - / Not_in_MUT	RPL10: rpl10: EXPR Diff_stage / Not_in_MUT	UBL4A: no_ort	NAA10: naa10: EXPR optic tectum - retina - hypaxial myotome region - pectoral fin musculature - / Not_in_MUT	GDI1: gdi1: EXPR Diff_stage / Not_in_MUT	IDH3G: idh3g: EXPR Diff_stage / Not_in_MUT	PLXNA3: plxna3: EXPR Diff_stage / MUT peripheral neuron - MiP motor neuron - axon guidance - motor neuron axon guidance - spinal cord - CaP motoneuron - cranial nerve VII - cranial nerve V - RoP motor neuron - branching morphogenesis of a nerve - Mauthner neuron - motor neuron - myotome - axon extension - floor plate spinal cord region - spinal cord interneuron - horizontal myoseptum - vertical m…	RENBP: renbp: EXPR pancreas - / Not_in_MUT	ATP2B3: atp2b3a: EXPR cranial ganglion - central nervous system - neuron - retinal ganglion cell layer - epiphysis - / Not_in_MUT atp2b3b: EXPR Diff_stage / Not_in_MUT	FLNA: flna: -	MECP2: mecp2: EXPR unspecified - / Not_in_MUT	ARHGAP4: arhgap4a: - arhgap4b: -
RegHsa0101682	153361530	153361542	IRAK1 OPN1LW-OPN1MW-OPN1MW2 HCFC1 NAA10 ARHGAP4 TKTL1	0.860	NX_hs119	X	153361218	153364199	NA	telencephalon	X	partially reproducible	Sydney	x			MECP2: mecp2: EXPR unspecified - / Not_in_MUT	x	x				IRAK1: irak1: -	OPN1LW: opn1lw1: EXPR retina - epiphysis - retinal photoreceptor layer - / Not_in_MUT	OPN1MW: no_ort	OPN1MW2: no_ort	HCFC1: hcfc1b: - hcfc1a: EXPR Diff_stage / Not_in_MUT	NAA10: naa10: EXPR optic tectum - retina - hypaxial myotome region - pectoral fin musculature - / Not_in_MUT	ARHGAP4: arhgap4a: - arhgap4b: -	TKTL1: no_ort
RegHsa0101683	153361764	153361809	IRAK1 OPN1LW-OPN1MW-OPN1MW2 HCFC1 NAA10 ARHGAP4 TKTL1	0.860	NX_hs119	X	153361218	153364199	NA	telencephalon	X	partially reproducible	Sydney	x			MECP2: mecp2: EXPR unspecified - / Not_in_MUT	x	x				IRAK1: irak1: -	OPN1LW: opn1lw1: EXPR retina - epiphysis - retinal photoreceptor layer - / Not_in_MUT	OPN1MW: no_ort	OPN1MW2: no_ort	HCFC1: hcfc1b: - hcfc1a: EXPR Diff_stage / Not_in_MUT	NAA10: naa10: EXPR optic tectum - retina - hypaxial myotome region - pectoral fin musculature - / Not_in_MUT	ARHGAP4: arhgap4a: - arhgap4b: -	TKTL1: no_ort
RegHsa0101684	153361990	153362000	IRAK1 OPN1LW-OPN1MW-OPN1MW2 HCFC1 NAA10 ARHGAP4 TKTL1	0.860	NX_hs119	X	153361218	153364199	NA	telencephalon	X	partially reproducible	Sydney	x			MECP2: mecp2: EXPR unspecified - / Not_in_MUT	x	x				IRAK1: irak1: -	OPN1LW: opn1lw1: EXPR retina - epiphysis - retinal photoreceptor layer - / Not_in_MUT	OPN1MW: no_ort	OPN1MW2: no_ort	HCFC1: hcfc1b: - hcfc1a: EXPR Diff_stage / Not_in_MUT	NAA10: naa10: EXPR optic tectum - retina - hypaxial myotome region - pectoral fin musculature - / Not_in_MUT	ARHGAP4: arhgap4a: - arhgap4b: -	TKTL1: no_ort
RegHsa0101685	153362146	153362183	IRAK1 OPN1LW-OPN1MW-OPN1MW2 HCFC1 NAA10 ARHGAP4 TKTL1	0.860	NX_hs119	X	153361218	153364199	NA	telencephalon	X	partially reproducible	Sydney	x			MECP2: mecp2: EXPR unspecified - / Not_in_MUT	x	x				IRAK1: irak1: -	OPN1LW: opn1lw1: EXPR retina - epiphysis - retinal photoreceptor layer - / Not_in_MUT	OPN1MW: no_ort	OPN1MW2: no_ort	HCFC1: hcfc1b: - hcfc1a: EXPR Diff_stage / Not_in_MUT	NAA10: naa10: EXPR optic tectum - retina - hypaxial myotome region - pectoral fin musculature - / Not_in_MUT	ARHGAP4: arhgap4a: - arhgap4b: -	TKTL1: no_ort
RegHsa0101686	153362514	153362590	IRAK1 OPN1LW-OPN1MW-OPN1MW2 HCFC1 NAA10 ARHGAP4 TKTL1	0.860	NX_hs119	X	153361218	153364199	NA	telencephalon	X	partially reproducible	Sydney	x			MECP2: mecp2: EXPR unspecified - / Not_in_MUT	x	x				IRAK1: irak1: -	OPN1LW: opn1lw1: EXPR retina - epiphysis - retinal photoreceptor layer - / Not_in_MUT	OPN1MW: no_ort	OPN1MW2: no_ort	HCFC1: hcfc1b: - hcfc1a: EXPR Diff_stage / Not_in_MUT	NAA10: naa10: EXPR optic tectum - retina - hypaxial myotome region - pectoral fin musculature - / Not_in_MUT	ARHGAP4: arhgap4a: - arhgap4b: -	TKTL1: no_ort
RegHsa0101687	153362722	153362733	IRAK1 OPN1LW-OPN1MW-OPN1MW2 HCFC1 NAA10 ARHGAP4 TKTL1	0.800	NX_hs119	X	153361218	153364199	NA	telencephalon	X	partially reproducible	Sydney	x			MECP2: mecp2: EXPR unspecified - / Not_in_MUT	x	x				IRAK1: irak1: -	OPN1LW: opn1lw1: EXPR retina - epiphysis - retinal photoreceptor layer - / Not_in_MUT	OPN1MW: no_ort	OPN1MW2: no_ort	HCFC1: hcfc1b: - hcfc1a: EXPR Diff_stage / Not_in_MUT	NAA10: naa10: EXPR optic tectum - retina - hypaxial myotome region - pectoral fin musculature - / Not_in_MUT	ARHGAP4: arhgap4a: - arhgap4b: -	TKTL1: no_ort
RegHsa0101688	153362905	153362926	DNASE1L1 NAA10 L1CAM MECP2 IKBKG IDH3G TEX28P1-TEX28-TEX28P2 IRAK1 TKTL1 HAUS7 BCAP31 OPN1LW-OPN1MW-OPN1MW2 RENBP PNCK PLXNB3 LAGE3 SSR4 PLXNA3 GDI1 ATP6AP1 BGN HCFC1 ABCD1 ATP2B3 DUSP9 FAM50A AVPR2 G6PD TAZ FAM3A PDZD4 FLNA RPL10 UBL4A ARHGAP4	0.610	NX_hs119	X	153361218	153364199	NA	telencephalon	X	partially reproducible	Sydney	x			MECP2: mecp2: EXPR unspecified - / Not_in_MUT	x	x		x		DNASE1L1: no_ort	NAA10: naa10: EXPR optic tectum - retina - hypaxial myotome region - pectoral fin musculature - / Not_in_MUT	L1CAM: nadl1.1: EXPR Diff_stage / MUT hyosymplectic cartilage - interhyal cartilage - ceratohyal cartilage - axonal fasciculation - Meckel's cartilage - symplectic - medial longitudinal fasciculus - nadl1.2: EXPR brain - / MUT medial longitudinal fasciculus - axonal fasciculation -	MECP2: mecp2: EXPR unspecified - / Not_in_MUT	IKBKG: ikbkg: EXPR Diff_stage / Not_in_MUT	IDH3G: idh3g: EXPR Diff_stage / Not_in_MUT	TEX28P1: no_ort	TEX28: no_ort	TEX28P2: no_ort	IRAK1: irak1: -	TKTL1: no_ort	HAUS7: haus7: EXPR Diff_stage / Not_in_MUT	BCAP31: bcap31: EXPR Diff_stage / Not_in_MUT	OPN1LW: opn1lw1: EXPR retina - epiphysis - retinal photoreceptor layer - / Not_in_MUT	OPN1MW: no_ort	OPN1MW2: no_ort	RENBP: renbp: EXPR pancreas - / Not_in_MUT	PNCK: pnck: -	PLXNB3: plxnb3: -	LAGE3: no_ort	SSR4: ssr4: EXPR splanchnocranium - otic vesicle - / MUT post-vent region -	PLXNA3: plxna3: EXPR Diff_stage / MUT peripheral neuron - MiP motor neuron - axon guidance - motor neuron axon guidance - spinal cord - CaP motoneuron - cranial nerve VII - cranial nerve V - RoP motor neuron - branching morphogenesis of a nerve - Mauthner neuron - motor neuron - myotome - axon extension - floor plate spinal cord region - spinal cord interneuron - horizontal myoseptum - vertical m…	GDI1: gdi1: EXPR Diff_stage / Not_in_MUT	ATP6AP1: atp6ap1b: EXPR epidermis - YSL - mucus secreting cell - / MUT whole organism - head - retinal outer nuclear layer - intrahepatic bile duct - larval melanophore stripe - pigment cell - melanocyte - eye photoreceptor cell - retinal pigment epithelium development - eye pigment granule organization - cell proliferation - melanosome organization - intrahepatic bile duct development - retinal …	BGN: bgnb: EXPR tegmentum - hindbrain - fin fold pectoral fin bud - spinal cord - diencephalon - floor plate - pectoral fin - ventricular zone - apical ectodermal ridge pectoral fin bud - midbrain - cranial nerve II - cleithrum - telencephalon - / Not_in_MUT bgna: EXPR cleithrum - / Not_in_MUT	HCFC1: hcfc1b: - hcfc1a: EXPR Diff_stage / Not_in_MUT	ABCD1: abcd1: -
RegHsa0101689	153362926	153363062	IRAK1 OPN1LW-OPN1MW-OPN1MW2 HCFC1 NAA10 ARHGAP4 TKTL1	0.777	NX_hs119	X	153361218	153364199	NA	telencephalon	X	partially reproducible	Sydney	x			MECP2: mecp2: EXPR unspecified - / Not_in_MUT	x	x				IRAK1: irak1: -	OPN1LW: opn1lw1: EXPR retina - epiphysis - retinal photoreceptor layer - / Not_in_MUT	OPN1MW: no_ort	OPN1MW2: no_ort	HCFC1: hcfc1b: - hcfc1a: EXPR Diff_stage / Not_in_MUT	NAA10: naa10: EXPR optic tectum - retina - hypaxial myotome region - pectoral fin musculature - / Not_in_MUT	ARHGAP4: arhgap4a: - arhgap4b: -	TKTL1: no_ort
RegHsa0101690	153363212	153363247	IRAK1 OPN1LW-OPN1MW-OPN1MW2 HCFC1 NAA10 ARHGAP4 TKTL1	0.830	NX_hs119	X	153361218	153364199	NA	telencephalon	X	partially reproducible	Sydney	x			MECP2: mecp2: EXPR unspecified - / Not_in_MUT	x	x				IRAK1: irak1: -	OPN1LW: opn1lw1: EXPR retina - epiphysis - retinal photoreceptor layer - / Not_in_MUT	OPN1MW: no_ort	OPN1MW2: no_ort	HCFC1: hcfc1b: - hcfc1a: EXPR Diff_stage / Not_in_MUT	NAA10: naa10: EXPR optic tectum - retina - hypaxial myotome region - pectoral fin musculature - / Not_in_MUT	ARHGAP4: arhgap4a: - arhgap4b: -	TKTL1: no_ort
RegHsa0101691	153363394	153363529	IRAK1 OPN1LW-OPN1MW-OPN1MW2 HCFC1 NAA10 ARHGAP4 TKTL1	0.860	NX_hs119	X	153361218	153364199	NA	telencephalon	X	partially reproducible	Sydney	x			MECP2: mecp2: EXPR unspecified - / Not_in_MUT	x	x				IRAK1: irak1: -	OPN1LW: opn1lw1: EXPR retina - epiphysis - retinal photoreceptor layer - / Not_in_MUT	OPN1MW: no_ort	OPN1MW2: no_ort	HCFC1: hcfc1b: - hcfc1a: EXPR Diff_stage / Not_in_MUT	NAA10: naa10: EXPR optic tectum - retina - hypaxial myotome region - pectoral fin musculature - / Not_in_MUT	ARHGAP4: arhgap4a: - arhgap4b: -	TKTL1: no_ort
RegHsa0101726	153405781	153405836	IRAK1 OPN1LW-OPN1MW-OPN1MW2 TAZ SSR4 DUSP9 BCAP31 FAM3A HCFC1 PDZD4 RPL10 UBL4A NAA10 GDI1 IDH3G PLXNA3 ATP2B3 FLNA ARHGAP4 TKTL1 PLXNB3 ABCD1 L1CAM G6PD	0.860	NX_hs120	X	153405694	153406513	NA	epiphysis	X	reproducible	Sydney	x			MECP2: mecp2: EXPR unspecified - / Not_in_MUT	x	x	x			IRAK1: irak1: -	OPN1LW: opn1lw1: EXPR retina - epiphysis - retinal photoreceptor layer - / Not_in_MUT	OPN1MW: no_ort	OPN1MW2: no_ort	TAZ: taz: EXPR whole organism - heart - / Not_in_MUT	SSR4: ssr4: EXPR splanchnocranium - otic vesicle - / MUT post-vent region -	DUSP9: no_ort	BCAP31: bcap31: EXPR Diff_stage / Not_in_MUT	FAM3A: fam3a: EXPR Diff_stage / Not_in_MUT	HCFC1: hcfc1b: - hcfc1a: EXPR Diff_stage / Not_in_MUT	PDZD4: pdzd4: EXPR unspecified - / Not_in_MUT	RPL10: rpl10: EXPR Diff_stage / Not_in_MUT	UBL4A: no_ort	NAA10: naa10: EXPR optic tectum - retina - hypaxial myotome region - pectoral fin musculature - / Not_in_MUT	GDI1: gdi1: EXPR Diff_stage / Not_in_MUT	IDH3G: idh3g: EXPR Diff_stage / Not_in_MUT	PLXNA3: plxna3: EXPR Diff_stage / MUT peripheral neuron - MiP motor neuron - axon guidance - motor neuron axon guidance - spinal cord - CaP motoneuron - cranial nerve VII - cranial nerve V - RoP motor neuron - branching morphogenesis of a nerve - Mauthner neuron - motor neuron - myotome - axon extension - floor plate spinal cord region - spinal cord interneuron - horizontal myoseptum - vertical m…	ATP2B3: atp2b3a: EXPR cranial ganglion - central nervous system - neuron - retinal ganglion cell layer - epiphysis - / Not_in_MUT atp2b3b: EXPR Diff_stage / Not_in_MUT	FLNA: flna: -	ARHGAP4: arhgap4a: - arhgap4b: -	TKTL1: no_ort	PLXNB3: plxnb3: -	ABCD1: abcd1: -	L1CAM: nadl1.1: EXPR Diff_stage / MUT hyosymplectic cartilage - interhyal cartilage - ceratohyal cartilage - axonal fasciculation - Meckel's cartilage - symplectic - medial longitudinal fasciculus - nadl1.2: EXPR brain - / MUT medial longitudinal fasciculus - axonal fasciculation -	G6PD: g6pd: EXPR Diff_stage / Not_in_MUT
RegHsa0101727	153406165	153406233	IRAK1 OPN1LW-OPN1MW-OPN1MW2 HCFC1 NAA10 ARHGAP4 TKTL1	0.880	NX_hs120	X	153405694	153406513	NA	epiphysis	X	reproducible	Sydney	x			MECP2: mecp2: EXPR unspecified - / Not_in_MUT	x	x	x			IRAK1: irak1: -	OPN1LW: opn1lw1: EXPR retina - epiphysis - retinal photoreceptor layer - / Not_in_MUT	OPN1MW: no_ort	OPN1MW2: no_ort	HCFC1: hcfc1b: - hcfc1a: EXPR Diff_stage / Not_in_MUT	NAA10: naa10: EXPR optic tectum - retina - hypaxial myotome region - pectoral fin musculature - / Not_in_MUT	ARHGAP4: arhgap4a: - arhgap4b: -	TKTL1: no_ort
RegHsa0048649	70364814	70365083	SLC7A3 CXCR3 ZMYM3 OGT NONO IL2RG MED12 FOXO4 ITGB1BP2	0.860	NX_hs121	X	70364815	70365953	NA	spinal cord;hypothalamus	X	partially reproducible	Sydney	x	x	x	NLGN3: nlgn3b: EXPR medulla oblongata - tegmentum - preoptic area - retinal neural layer - hypothalamus - olfactory bulb - optic tectum - diencephalon - thalamus - hindbrain - peripheral olfactory organ - spinal cord - telencephalon - midbrain - / Not_in_MUT nlgn3a: EXPR telencephalon - olfactory bulb - medulla oblongata - preoptic area - retinal neural layer - ventral hypothalamic zone - hindbra…	x	x				SLC7A3: slc7a3a: EXPR Diff_stage / Not_in_MUT slc7a3b: -	CXCR3: cxcr3.2: EXPR whole organism - macrophage - / Not_in_MUT cxcr3.1: -	ZMYM3: no_ort	OGT: ogt.1: EXPR Diff_stage / MUT head - whole organism - dorsal telencephalon - endodermal cell - somite - forebrain - notochord - eye - hindbrain - forerunner cell group - anterior/posterior pattern specification - ogt.2: EXPR Diff_stage / MUT somite - eye - hindbrain - anterior/posterior pattern specification - whole organism - notochord - dorsal telencephalon - forebrain - head -	NONO: no_ort	IL2RG: il2rga: EXPR Diff_stage / Not_in_MUT il2rgb: EXPR Diff_stage / Not_in_MUT	MED12: med12: EXPR eye - head - / MUT midbrain - pancreas - pronephros - sensory system - nervous system - locus coeruleus - hepatic duct - exocrine pancreas - ventricular system - anterior pancreatic bud - pancreatic duct - sympathetic nervous system - hindbrain commissure - T cell - pigment cell - hepatocyte - endodermal cell - thrombocyte - neutrophil - endodermal cell fate specification - liv…	FOXO4: foxo4: -	ITGB1BP2: no_ort
RegHsa0048650	70365090	70365109	SLC7A3 KIF4A CXCR3 ZMYM3 OGT NONO IL2RG GDPD2 TEX11 DLG3 MED12 FOXO4 TAF1 ITGB1BP2	0.820	NX_hs121	X	70364815	70365953	NA	spinal cord;hypothalamus	X	partially reproducible	Sydney	x	x	x	NLGN3: nlgn3b: EXPR medulla oblongata - tegmentum - preoptic area - retinal neural layer - hypothalamus - olfactory bulb - optic tectum - diencephalon - thalamus - hindbrain - peripheral olfactory organ - spinal cord - telencephalon - midbrain - / Not_in_MUT nlgn3a: EXPR telencephalon - olfactory bulb - medulla oblongata - preoptic area - retinal neural layer - ventral hypothalamic zone - hindbra…	x	x				SLC7A3: slc7a3a: EXPR Diff_stage / Not_in_MUT slc7a3b: -	KIF4A: no_ort	CXCR3: cxcr3.2: EXPR whole organism - macrophage - / Not_in_MUT cxcr3.1: -	ZMYM3: no_ort	OGT: ogt.1: EXPR Diff_stage / MUT head - whole organism - dorsal telencephalon - endodermal cell - somite - forebrain - notochord - eye - hindbrain - forerunner cell group - anterior/posterior pattern specification - ogt.2: EXPR Diff_stage / MUT somite - eye - hindbrain - anterior/posterior pattern specification - whole organism - notochord - dorsal telencephalon - forebrain - head -	NONO: no_ort	IL2RG: il2rga: EXPR Diff_stage / Not_in_MUT il2rgb: EXPR Diff_stage / Not_in_MUT	GDPD2: no_ort	TEX11: no_ort	DLG3: dlg3: EXPR central nervous system - eye - peripheral olfactory organ - / Not_in_MUT	MED12: med12: EXPR eye - head - / MUT midbrain - pancreas - pronephros - sensory system - nervous system - locus coeruleus - hepatic duct - exocrine pancreas - ventricular system - anterior pancreatic bud - pancreatic duct - sympathetic nervous system - hindbrain commissure - T cell - pigment cell - hepatocyte - endodermal cell - thrombocyte - neutrophil - endodermal cell fate specification - liv…	FOXO4: foxo4: -	TAF1: taf1: EXPR Diff_stage / Not_in_MUT	ITGB1BP2: no_ort
RegHsa0048651	70365111	70365509	SLC7A3 ZMYM3 OGT NONO DLG3 MED12 FOXO4 TAF1 ITGB1BP2	0.875	NX_hs121	X	70364815	70365953	NA	spinal cord;hypothalamus	X	partially reproducible	Sydney	x	x	x	NLGN3: nlgn3b: EXPR medulla oblongata - tegmentum - preoptic area - retinal neural layer - hypothalamus - olfactory bulb - optic tectum - diencephalon - thalamus - hindbrain - peripheral olfactory organ - spinal cord - telencephalon - midbrain - / Not_in_MUT nlgn3a: EXPR telencephalon - olfactory bulb - medulla oblongata - preoptic area - retinal neural layer - ventral hypothalamic zone - hindbra…	x	x				SLC7A3: slc7a3a: EXPR Diff_stage / Not_in_MUT slc7a3b: -	ZMYM3: no_ort	OGT: ogt.1: EXPR Diff_stage / MUT head - whole organism - dorsal telencephalon - endodermal cell - somite - forebrain - notochord - eye - hindbrain - forerunner cell group - anterior/posterior pattern specification - ogt.2: EXPR Diff_stage / MUT somite - eye - hindbrain - anterior/posterior pattern specification - whole organism - notochord - dorsal telencephalon - forebrain - head -	NONO: no_ort	DLG3: dlg3: EXPR central nervous system - eye - peripheral olfactory organ - / Not_in_MUT	MED12: med12: EXPR eye - head - / MUT midbrain - pancreas - pronephros - sensory system - nervous system - locus coeruleus - hepatic duct - exocrine pancreas - ventricular system - anterior pancreatic bud - pancreatic duct - sympathetic nervous system - hindbrain commissure - T cell - pigment cell - hepatocyte - endodermal cell - thrombocyte - neutrophil - endodermal cell fate specification - liv…	FOXO4: foxo4: -	TAF1: taf1: EXPR Diff_stage / Not_in_MUT	ITGB1BP2: no_ort
RegHsa0048652	70365526	70365562	SLC7A3 ZMYM3 OGT NONO DLG3 MED12 SNX12 FOXO4 TAF1 ITGB1BP2	0.860	NX_hs121	X	70364815	70365953	NA	spinal cord;hypothalamus	X	partially reproducible	Sydney	x	x	x	NLGN3: nlgn3b: EXPR medulla oblongata - tegmentum - preoptic area - retinal neural layer - hypothalamus - olfactory bulb - optic tectum - diencephalon - thalamus - hindbrain - peripheral olfactory organ - spinal cord - telencephalon - midbrain - / Not_in_MUT nlgn3a: EXPR telencephalon - olfactory bulb - medulla oblongata - preoptic area - retinal neural layer - ventral hypothalamic zone - hindbra…	x	x				SLC7A3: slc7a3a: EXPR Diff_stage / Not_in_MUT slc7a3b: -	ZMYM3: no_ort	OGT: ogt.1: EXPR Diff_stage / MUT head - whole organism - dorsal telencephalon - endodermal cell - somite - forebrain - notochord - eye - hindbrain - forerunner cell group - anterior/posterior pattern specification - ogt.2: EXPR Diff_stage / MUT somite - eye - hindbrain - anterior/posterior pattern specification - whole organism - notochord - dorsal telencephalon - forebrain - head -	NONO: no_ort	DLG3: dlg3: EXPR central nervous system - eye - peripheral olfactory organ - / Not_in_MUT	MED12: med12: EXPR eye - head - / MUT midbrain - pancreas - pronephros - sensory system - nervous system - locus coeruleus - hepatic duct - exocrine pancreas - ventricular system - anterior pancreatic bud - pancreatic duct - sympathetic nervous system - hindbrain commissure - T cell - pigment cell - hepatocyte - endodermal cell - thrombocyte - neutrophil - endodermal cell fate specification - liv…	SNX12: snx12: EXPR Diff_stage / Not_in_MUT	FOXO4: foxo4: -	TAF1: taf1: EXPR Diff_stage / Not_in_MUT	ITGB1BP2: no_ort
RegHsa0048653	70365563	70365783	SLC7A3 ZMYM3 OGT NONO DLG3 MED12 FOXO4 TAF1 ITGB1BP2	0.880	NX_hs121	X	70364815	70365953	NA	spinal cord;hypothalamus	X	partially reproducible	Sydney	x	x	x	NLGN3: nlgn3b: EXPR medulla oblongata - tegmentum - preoptic area - retinal neural layer - hypothalamus - olfactory bulb - optic tectum - diencephalon - thalamus - hindbrain - peripheral olfactory organ - spinal cord - telencephalon - midbrain - / Not_in_MUT nlgn3a: EXPR telencephalon - olfactory bulb - medulla oblongata - preoptic area - retinal neural layer - ventral hypothalamic zone - hindbra…	x	x				SLC7A3: slc7a3a: EXPR Diff_stage / Not_in_MUT slc7a3b: -	ZMYM3: no_ort	OGT: ogt.1: EXPR Diff_stage / MUT head - whole organism - dorsal telencephalon - endodermal cell - somite - forebrain - notochord - eye - hindbrain - forerunner cell group - anterior/posterior pattern specification - ogt.2: EXPR Diff_stage / MUT somite - eye - hindbrain - anterior/posterior pattern specification - whole organism - notochord - dorsal telencephalon - forebrain - head -	NONO: no_ort	DLG3: dlg3: EXPR central nervous system - eye - peripheral olfactory organ - / Not_in_MUT	MED12: med12: EXPR eye - head - / MUT midbrain - pancreas - pronephros - sensory system - nervous system - locus coeruleus - hepatic duct - exocrine pancreas - ventricular system - anterior pancreatic bud - pancreatic duct - sympathetic nervous system - hindbrain commissure - T cell - pigment cell - hepatocyte - endodermal cell - thrombocyte - neutrophil - endodermal cell fate specification - liv…	FOXO4: foxo4: -	TAF1: taf1: EXPR Diff_stage / Not_in_MUT	ITGB1BP2: no_ort
RegHsa0048654	70365912	70365925	SLC7A3 ZMYM3 OGT NONO MED12 FOXO4 ITGB1BP2	0.900	NX_hs121	X	70364815	70365953	NA	spinal cord;hypothalamus	X	partially reproducible	Sydney	x	x	x	NLGN3: nlgn3b: EXPR medulla oblongata - tegmentum - preoptic area - retinal neural layer - hypothalamus - olfactory bulb - optic tectum - diencephalon - thalamus - hindbrain - peripheral olfactory organ - spinal cord - telencephalon - midbrain - / Not_in_MUT nlgn3a: EXPR telencephalon - olfactory bulb - medulla oblongata - preoptic area - retinal neural layer - ventral hypothalamic zone - hindbra…	x	x				SLC7A3: slc7a3a: EXPR Diff_stage / Not_in_MUT slc7a3b: -	ZMYM3: no_ort	OGT: ogt.1: EXPR Diff_stage / MUT head - whole organism - dorsal telencephalon - endodermal cell - somite - forebrain - notochord - eye - hindbrain - forerunner cell group - anterior/posterior pattern specification - ogt.2: EXPR Diff_stage / MUT somite - eye - hindbrain - anterior/posterior pattern specification - whole organism - notochord - dorsal telencephalon - forebrain - head -	NONO: no_ort	MED12: med12: EXPR eye - head - / MUT midbrain - pancreas - pronephros - sensory system - nervous system - locus coeruleus - hepatic duct - exocrine pancreas - ventricular system - anterior pancreatic bud - pancreatic duct - sympathetic nervous system - hindbrain commissure - T cell - pigment cell - hepatocyte - endodermal cell - thrombocyte - neutrophil - endodermal cell fate specification - liv…	FOXO4: foxo4: -	ITGB1BP2: no_ort
RegHsa0048654	70365912	70365925	SLC7A3 ZMYM3 OGT NONO MED12 FOXO4 ITGB1BP2	0.900	NX_hs122	X	70365865	70366870	NLGN3_hs2#1-1;NLGN3_hs2#6-1;NLGN3_hs2#9-1	pharyngeal arch;pectoral fin;hypothalamus;telencephalon	X	reproducible	Sydney	x	x	x	NLGN3: nlgn3b: EXPR medulla oblongata - tegmentum - preoptic area - retinal neural layer - hypothalamus - olfactory bulb - optic tectum - diencephalon - thalamus - hindbrain - peripheral olfactory organ - spinal cord - telencephalon - midbrain - / Not_in_MUT nlgn3a: EXPR telencephalon - olfactory bulb - medulla oblongata - preoptic area - retinal neural layer - ventral hypothalamic zone - hindbra…	x	x	x			SLC7A3: slc7a3a: EXPR Diff_stage / Not_in_MUT slc7a3b: -	ZMYM3: no_ort	OGT: ogt.1: EXPR Diff_stage / MUT head - whole organism - dorsal telencephalon - endodermal cell - somite - forebrain - notochord - eye - hindbrain - forerunner cell group - anterior/posterior pattern specification - ogt.2: EXPR Diff_stage / MUT somite - eye - hindbrain - anterior/posterior pattern specification - whole organism - notochord - dorsal telencephalon - forebrain - head -	NONO: no_ort	MED12: med12: EXPR eye - head - / MUT midbrain - pancreas - pronephros - sensory system - nervous system - locus coeruleus - hepatic duct - exocrine pancreas - ventricular system - anterior pancreatic bud - pancreatic duct - sympathetic nervous system - hindbrain commissure - T cell - pigment cell - hepatocyte - endodermal cell - thrombocyte - neutrophil - endodermal cell fate specification - liv…	FOXO4: foxo4: -	ITGB1BP2: no_ort
RegHsa0048655	70366071	70366188	SLC7A3 ZMYM3 OGT NONO MED12 FOXO4 ITGB1BP2	0.900	NX_hs122	X	70365865	70366870	NLGN3_hs2#1-1;NLGN3_hs2#6-1;NLGN3_hs2#9-1	pharyngeal arch;pectoral fin;hypothalamus;telencephalon	X	reproducible	Sydney	x	x	x	NLGN3: nlgn3b: EXPR medulla oblongata - tegmentum - preoptic area - retinal neural layer - hypothalamus - olfactory bulb - optic tectum - diencephalon - thalamus - hindbrain - peripheral olfactory organ - spinal cord - telencephalon - midbrain - / Not_in_MUT nlgn3a: EXPR telencephalon - olfactory bulb - medulla oblongata - preoptic area - retinal neural layer - ventral hypothalamic zone - hindbra…	x	x	x			SLC7A3: slc7a3a: EXPR Diff_stage / Not_in_MUT slc7a3b: -	ZMYM3: no_ort	OGT: ogt.1: EXPR Diff_stage / MUT head - whole organism - dorsal telencephalon - endodermal cell - somite - forebrain - notochord - eye - hindbrain - forerunner cell group - anterior/posterior pattern specification - ogt.2: EXPR Diff_stage / MUT somite - eye - hindbrain - anterior/posterior pattern specification - whole organism - notochord - dorsal telencephalon - forebrain - head -	NONO: no_ort	MED12: med12: EXPR eye - head - / MUT midbrain - pancreas - pronephros - sensory system - nervous system - locus coeruleus - hepatic duct - exocrine pancreas - ventricular system - anterior pancreatic bud - pancreatic duct - sympathetic nervous system - hindbrain commissure - T cell - pigment cell - hepatocyte - endodermal cell - thrombocyte - neutrophil - endodermal cell fate specification - liv…	FOXO4: foxo4: -	ITGB1BP2: no_ort
RegHsa0048656	70366296	70366698	SLC7A3 ZMYM3 OGT NONO MED12 FOXO4 ITGB1BP2	0.904	NX_hs122	X	70365865	70366870	NLGN3_hs2#1-1;NLGN3_hs2#6-1;NLGN3_hs2#9-1	pharyngeal arch;pectoral fin;hypothalamus;telencephalon	X	reproducible	Sydney	x	x	x	NLGN3: nlgn3b: EXPR medulla oblongata - tegmentum - preoptic area - retinal neural layer - hypothalamus - olfactory bulb - optic tectum - diencephalon - thalamus - hindbrain - peripheral olfactory organ - spinal cord - telencephalon - midbrain - / Not_in_MUT nlgn3a: EXPR telencephalon - olfactory bulb - medulla oblongata - preoptic area - retinal neural layer - ventral hypothalamic zone - hindbra…	x	x	x			SLC7A3: slc7a3a: EXPR Diff_stage / Not_in_MUT slc7a3b: -	ZMYM3: no_ort	OGT: ogt.1: EXPR Diff_stage / MUT head - whole organism - dorsal telencephalon - endodermal cell - somite - forebrain - notochord - eye - hindbrain - forerunner cell group - anterior/posterior pattern specification - ogt.2: EXPR Diff_stage / MUT somite - eye - hindbrain - anterior/posterior pattern specification - whole organism - notochord - dorsal telencephalon - forebrain - head -	NONO: no_ort	MED12: med12: EXPR eye - head - / MUT midbrain - pancreas - pronephros - sensory system - nervous system - locus coeruleus - hepatic duct - exocrine pancreas - ventricular system - anterior pancreatic bud - pancreatic duct - sympathetic nervous system - hindbrain commissure - T cell - pigment cell - hepatocyte - endodermal cell - thrombocyte - neutrophil - endodermal cell fate specification - liv…	FOXO4: foxo4: -	ITGB1BP2: no_ort
RegHsa0048658	70368226	70368263	NLGN3	0.960	NX_hs123	X	70368057	70369119	NA	olfactory placode;telencephalon	X	partially reproducible	Sydney	x	x	x	NLGN3: nlgn3b: EXPR medulla oblongata - tegmentum - preoptic area - retinal neural layer - hypothalamus - olfactory bulb - optic tectum - diencephalon - thalamus - hindbrain - peripheral olfactory organ - spinal cord - telencephalon - midbrain - / Not_in_MUT nlgn3a: EXPR telencephalon - olfactory bulb - medulla oblongata - preoptic area - retinal neural layer - ventral hypothalamic zone - hindbra…	x	x	x	x	x	NLGN3: nlgn3b: EXPR medulla oblongata - tegmentum - preoptic area - retinal neural layer - hypothalamus - olfactory bulb - optic tectum - diencephalon - thalamus - hindbrain - peripheral olfactory organ - spinal cord - telencephalon - midbrain - / Not_in_MUT nlgn3a: EXPR telencephalon - olfactory bulb - medulla oblongata - preoptic area - retinal neural layer - ventral hypothalamic zone - hindbra…
RegHsa0048659	70368263	70368630	SLC7A3 ZMYM3 OGT NONO MED12 FOXO4 ITGB1BP2	0.934	NX_hs123	X	70368057	70369119	NA	olfactory placode;telencephalon	X	partially reproducible	Sydney	x	x	x	NLGN3: nlgn3b: EXPR medulla oblongata - tegmentum - preoptic area - retinal neural layer - hypothalamus - olfactory bulb - optic tectum - diencephalon - thalamus - hindbrain - peripheral olfactory organ - spinal cord - telencephalon - midbrain - / Not_in_MUT nlgn3a: EXPR telencephalon - olfactory bulb - medulla oblongata - preoptic area - retinal neural layer - ventral hypothalamic zone - hindbra…	x	x	x			SLC7A3: slc7a3a: EXPR Diff_stage / Not_in_MUT slc7a3b: -	ZMYM3: no_ort	OGT: ogt.1: EXPR Diff_stage / MUT head - whole organism - dorsal telencephalon - endodermal cell - somite - forebrain - notochord - eye - hindbrain - forerunner cell group - anterior/posterior pattern specification - ogt.2: EXPR Diff_stage / MUT somite - eye - hindbrain - anterior/posterior pattern specification - whole organism - notochord - dorsal telencephalon - forebrain - head -	NONO: no_ort	MED12: med12: EXPR eye - head - / MUT midbrain - pancreas - pronephros - sensory system - nervous system - locus coeruleus - hepatic duct - exocrine pancreas - ventricular system - anterior pancreatic bud - pancreatic duct - sympathetic nervous system - hindbrain commissure - T cell - pigment cell - hepatocyte - endodermal cell - thrombocyte - neutrophil - endodermal cell fate specification - liv…	FOXO4: foxo4: -	ITGB1BP2: no_ort
RegHsa0048660	70368634	70368652	ZMYM3 NONO FOXO4 ITGB1BP2	0.940	NX_hs123	X	70368057	70369119	NA	olfactory placode;telencephalon	X	partially reproducible	Sydney	x	x	x	NLGN3: nlgn3b: EXPR medulla oblongata - tegmentum - preoptic area - retinal neural layer - hypothalamus - olfactory bulb - optic tectum - diencephalon - thalamus - hindbrain - peripheral olfactory organ - spinal cord - telencephalon - midbrain - / Not_in_MUT nlgn3a: EXPR telencephalon - olfactory bulb - medulla oblongata - preoptic area - retinal neural layer - ventral hypothalamic zone - hindbra…	x					ZMYM3: no_ort	NONO: no_ort	FOXO4: foxo4: -	ITGB1BP2: no_ort
RegHsa0048661	70368652	70368696	NLGN3	0.950	NX_hs123	X	70368057	70369119	NA	olfactory placode;telencephalon	X	partially reproducible	Sydney	x	x	x	NLGN3: nlgn3b: EXPR medulla oblongata - tegmentum - preoptic area - retinal neural layer - hypothalamus - olfactory bulb - optic tectum - diencephalon - thalamus - hindbrain - peripheral olfactory organ - spinal cord - telencephalon - midbrain - / Not_in_MUT nlgn3a: EXPR telencephalon - olfactory bulb - medulla oblongata - preoptic area - retinal neural layer - ventral hypothalamic zone - hindbra…	x	x	x	x	x	NLGN3: nlgn3b: EXPR medulla oblongata - tegmentum - preoptic area - retinal neural layer - hypothalamus - olfactory bulb - optic tectum - diencephalon - thalamus - hindbrain - peripheral olfactory organ - spinal cord - telencephalon - midbrain - / Not_in_MUT nlgn3a: EXPR telencephalon - olfactory bulb - medulla oblongata - preoptic area - retinal neural layer - ventral hypothalamic zone - hindbra…
RegHsa0048662	70368800	70368836	NLGN3	0.950	NX_hs123	X	70368057	70369119	NA	olfactory placode;telencephalon	X	partially reproducible	Sydney	x	x	x	NLGN3: nlgn3b: EXPR medulla oblongata - tegmentum - preoptic area - retinal neural layer - hypothalamus - olfactory bulb - optic tectum - diencephalon - thalamus - hindbrain - peripheral olfactory organ - spinal cord - telencephalon - midbrain - / Not_in_MUT nlgn3a: EXPR telencephalon - olfactory bulb - medulla oblongata - preoptic area - retinal neural layer - ventral hypothalamic zone - hindbra…	x	x	x	x	x	NLGN3: nlgn3b: EXPR medulla oblongata - tegmentum - preoptic area - retinal neural layer - hypothalamus - olfactory bulb - optic tectum - diencephalon - thalamus - hindbrain - peripheral olfactory organ - spinal cord - telencephalon - midbrain - / Not_in_MUT nlgn3a: EXPR telencephalon - olfactory bulb - medulla oblongata - preoptic area - retinal neural layer - ventral hypothalamic zone - hindbra…
RegHsa0048663	70368846	70368967	SLC7A3 ZMYM3 OGT NONO MED12 FOXO4 ITGB1BP2	0.930	NX_hs123	X	70368057	70369119	NA	olfactory placode;telencephalon	X	partially reproducible	Sydney	x	x	x	NLGN3: nlgn3b: EXPR medulla oblongata - tegmentum - preoptic area - retinal neural layer - hypothalamus - olfactory bulb - optic tectum - diencephalon - thalamus - hindbrain - peripheral olfactory organ - spinal cord - telencephalon - midbrain - / Not_in_MUT nlgn3a: EXPR telencephalon - olfactory bulb - medulla oblongata - preoptic area - retinal neural layer - ventral hypothalamic zone - hindbra…	x	x	x			SLC7A3: slc7a3a: EXPR Diff_stage / Not_in_MUT slc7a3b: -	ZMYM3: no_ort	OGT: ogt.1: EXPR Diff_stage / MUT head - whole organism - dorsal telencephalon - endodermal cell - somite - forebrain - notochord - eye - hindbrain - forerunner cell group - anterior/posterior pattern specification - ogt.2: EXPR Diff_stage / MUT somite - eye - hindbrain - anterior/posterior pattern specification - whole organism - notochord - dorsal telencephalon - forebrain - head -	NONO: no_ort	MED12: med12: EXPR eye - head - / MUT midbrain - pancreas - pronephros - sensory system - nervous system - locus coeruleus - hepatic duct - exocrine pancreas - ventricular system - anterior pancreatic bud - pancreatic duct - sympathetic nervous system - hindbrain commissure - T cell - pigment cell - hepatocyte - endodermal cell - thrombocyte - neutrophil - endodermal cell fate specification - liv…	FOXO4: foxo4: -	ITGB1BP2: no_ort
RegHsa0048664	70369662	70369675	SLC7A3 ZMYM3 OGT NONO MED12 FOXO4 ITGB1BP2	0.900	NX_hs124	X	70369177	70370199	NA	NA		inconsistent	Sydney		x		NLGN3: nlgn3b: EXPR medulla oblongata - tegmentum - preoptic area - retinal neural layer - hypothalamus - olfactory bulb - optic tectum - diencephalon - thalamus - hindbrain - peripheral olfactory organ - spinal cord - telencephalon - midbrain - / Not_in_MUT nlgn3a: EXPR telencephalon - olfactory bulb - medulla oblongata - preoptic area - retinal neural layer - ventral hypothalamic zone - hindbra…	x	x	x			SLC7A3: slc7a3a: EXPR Diff_stage / Not_in_MUT slc7a3b: -	ZMYM3: no_ort	OGT: ogt.1: EXPR Diff_stage / MUT head - whole organism - dorsal telencephalon - endodermal cell - somite - forebrain - notochord - eye - hindbrain - forerunner cell group - anterior/posterior pattern specification - ogt.2: EXPR Diff_stage / MUT somite - eye - hindbrain - anterior/posterior pattern specification - whole organism - notochord - dorsal telencephalon - forebrain - head -	NONO: no_ort	MED12: med12: EXPR eye - head - / MUT midbrain - pancreas - pronephros - sensory system - nervous system - locus coeruleus - hepatic duct - exocrine pancreas - ventricular system - anterior pancreatic bud - pancreatic duct - sympathetic nervous system - hindbrain commissure - T cell - pigment cell - hepatocyte - endodermal cell - thrombocyte - neutrophil - endodermal cell fate specification - liv…	FOXO4: foxo4: -	ITGB1BP2: no_ort
RegHsa0048665	70370799	70370810	SLC7A3 ZMYM3 OGT NONO MED12 FOXO4 ITGB1BP2	0.860	NX_hs125	X	70370606	70371724	NA	hindbrain;lens		partially reproducible	Sydney	x	x	x	NLGN3: nlgn3b: EXPR medulla oblongata - tegmentum - preoptic area - retinal neural layer - hypothalamus - olfactory bulb - optic tectum - diencephalon - thalamus - hindbrain - peripheral olfactory organ - spinal cord - telencephalon - midbrain - / Not_in_MUT nlgn3a: EXPR telencephalon - olfactory bulb - medulla oblongata - preoptic area - retinal neural layer - ventral hypothalamic zone - hindbra…	x	x	x			SLC7A3: slc7a3a: EXPR Diff_stage / Not_in_MUT slc7a3b: -	ZMYM3: no_ort	OGT: ogt.1: EXPR Diff_stage / MUT head - whole organism - dorsal telencephalon - endodermal cell - somite - forebrain - notochord - eye - hindbrain - forerunner cell group - anterior/posterior pattern specification - ogt.2: EXPR Diff_stage / MUT somite - eye - hindbrain - anterior/posterior pattern specification - whole organism - notochord - dorsal telencephalon - forebrain - head -	NONO: no_ort	MED12: med12: EXPR eye - head - / MUT midbrain - pancreas - pronephros - sensory system - nervous system - locus coeruleus - hepatic duct - exocrine pancreas - ventricular system - anterior pancreatic bud - pancreatic duct - sympathetic nervous system - hindbrain commissure - T cell - pigment cell - hepatocyte - endodermal cell - thrombocyte - neutrophil - endodermal cell fate specification - liv…	FOXO4: foxo4: -	ITGB1BP2: no_ort
RegHsa0048666	70371895	70371967	SLC7A3 NLGN3 ZMYM3 OGT NONO MED12 FOXO4 ITGB1BP2	0.910	NX_hs126	X	70371585	70372935	NA	NA		inconsistent	Sydney		x		NLGN3: nlgn3b: EXPR medulla oblongata - tegmentum - preoptic area - retinal neural layer - hypothalamus - olfactory bulb - optic tectum - diencephalon - thalamus - hindbrain - peripheral olfactory organ - spinal cord - telencephalon - midbrain - / Not_in_MUT nlgn3a: EXPR telencephalon - olfactory bulb - medulla oblongata - preoptic area - retinal neural layer - ventral hypothalamic zone - hindbra…	x	x		x		SLC7A3: slc7a3a: EXPR Diff_stage / Not_in_MUT slc7a3b: -	NLGN3: nlgn3b: EXPR medulla oblongata - tegmentum - preoptic area - retinal neural layer - hypothalamus - olfactory bulb - optic tectum - diencephalon - thalamus - hindbrain - peripheral olfactory organ - spinal cord - telencephalon - midbrain - / Not_in_MUT nlgn3a: EXPR telencephalon - olfactory bulb - medulla oblongata - preoptic area - retinal neural layer - ventral hypothalamic zone - hindbra…	ZMYM3: no_ort	OGT: ogt.1: EXPR Diff_stage / MUT head - whole organism - dorsal telencephalon - endodermal cell - somite - forebrain - notochord - eye - hindbrain - forerunner cell group - anterior/posterior pattern specification - ogt.2: EXPR Diff_stage / MUT somite - eye - hindbrain - anterior/posterior pattern specification - whole organism - notochord - dorsal telencephalon - forebrain - head -	NONO: no_ort	MED12: med12: EXPR eye - head - / MUT midbrain - pancreas - pronephros - sensory system - nervous system - locus coeruleus - hepatic duct - exocrine pancreas - ventricular system - anterior pancreatic bud - pancreatic duct - sympathetic nervous system - hindbrain commissure - T cell - pigment cell - hepatocyte - endodermal cell - thrombocyte - neutrophil - endodermal cell fate specification - liv…	FOXO4: foxo4: -	ITGB1BP2: no_ort
RegHsa0048667	70372640	70372800	SLC7A3 NLGN3 ZMYM3 OGT NONO MED12 FOXO4 ITGB1BP2	0.880	NX_hs126	X	70371585	70372935	NA	NA		inconsistent	Sydney		x		NLGN3: nlgn3b: EXPR medulla oblongata - tegmentum - preoptic area - retinal neural layer - hypothalamus - olfactory bulb - optic tectum - diencephalon - thalamus - hindbrain - peripheral olfactory organ - spinal cord - telencephalon - midbrain - / Not_in_MUT nlgn3a: EXPR telencephalon - olfactory bulb - medulla oblongata - preoptic area - retinal neural layer - ventral hypothalamic zone - hindbra…	x	x		x		SLC7A3: slc7a3a: EXPR Diff_stage / Not_in_MUT slc7a3b: -	NLGN3: nlgn3b: EXPR medulla oblongata - tegmentum - preoptic area - retinal neural layer - hypothalamus - olfactory bulb - optic tectum - diencephalon - thalamus - hindbrain - peripheral olfactory organ - spinal cord - telencephalon - midbrain - / Not_in_MUT nlgn3a: EXPR telencephalon - olfactory bulb - medulla oblongata - preoptic area - retinal neural layer - ventral hypothalamic zone - hindbra…	ZMYM3: no_ort	OGT: ogt.1: EXPR Diff_stage / MUT head - whole organism - dorsal telencephalon - endodermal cell - somite - forebrain - notochord - eye - hindbrain - forerunner cell group - anterior/posterior pattern specification - ogt.2: EXPR Diff_stage / MUT somite - eye - hindbrain - anterior/posterior pattern specification - whole organism - notochord - dorsal telencephalon - forebrain - head -	NONO: no_ort	MED12: med12: EXPR eye - head - / MUT midbrain - pancreas - pronephros - sensory system - nervous system - locus coeruleus - hepatic duct - exocrine pancreas - ventricular system - anterior pancreatic bud - pancreatic duct - sympathetic nervous system - hindbrain commissure - T cell - pigment cell - hepatocyte - endodermal cell - thrombocyte - neutrophil - endodermal cell fate specification - liv…	FOXO4: foxo4: -	ITGB1BP2: no_ort
RegHsa0048668	70373069	70373249	SLC7A3 NLGN3 ZMYM3 OGT NONO MED12 FOXO4 ITGB1BP2	0.928	NX_hs127	X	70372898	70373938	NLGN3_hs7#2-1;NLGN3_hs7#3-1;NLGN3_hs7#8-1	telencephalon	X	partially reproducible	Sydney	x	x	x	NLGN3: nlgn3b: EXPR medulla oblongata - tegmentum - preoptic area - retinal neural layer - hypothalamus - olfactory bulb - optic tectum - diencephalon - thalamus - hindbrain - peripheral olfactory organ - spinal cord - telencephalon - midbrain - / Not_in_MUT nlgn3a: EXPR telencephalon - olfactory bulb - medulla oblongata - preoptic area - retinal neural layer - ventral hypothalamic zone - hindbra…	x	x	x	x	x	SLC7A3: slc7a3a: EXPR Diff_stage / Not_in_MUT slc7a3b: -	NLGN3: nlgn3b: EXPR medulla oblongata - tegmentum - preoptic area - retinal neural layer - hypothalamus - olfactory bulb - optic tectum - diencephalon - thalamus - hindbrain - peripheral olfactory organ - spinal cord - telencephalon - midbrain - / Not_in_MUT nlgn3a: EXPR telencephalon - olfactory bulb - medulla oblongata - preoptic area - retinal neural layer - ventral hypothalamic zone - hindbra…	ZMYM3: no_ort	OGT: ogt.1: EXPR Diff_stage / MUT head - whole organism - dorsal telencephalon - endodermal cell - somite - forebrain - notochord - eye - hindbrain - forerunner cell group - anterior/posterior pattern specification - ogt.2: EXPR Diff_stage / MUT somite - eye - hindbrain - anterior/posterior pattern specification - whole organism - notochord - dorsal telencephalon - forebrain - head -	NONO: no_ort	MED12: med12: EXPR eye - head - / MUT midbrain - pancreas - pronephros - sensory system - nervous system - locus coeruleus - hepatic duct - exocrine pancreas - ventricular system - anterior pancreatic bud - pancreatic duct - sympathetic nervous system - hindbrain commissure - T cell - pigment cell - hepatocyte - endodermal cell - thrombocyte - neutrophil - endodermal cell fate specification - liv…	FOXO4: foxo4: -	ITGB1BP2: no_ort
RegHsa0048669	70373249	70373274	NLGN3	0.950	NX_hs127	X	70372898	70373938	NLGN3_hs7#2-1;NLGN3_hs7#3-1;NLGN3_hs7#8-1	telencephalon	X	partially reproducible	Sydney	x	x	x	NLGN3: nlgn3b: EXPR medulla oblongata - tegmentum - preoptic area - retinal neural layer - hypothalamus - olfactory bulb - optic tectum - diencephalon - thalamus - hindbrain - peripheral olfactory organ - spinal cord - telencephalon - midbrain - / Not_in_MUT nlgn3a: EXPR telencephalon - olfactory bulb - medulla oblongata - preoptic area - retinal neural layer - ventral hypothalamic zone - hindbra…	x	x	x	x	x	NLGN3: nlgn3b: EXPR medulla oblongata - tegmentum - preoptic area - retinal neural layer - hypothalamus - olfactory bulb - optic tectum - diencephalon - thalamus - hindbrain - peripheral olfactory organ - spinal cord - telencephalon - midbrain - / Not_in_MUT nlgn3a: EXPR telencephalon - olfactory bulb - medulla oblongata - preoptic area - retinal neural layer - ventral hypothalamic zone - hindbra…
RegHsa0048670	70373393	70373603	SLC7A3 ZMYM3 OGT NONO MED12 FOXO4 ITGB1BP2	0.940	NX_hs127	X	70372898	70373938	NLGN3_hs7#2-1;NLGN3_hs7#3-1;NLGN3_hs7#8-1	telencephalon	X	partially reproducible	Sydney	x	x	x	NLGN3: nlgn3b: EXPR medulla oblongata - tegmentum - preoptic area - retinal neural layer - hypothalamus - olfactory bulb - optic tectum - diencephalon - thalamus - hindbrain - peripheral olfactory organ - spinal cord - telencephalon - midbrain - / Not_in_MUT nlgn3a: EXPR telencephalon - olfactory bulb - medulla oblongata - preoptic area - retinal neural layer - ventral hypothalamic zone - hindbra…	x	x	x			SLC7A3: slc7a3a: EXPR Diff_stage / Not_in_MUT slc7a3b: -	ZMYM3: no_ort	OGT: ogt.1: EXPR Diff_stage / MUT head - whole organism - dorsal telencephalon - endodermal cell - somite - forebrain - notochord - eye - hindbrain - forerunner cell group - anterior/posterior pattern specification - ogt.2: EXPR Diff_stage / MUT somite - eye - hindbrain - anterior/posterior pattern specification - whole organism - notochord - dorsal telencephalon - forebrain - head -	NONO: no_ort	MED12: med12: EXPR eye - head - / MUT midbrain - pancreas - pronephros - sensory system - nervous system - locus coeruleus - hepatic duct - exocrine pancreas - ventricular system - anterior pancreatic bud - pancreatic duct - sympathetic nervous system - hindbrain commissure - T cell - pigment cell - hepatocyte - endodermal cell - thrombocyte - neutrophil - endodermal cell fate specification - liv…	FOXO4: foxo4: -	ITGB1BP2: no_ort
RegHsa0048671	70373982	70373993	OGT	0.950	NX_hs128	X	70373926	70375046	NA	NA		inconsistent	Sydney		x		NLGN3: nlgn3b: EXPR medulla oblongata - tegmentum - preoptic area - retinal neural layer - hypothalamus - olfactory bulb - optic tectum - diencephalon - thalamus - hindbrain - peripheral olfactory organ - spinal cord - telencephalon - midbrain - / Not_in_MUT nlgn3a: EXPR telencephalon - olfactory bulb - medulla oblongata - preoptic area - retinal neural layer - ventral hypothalamic zone - hindbra…	x	x				OGT: ogt.1: EXPR Diff_stage / MUT head - whole organism - dorsal telencephalon - endodermal cell - somite - forebrain - notochord - eye - hindbrain - forerunner cell group - anterior/posterior pattern specification - ogt.2: EXPR Diff_stage / MUT somite - eye - hindbrain - anterior/posterior pattern specification - whole organism - notochord - dorsal telencephalon - forebrain - head -
RegHsa0048672	70374333	70374344	SLC7A3 ZMYM3 OGT NONO MED12 FOXO4 ITGB1BP2	0.940	NX_hs128	X	70373926	70375046	NA	NA		inconsistent	Sydney		x		NLGN3: nlgn3b: EXPR medulla oblongata - tegmentum - preoptic area - retinal neural layer - hypothalamus - olfactory bulb - optic tectum - diencephalon - thalamus - hindbrain - peripheral olfactory organ - spinal cord - telencephalon - midbrain - / Not_in_MUT nlgn3a: EXPR telencephalon - olfactory bulb - medulla oblongata - preoptic area - retinal neural layer - ventral hypothalamic zone - hindbra…	x	x				SLC7A3: slc7a3a: EXPR Diff_stage / Not_in_MUT slc7a3b: -	ZMYM3: no_ort	OGT: ogt.1: EXPR Diff_stage / MUT head - whole organism - dorsal telencephalon - endodermal cell - somite - forebrain - notochord - eye - hindbrain - forerunner cell group - anterior/posterior pattern specification - ogt.2: EXPR Diff_stage / MUT somite - eye - hindbrain - anterior/posterior pattern specification - whole organism - notochord - dorsal telencephalon - forebrain - head -	NONO: no_ort	MED12: med12: EXPR eye - head - / MUT midbrain - pancreas - pronephros - sensory system - nervous system - locus coeruleus - hepatic duct - exocrine pancreas - ventricular system - anterior pancreatic bud - pancreatic duct - sympathetic nervous system - hindbrain commissure - T cell - pigment cell - hepatocyte - endodermal cell - thrombocyte - neutrophil - endodermal cell fate specification - liv…	FOXO4: foxo4: -	ITGB1BP2: no_ort
RegHsa0048673	70374447	70374725	SLC7A3 ZMYM3 OGT NONO MED12 FOXO4 ITGB1BP2	0.944	NX_hs128	X	70373926	70375046	NA	NA		inconsistent	Sydney		x		NLGN3: nlgn3b: EXPR medulla oblongata - tegmentum - preoptic area - retinal neural layer - hypothalamus - olfactory bulb - optic tectum - diencephalon - thalamus - hindbrain - peripheral olfactory organ - spinal cord - telencephalon - midbrain - / Not_in_MUT nlgn3a: EXPR telencephalon - olfactory bulb - medulla oblongata - preoptic area - retinal neural layer - ventral hypothalamic zone - hindbra…	x	x				SLC7A3: slc7a3a: EXPR Diff_stage / Not_in_MUT slc7a3b: -	ZMYM3: no_ort	OGT: ogt.1: EXPR Diff_stage / MUT head - whole organism - dorsal telencephalon - endodermal cell - somite - forebrain - notochord - eye - hindbrain - forerunner cell group - anterior/posterior pattern specification - ogt.2: EXPR Diff_stage / MUT somite - eye - hindbrain - anterior/posterior pattern specification - whole organism - notochord - dorsal telencephalon - forebrain - head -	NONO: no_ort	MED12: med12: EXPR eye - head - / MUT midbrain - pancreas - pronephros - sensory system - nervous system - locus coeruleus - hepatic duct - exocrine pancreas - ventricular system - anterior pancreatic bud - pancreatic duct - sympathetic nervous system - hindbrain commissure - T cell - pigment cell - hepatocyte - endodermal cell - thrombocyte - neutrophil - endodermal cell fate specification - liv…	FOXO4: foxo4: -	ITGB1BP2: no_ort
RegHsa0048674	70374920	70374939	SLC7A3 ZMYM3 OGT NONO MED12 FOXO4 ITGB1BP2	0.950	NX_hs128	X	70373926	70375046	NA	NA		inconsistent	Sydney		x		NLGN3: nlgn3b: EXPR medulla oblongata - tegmentum - preoptic area - retinal neural layer - hypothalamus - olfactory bulb - optic tectum - diencephalon - thalamus - hindbrain - peripheral olfactory organ - spinal cord - telencephalon - midbrain - / Not_in_MUT nlgn3a: EXPR telencephalon - olfactory bulb - medulla oblongata - preoptic area - retinal neural layer - ventral hypothalamic zone - hindbra…	x	x				SLC7A3: slc7a3a: EXPR Diff_stage / Not_in_MUT slc7a3b: -	ZMYM3: no_ort	OGT: ogt.1: EXPR Diff_stage / MUT head - whole organism - dorsal telencephalon - endodermal cell - somite - forebrain - notochord - eye - hindbrain - forerunner cell group - anterior/posterior pattern specification - ogt.2: EXPR Diff_stage / MUT somite - eye - hindbrain - anterior/posterior pattern specification - whole organism - notochord - dorsal telencephalon - forebrain - head -	NONO: no_ort	MED12: med12: EXPR eye - head - / MUT midbrain - pancreas - pronephros - sensory system - nervous system - locus coeruleus - hepatic duct - exocrine pancreas - ventricular system - anterior pancreatic bud - pancreatic duct - sympathetic nervous system - hindbrain commissure - T cell - pigment cell - hepatocyte - endodermal cell - thrombocyte - neutrophil - endodermal cell fate specification - liv…	FOXO4: foxo4: -	ITGB1BP2: no_ort
RegHsa0048675	70375012	70375055	NLGN3	0.965	NX_hs128	X	70373926	70375046	NA	NA		inconsistent	Sydney		x		NLGN3: nlgn3b: EXPR medulla oblongata - tegmentum - preoptic area - retinal neural layer - hypothalamus - olfactory bulb - optic tectum - diencephalon - thalamus - hindbrain - peripheral olfactory organ - spinal cord - telencephalon - midbrain - / Not_in_MUT nlgn3a: EXPR telencephalon - olfactory bulb - medulla oblongata - preoptic area - retinal neural layer - ventral hypothalamic zone - hindbra…	x	x		x		NLGN3: nlgn3b: EXPR medulla oblongata - tegmentum - preoptic area - retinal neural layer - hypothalamus - olfactory bulb - optic tectum - diencephalon - thalamus - hindbrain - peripheral olfactory organ - spinal cord - telencephalon - midbrain - / Not_in_MUT nlgn3a: EXPR telencephalon - olfactory bulb - medulla oblongata - preoptic area - retinal neural layer - ventral hypothalamic zone - hindbra…
RegHsa0048679	70379436	70379505	SLC7A3 NLGN3 ZMYM3 OGT NONO DLG3 MED12 FOXO4 TAF1 ITGB1BP2	0.830	NX_hs129	X	70379234	70380934	NA	lens;pectoral fin;olfactory placode		partially reproducible	Sydney	x	x	x	NLGN3: nlgn3b: EXPR medulla oblongata - tegmentum - preoptic area - retinal neural layer - hypothalamus - olfactory bulb - optic tectum - diencephalon - thalamus - hindbrain - peripheral olfactory organ - spinal cord - telencephalon - midbrain - / Not_in_MUT nlgn3a: EXPR telencephalon - olfactory bulb - medulla oblongata - preoptic area - retinal neural layer - ventral hypothalamic zone - hindbra…	x	x	x	x	x	SLC7A3: slc7a3a: EXPR Diff_stage / Not_in_MUT slc7a3b: -	NLGN3: nlgn3b: EXPR medulla oblongata - tegmentum - preoptic area - retinal neural layer - hypothalamus - olfactory bulb - optic tectum - diencephalon - thalamus - hindbrain - peripheral olfactory organ - spinal cord - telencephalon - midbrain - / Not_in_MUT nlgn3a: EXPR telencephalon - olfactory bulb - medulla oblongata - preoptic area - retinal neural layer - ventral hypothalamic zone - hindbra…	ZMYM3: no_ort	OGT: ogt.1: EXPR Diff_stage / MUT head - whole organism - dorsal telencephalon - endodermal cell - somite - forebrain - notochord - eye - hindbrain - forerunner cell group - anterior/posterior pattern specification - ogt.2: EXPR Diff_stage / MUT somite - eye - hindbrain - anterior/posterior pattern specification - whole organism - notochord - dorsal telencephalon - forebrain - head -	NONO: no_ort	DLG3: dlg3: EXPR central nervous system - eye - peripheral olfactory organ - / Not_in_MUT	MED12: med12: EXPR eye - head - / MUT midbrain - pancreas - pronephros - sensory system - nervous system - locus coeruleus - hepatic duct - exocrine pancreas - ventricular system - anterior pancreatic bud - pancreatic duct - sympathetic nervous system - hindbrain commissure - T cell - pigment cell - hepatocyte - endodermal cell - thrombocyte - neutrophil - endodermal cell fate specification - liv…	FOXO4: foxo4: -	TAF1: taf1: EXPR Diff_stage / Not_in_MUT	ITGB1BP2: no_ort
RegHsa0048680	70380381	70380392	SLC7A3 NLGN3 ZMYM3 OGT NONO DLG3 MED12 FOXO4 TAF1 ITGB1BP2	0.830	NX_hs129	X	70379234	70380934	NA	lens;pectoral fin;olfactory placode		partially reproducible	Sydney	x	x	x	NLGN3: nlgn3b: EXPR medulla oblongata - tegmentum - preoptic area - retinal neural layer - hypothalamus - olfactory bulb - optic tectum - diencephalon - thalamus - hindbrain - peripheral olfactory organ - spinal cord - telencephalon - midbrain - / Not_in_MUT nlgn3a: EXPR telencephalon - olfactory bulb - medulla oblongata - preoptic area - retinal neural layer - ventral hypothalamic zone - hindbra…	x	x	x	x	x	SLC7A3: slc7a3a: EXPR Diff_stage / Not_in_MUT slc7a3b: -	NLGN3: nlgn3b: EXPR medulla oblongata - tegmentum - preoptic area - retinal neural layer - hypothalamus - olfactory bulb - optic tectum - diencephalon - thalamus - hindbrain - peripheral olfactory organ - spinal cord - telencephalon - midbrain - / Not_in_MUT nlgn3a: EXPR telencephalon - olfactory bulb - medulla oblongata - preoptic area - retinal neural layer - ventral hypothalamic zone - hindbra…	ZMYM3: no_ort	OGT: ogt.1: EXPR Diff_stage / MUT head - whole organism - dorsal telencephalon - endodermal cell - somite - forebrain - notochord - eye - hindbrain - forerunner cell group - anterior/posterior pattern specification - ogt.2: EXPR Diff_stage / MUT somite - eye - hindbrain - anterior/posterior pattern specification - whole organism - notochord - dorsal telencephalon - forebrain - head -	NONO: no_ort	DLG3: dlg3: EXPR central nervous system - eye - peripheral olfactory organ - / Not_in_MUT	MED12: med12: EXPR eye - head - / MUT midbrain - pancreas - pronephros - sensory system - nervous system - locus coeruleus - hepatic duct - exocrine pancreas - ventricular system - anterior pancreatic bud - pancreatic duct - sympathetic nervous system - hindbrain commissure - T cell - pigment cell - hepatocyte - endodermal cell - thrombocyte - neutrophil - endodermal cell fate specification - liv…	FOXO4: foxo4: -	TAF1: taf1: EXPR Diff_stage / Not_in_MUT	ITGB1BP2: no_ort
RegHsa0048681	70380588	70380768	SLC7A3 NLGN3 ZMYM3 OGT NONO MED12 FOXO4 ITGB1BP2	0.880	NX_hs129	X	70379234	70380934	NA	lens;pectoral fin;olfactory placode		partially reproducible	Sydney	x	x	x	NLGN3: nlgn3b: EXPR medulla oblongata - tegmentum - preoptic area - retinal neural layer - hypothalamus - olfactory bulb - optic tectum - diencephalon - thalamus - hindbrain - peripheral olfactory organ - spinal cord - telencephalon - midbrain - / Not_in_MUT nlgn3a: EXPR telencephalon - olfactory bulb - medulla oblongata - preoptic area - retinal neural layer - ventral hypothalamic zone - hindbra…	x	x	x	x	x	SLC7A3: slc7a3a: EXPR Diff_stage / Not_in_MUT slc7a3b: -	NLGN3: nlgn3b: EXPR medulla oblongata - tegmentum - preoptic area - retinal neural layer - hypothalamus - olfactory bulb - optic tectum - diencephalon - thalamus - hindbrain - peripheral olfactory organ - spinal cord - telencephalon - midbrain - / Not_in_MUT nlgn3a: EXPR telencephalon - olfactory bulb - medulla oblongata - preoptic area - retinal neural layer - ventral hypothalamic zone - hindbra…	ZMYM3: no_ort	OGT: ogt.1: EXPR Diff_stage / MUT head - whole organism - dorsal telencephalon - endodermal cell - somite - forebrain - notochord - eye - hindbrain - forerunner cell group - anterior/posterior pattern specification - ogt.2: EXPR Diff_stage / MUT somite - eye - hindbrain - anterior/posterior pattern specification - whole organism - notochord - dorsal telencephalon - forebrain - head -	NONO: no_ort	MED12: med12: EXPR eye - head - / MUT midbrain - pancreas - pronephros - sensory system - nervous system - locus coeruleus - hepatic duct - exocrine pancreas - ventricular system - anterior pancreatic bud - pancreatic duct - sympathetic nervous system - hindbrain commissure - T cell - pigment cell - hepatocyte - endodermal cell - thrombocyte - neutrophil - endodermal cell fate specification - liv…	FOXO4: foxo4: -	ITGB1BP2: no_ort
RegHsa0048683	70382375	70382535	SLC7A3 NLGN3 ZMYM3 OGT NONO MED12 FOXO4 ITGB1BP2	0.880	NX_hs130	X	70382341	70383380	NA	NA		inconsistent	Sydney		x		NLGN3: nlgn3b: EXPR medulla oblongata - tegmentum - preoptic area - retinal neural layer - hypothalamus - olfactory bulb - optic tectum - diencephalon - thalamus - hindbrain - peripheral olfactory organ - spinal cord - telencephalon - midbrain - / Not_in_MUT nlgn3a: EXPR telencephalon - olfactory bulb - medulla oblongata - preoptic area - retinal neural layer - ventral hypothalamic zone - hindbra…	x	x		x		SLC7A3: slc7a3a: EXPR Diff_stage / Not_in_MUT slc7a3b: -	NLGN3: nlgn3b: EXPR medulla oblongata - tegmentum - preoptic area - retinal neural layer - hypothalamus - olfactory bulb - optic tectum - diencephalon - thalamus - hindbrain - peripheral olfactory organ - spinal cord - telencephalon - midbrain - / Not_in_MUT nlgn3a: EXPR telencephalon - olfactory bulb - medulla oblongata - preoptic area - retinal neural layer - ventral hypothalamic zone - hindbra…	ZMYM3: no_ort	OGT: ogt.1: EXPR Diff_stage / MUT head - whole organism - dorsal telencephalon - endodermal cell - somite - forebrain - notochord - eye - hindbrain - forerunner cell group - anterior/posterior pattern specification - ogt.2: EXPR Diff_stage / MUT somite - eye - hindbrain - anterior/posterior pattern specification - whole organism - notochord - dorsal telencephalon - forebrain - head -	NONO: no_ort	MED12: med12: EXPR eye - head - / MUT midbrain - pancreas - pronephros - sensory system - nervous system - locus coeruleus - hepatic duct - exocrine pancreas - ventricular system - anterior pancreatic bud - pancreatic duct - sympathetic nervous system - hindbrain commissure - T cell - pigment cell - hepatocyte - endodermal cell - thrombocyte - neutrophil - endodermal cell fate specification - liv…	FOXO4: foxo4: -	ITGB1BP2: no_ort
RegHsa0048684	70382675	70382737	SLC7A3 NLGN3 ZMYM3 OGT NONO MED12 FOXO4 ITGB1BP2	0.910	NX_hs130	X	70382341	70383380	NA	NA		inconsistent	Sydney		x		NLGN3: nlgn3b: EXPR medulla oblongata - tegmentum - preoptic area - retinal neural layer - hypothalamus - olfactory bulb - optic tectum - diencephalon - thalamus - hindbrain - peripheral olfactory organ - spinal cord - telencephalon - midbrain - / Not_in_MUT nlgn3a: EXPR telencephalon - olfactory bulb - medulla oblongata - preoptic area - retinal neural layer - ventral hypothalamic zone - hindbra…	x	x		x		SLC7A3: slc7a3a: EXPR Diff_stage / Not_in_MUT slc7a3b: -	NLGN3: nlgn3b: EXPR medulla oblongata - tegmentum - preoptic area - retinal neural layer - hypothalamus - olfactory bulb - optic tectum - diencephalon - thalamus - hindbrain - peripheral olfactory organ - spinal cord - telencephalon - midbrain - / Not_in_MUT nlgn3a: EXPR telencephalon - olfactory bulb - medulla oblongata - preoptic area - retinal neural layer - ventral hypothalamic zone - hindbra…	ZMYM3: no_ort	OGT: ogt.1: EXPR Diff_stage / MUT head - whole organism - dorsal telencephalon - endodermal cell - somite - forebrain - notochord - eye - hindbrain - forerunner cell group - anterior/posterior pattern specification - ogt.2: EXPR Diff_stage / MUT somite - eye - hindbrain - anterior/posterior pattern specification - whole organism - notochord - dorsal telencephalon - forebrain - head -	NONO: no_ort	MED12: med12: EXPR eye - head - / MUT midbrain - pancreas - pronephros - sensory system - nervous system - locus coeruleus - hepatic duct - exocrine pancreas - ventricular system - anterior pancreatic bud - pancreatic duct - sympathetic nervous system - hindbrain commissure - T cell - pigment cell - hepatocyte - endodermal cell - thrombocyte - neutrophil - endodermal cell fate specification - liv…	FOXO4: foxo4: -	ITGB1BP2: no_ort
RegHsa0048685	70382923	70382948	SLC7A3 NLGN3 ZMYM3 OGT NONO MED12 FOXO4 ITGB1BP2	0.910	NX_hs130	X	70382341	70383380	NA	NA		inconsistent	Sydney		x		NLGN3: nlgn3b: EXPR medulla oblongata - tegmentum - preoptic area - retinal neural layer - hypothalamus - olfactory bulb - optic tectum - diencephalon - thalamus - hindbrain - peripheral olfactory organ - spinal cord - telencephalon - midbrain - / Not_in_MUT nlgn3a: EXPR telencephalon - olfactory bulb - medulla oblongata - preoptic area - retinal neural layer - ventral hypothalamic zone - hindbra…	x	x		x		SLC7A3: slc7a3a: EXPR Diff_stage / Not_in_MUT slc7a3b: -	NLGN3: nlgn3b: EXPR medulla oblongata - tegmentum - preoptic area - retinal neural layer - hypothalamus - olfactory bulb - optic tectum - diencephalon - thalamus - hindbrain - peripheral olfactory organ - spinal cord - telencephalon - midbrain - / Not_in_MUT nlgn3a: EXPR telencephalon - olfactory bulb - medulla oblongata - preoptic area - retinal neural layer - ventral hypothalamic zone - hindbra…	ZMYM3: no_ort	OGT: ogt.1: EXPR Diff_stage / MUT head - whole organism - dorsal telencephalon - endodermal cell - somite - forebrain - notochord - eye - hindbrain - forerunner cell group - anterior/posterior pattern specification - ogt.2: EXPR Diff_stage / MUT somite - eye - hindbrain - anterior/posterior pattern specification - whole organism - notochord - dorsal telencephalon - forebrain - head -	NONO: no_ort	MED12: med12: EXPR eye - head - / MUT midbrain - pancreas - pronephros - sensory system - nervous system - locus coeruleus - hepatic duct - exocrine pancreas - ventricular system - anterior pancreatic bud - pancreatic duct - sympathetic nervous system - hindbrain commissure - T cell - pigment cell - hepatocyte - endodermal cell - thrombocyte - neutrophil - endodermal cell fate specification - liv…	FOXO4: foxo4: -	ITGB1BP2: no_ort
RegHsa0048686	70383081	70383151	SLC7A3 NLGN3 ZMYM3 OGT NONO MED12 FOXO4 ITGB1BP2	0.910	NX_hs130	X	70382341	70383380	NA	NA		inconsistent	Sydney		x		NLGN3: nlgn3b: EXPR medulla oblongata - tegmentum - preoptic area - retinal neural layer - hypothalamus - olfactory bulb - optic tectum - diencephalon - thalamus - hindbrain - peripheral olfactory organ - spinal cord - telencephalon - midbrain - / Not_in_MUT nlgn3a: EXPR telencephalon - olfactory bulb - medulla oblongata - preoptic area - retinal neural layer - ventral hypothalamic zone - hindbra…	x	x		x		SLC7A3: slc7a3a: EXPR Diff_stage / Not_in_MUT slc7a3b: -	NLGN3: nlgn3b: EXPR medulla oblongata - tegmentum - preoptic area - retinal neural layer - hypothalamus - olfactory bulb - optic tectum - diencephalon - thalamus - hindbrain - peripheral olfactory organ - spinal cord - telencephalon - midbrain - / Not_in_MUT nlgn3a: EXPR telencephalon - olfactory bulb - medulla oblongata - preoptic area - retinal neural layer - ventral hypothalamic zone - hindbra…	ZMYM3: no_ort	OGT: ogt.1: EXPR Diff_stage / MUT head - whole organism - dorsal telencephalon - endodermal cell - somite - forebrain - notochord - eye - hindbrain - forerunner cell group - anterior/posterior pattern specification - ogt.2: EXPR Diff_stage / MUT somite - eye - hindbrain - anterior/posterior pattern specification - whole organism - notochord - dorsal telencephalon - forebrain - head -	NONO: no_ort	MED12: med12: EXPR eye - head - / MUT midbrain - pancreas - pronephros - sensory system - nervous system - locus coeruleus - hepatic duct - exocrine pancreas - ventricular system - anterior pancreatic bud - pancreatic duct - sympathetic nervous system - hindbrain commissure - T cell - pigment cell - hepatocyte - endodermal cell - thrombocyte - neutrophil - endodermal cell fate specification - liv…	FOXO4: foxo4: -	ITGB1BP2: no_ort
RegHsa0048688	70384559	70384570	SLC7A3 NLGN3 ZMYM3 OGT NONO MED12 FOXO4 ITGB1BP2	0.880	NX_hs131	X	70384452	70385857	NLGN3_hs11#9-1;NLGN3_hs11#13-1;NLGN3_hs11#23-1	telencephalon	X	partially reproducible	Sydney	x	x	x	NLGN3: nlgn3b: EXPR medulla oblongata - tegmentum - preoptic area - retinal neural layer - hypothalamus - olfactory bulb - optic tectum - diencephalon - thalamus - hindbrain - peripheral olfactory organ - spinal cord - telencephalon - midbrain - / Not_in_MUT nlgn3a: EXPR telencephalon - olfactory bulb - medulla oblongata - preoptic area - retinal neural layer - ventral hypothalamic zone - hindbra…	x	x	x	x	x	SLC7A3: slc7a3a: EXPR Diff_stage / Not_in_MUT slc7a3b: -	NLGN3: nlgn3b: EXPR medulla oblongata - tegmentum - preoptic area - retinal neural layer - hypothalamus - olfactory bulb - optic tectum - diencephalon - thalamus - hindbrain - peripheral olfactory organ - spinal cord - telencephalon - midbrain - / Not_in_MUT nlgn3a: EXPR telencephalon - olfactory bulb - medulla oblongata - preoptic area - retinal neural layer - ventral hypothalamic zone - hindbra…	ZMYM3: no_ort	OGT: ogt.1: EXPR Diff_stage / MUT head - whole organism - dorsal telencephalon - endodermal cell - somite - forebrain - notochord - eye - hindbrain - forerunner cell group - anterior/posterior pattern specification - ogt.2: EXPR Diff_stage / MUT somite - eye - hindbrain - anterior/posterior pattern specification - whole organism - notochord - dorsal telencephalon - forebrain - head -	NONO: no_ort	MED12: med12: EXPR eye - head - / MUT midbrain - pancreas - pronephros - sensory system - nervous system - locus coeruleus - hepatic duct - exocrine pancreas - ventricular system - anterior pancreatic bud - pancreatic duct - sympathetic nervous system - hindbrain commissure - T cell - pigment cell - hepatocyte - endodermal cell - thrombocyte - neutrophil - endodermal cell fate specification - liv…	FOXO4: foxo4: -	ITGB1BP2: no_ort
RegHsa0048689	70384836	70384847	SLC7A3 NLGN3 ZMYM3 OGT NONO MED12 FOXO4 ITGB1BP2	0.910	NX_hs131	X	70384452	70385857	NLGN3_hs11#9-1;NLGN3_hs11#13-1;NLGN3_hs11#23-1	telencephalon	X	partially reproducible	Sydney	x	x	x	NLGN3: nlgn3b: EXPR medulla oblongata - tegmentum - preoptic area - retinal neural layer - hypothalamus - olfactory bulb - optic tectum - diencephalon - thalamus - hindbrain - peripheral olfactory organ - spinal cord - telencephalon - midbrain - / Not_in_MUT nlgn3a: EXPR telencephalon - olfactory bulb - medulla oblongata - preoptic area - retinal neural layer - ventral hypothalamic zone - hindbra…	x	x	x	x	x	SLC7A3: slc7a3a: EXPR Diff_stage / Not_in_MUT slc7a3b: -	NLGN3: nlgn3b: EXPR medulla oblongata - tegmentum - preoptic area - retinal neural layer - hypothalamus - olfactory bulb - optic tectum - diencephalon - thalamus - hindbrain - peripheral olfactory organ - spinal cord - telencephalon - midbrain - / Not_in_MUT nlgn3a: EXPR telencephalon - olfactory bulb - medulla oblongata - preoptic area - retinal neural layer - ventral hypothalamic zone - hindbra…	ZMYM3: no_ort	OGT: ogt.1: EXPR Diff_stage / MUT head - whole organism - dorsal telencephalon - endodermal cell - somite - forebrain - notochord - eye - hindbrain - forerunner cell group - anterior/posterior pattern specification - ogt.2: EXPR Diff_stage / MUT somite - eye - hindbrain - anterior/posterior pattern specification - whole organism - notochord - dorsal telencephalon - forebrain - head -	NONO: no_ort	MED12: med12: EXPR eye - head - / MUT midbrain - pancreas - pronephros - sensory system - nervous system - locus coeruleus - hepatic duct - exocrine pancreas - ventricular system - anterior pancreatic bud - pancreatic duct - sympathetic nervous system - hindbrain commissure - T cell - pigment cell - hepatocyte - endodermal cell - thrombocyte - neutrophil - endodermal cell fate specification - liv…	FOXO4: foxo4: -	ITGB1BP2: no_ort
RegHsa0048690	70385685	70385717	SLC7A3 NLGN3 ZMYM3 OGT NONO DLG3 MED12 FOXO4 TAF1 ITGB1BP2	0.790	NX_hs131	X	70384452	70385857	NLGN3_hs11#9-1;NLGN3_hs11#13-1;NLGN3_hs11#23-1	telencephalon	X	partially reproducible	Sydney	x	x	x	NLGN3: nlgn3b: EXPR medulla oblongata - tegmentum - preoptic area - retinal neural layer - hypothalamus - olfactory bulb - optic tectum - diencephalon - thalamus - hindbrain - peripheral olfactory organ - spinal cord - telencephalon - midbrain - / Not_in_MUT nlgn3a: EXPR telencephalon - olfactory bulb - medulla oblongata - preoptic area - retinal neural layer - ventral hypothalamic zone - hindbra…	x	x	x	x	x	SLC7A3: slc7a3a: EXPR Diff_stage / Not_in_MUT slc7a3b: -	NLGN3: nlgn3b: EXPR medulla oblongata - tegmentum - preoptic area - retinal neural layer - hypothalamus - olfactory bulb - optic tectum - diencephalon - thalamus - hindbrain - peripheral olfactory organ - spinal cord - telencephalon - midbrain - / Not_in_MUT nlgn3a: EXPR telencephalon - olfactory bulb - medulla oblongata - preoptic area - retinal neural layer - ventral hypothalamic zone - hindbra…	ZMYM3: no_ort	OGT: ogt.1: EXPR Diff_stage / MUT head - whole organism - dorsal telencephalon - endodermal cell - somite - forebrain - notochord - eye - hindbrain - forerunner cell group - anterior/posterior pattern specification - ogt.2: EXPR Diff_stage / MUT somite - eye - hindbrain - anterior/posterior pattern specification - whole organism - notochord - dorsal telencephalon - forebrain - head -	NONO: no_ort	DLG3: dlg3: EXPR central nervous system - eye - peripheral olfactory organ - / Not_in_MUT	MED12: med12: EXPR eye - head - / MUT midbrain - pancreas - pronephros - sensory system - nervous system - locus coeruleus - hepatic duct - exocrine pancreas - ventricular system - anterior pancreatic bud - pancreatic duct - sympathetic nervous system - hindbrain commissure - T cell - pigment cell - hepatocyte - endodermal cell - thrombocyte - neutrophil - endodermal cell fate specification - liv…	FOXO4: foxo4: -	TAF1: taf1: EXPR Diff_stage / Not_in_MUT	ITGB1BP2: no_ort
RegHsa0048691	70385735	70385750	SLC7A3 NLGN3 ZMYM3 OGT NONO MED12 FOXO4 ITGB1BP2	0.860	NX_hs131	X	70384452	70385857	NLGN3_hs11#9-1;NLGN3_hs11#13-1;NLGN3_hs11#23-1	telencephalon	X	partially reproducible	Sydney	x	x	x	NLGN3: nlgn3b: EXPR medulla oblongata - tegmentum - preoptic area - retinal neural layer - hypothalamus - olfactory bulb - optic tectum - diencephalon - thalamus - hindbrain - peripheral olfactory organ - spinal cord - telencephalon - midbrain - / Not_in_MUT nlgn3a: EXPR telencephalon - olfactory bulb - medulla oblongata - preoptic area - retinal neural layer - ventral hypothalamic zone - hindbra…	x	x	x	x	x	SLC7A3: slc7a3a: EXPR Diff_stage / Not_in_MUT slc7a3b: -	NLGN3: nlgn3b: EXPR medulla oblongata - tegmentum - preoptic area - retinal neural layer - hypothalamus - olfactory bulb - optic tectum - diencephalon - thalamus - hindbrain - peripheral olfactory organ - spinal cord - telencephalon - midbrain - / Not_in_MUT nlgn3a: EXPR telencephalon - olfactory bulb - medulla oblongata - preoptic area - retinal neural layer - ventral hypothalamic zone - hindbra…	ZMYM3: no_ort	OGT: ogt.1: EXPR Diff_stage / MUT head - whole organism - dorsal telencephalon - endodermal cell - somite - forebrain - notochord - eye - hindbrain - forerunner cell group - anterior/posterior pattern specification - ogt.2: EXPR Diff_stage / MUT somite - eye - hindbrain - anterior/posterior pattern specification - whole organism - notochord - dorsal telencephalon - forebrain - head -	NONO: no_ort	MED12: med12: EXPR eye - head - / MUT midbrain - pancreas - pronephros - sensory system - nervous system - locus coeruleus - hepatic duct - exocrine pancreas - ventricular system - anterior pancreatic bud - pancreatic duct - sympathetic nervous system - hindbrain commissure - T cell - pigment cell - hepatocyte - endodermal cell - thrombocyte - neutrophil - endodermal cell fate specification - liv…	FOXO4: foxo4: -	ITGB1BP2: no_ort
RegHsa0048692	70386406	70386523	SLC7A3 NLGN3 ZMYM3 OGT NONO MED12 FOXO4 ITGB1BP2	0.910	NX_hs132	X	70385953	70386828	NLGN3_hs12#15-1;NLGN3_hs12#34-2;NLGN3_hs12#37-1	telencephalon	X	partially reproducible	Sydney	x	x	x	NLGN3: nlgn3b: EXPR medulla oblongata - tegmentum - preoptic area - retinal neural layer - hypothalamus - olfactory bulb - optic tectum - diencephalon - thalamus - hindbrain - peripheral olfactory organ - spinal cord - telencephalon - midbrain - / Not_in_MUT nlgn3a: EXPR telencephalon - olfactory bulb - medulla oblongata - preoptic area - retinal neural layer - ventral hypothalamic zone - hindbra…	x	x	x	x	x	SLC7A3: slc7a3a: EXPR Diff_stage / Not_in_MUT slc7a3b: -	NLGN3: nlgn3b: EXPR medulla oblongata - tegmentum - preoptic area - retinal neural layer - hypothalamus - olfactory bulb - optic tectum - diencephalon - thalamus - hindbrain - peripheral olfactory organ - spinal cord - telencephalon - midbrain - / Not_in_MUT nlgn3a: EXPR telencephalon - olfactory bulb - medulla oblongata - preoptic area - retinal neural layer - ventral hypothalamic zone - hindbra…	ZMYM3: no_ort	OGT: ogt.1: EXPR Diff_stage / MUT head - whole organism - dorsal telencephalon - endodermal cell - somite - forebrain - notochord - eye - hindbrain - forerunner cell group - anterior/posterior pattern specification - ogt.2: EXPR Diff_stage / MUT somite - eye - hindbrain - anterior/posterior pattern specification - whole organism - notochord - dorsal telencephalon - forebrain - head -	NONO: no_ort	MED12: med12: EXPR eye - head - / MUT midbrain - pancreas - pronephros - sensory system - nervous system - locus coeruleus - hepatic duct - exocrine pancreas - ventricular system - anterior pancreatic bud - pancreatic duct - sympathetic nervous system - hindbrain commissure - T cell - pigment cell - hepatocyte - endodermal cell - thrombocyte - neutrophil - endodermal cell fate specification - liv…	FOXO4: foxo4: -	ITGB1BP2: no_ort
RegHsa0048693	70386523	70386573	NLGN3 OGT	0.940	NX_hs132	X	70385953	70386828	NLGN3_hs12#15-1;NLGN3_hs12#34-2;NLGN3_hs12#37-1	telencephalon	X	partially reproducible	Sydney	x	x	x	NLGN3: nlgn3b: EXPR medulla oblongata - tegmentum - preoptic area - retinal neural layer - hypothalamus - olfactory bulb - optic tectum - diencephalon - thalamus - hindbrain - peripheral olfactory organ - spinal cord - telencephalon - midbrain - / Not_in_MUT nlgn3a: EXPR telencephalon - olfactory bulb - medulla oblongata - preoptic area - retinal neural layer - ventral hypothalamic zone - hindbra…	x	x	x	x	x	NLGN3: nlgn3b: EXPR medulla oblongata - tegmentum - preoptic area - retinal neural layer - hypothalamus - olfactory bulb - optic tectum - diencephalon - thalamus - hindbrain - peripheral olfactory organ - spinal cord - telencephalon - midbrain - / Not_in_MUT nlgn3a: EXPR telencephalon - olfactory bulb - medulla oblongata - preoptic area - retinal neural layer - ventral hypothalamic zone - hindbra…	OGT: ogt.1: EXPR Diff_stage / MUT head - whole organism - dorsal telencephalon - endodermal cell - somite - forebrain - notochord - eye - hindbrain - forerunner cell group - anterior/posterior pattern specification - ogt.2: EXPR Diff_stage / MUT somite - eye - hindbrain - anterior/posterior pattern specification - whole organism - notochord - dorsal telencephalon - forebrain - head -
RegHsa0048694	70386574	70386619	SLC7A3 NLGN3 ZMYM3 OGT NONO MED12 FOXO4 ITGB1BP2	0.910	NX_hs132	X	70385953	70386828	NLGN3_hs12#15-1;NLGN3_hs12#34-2;NLGN3_hs12#37-1	telencephalon	X	partially reproducible	Sydney	x	x	x	NLGN3: nlgn3b: EXPR medulla oblongata - tegmentum - preoptic area - retinal neural layer - hypothalamus - olfactory bulb - optic tectum - diencephalon - thalamus - hindbrain - peripheral olfactory organ - spinal cord - telencephalon - midbrain - / Not_in_MUT nlgn3a: EXPR telencephalon - olfactory bulb - medulla oblongata - preoptic area - retinal neural layer - ventral hypothalamic zone - hindbra…	x	x	x	x	x	SLC7A3: slc7a3a: EXPR Diff_stage / Not_in_MUT slc7a3b: -	NLGN3: nlgn3b: EXPR medulla oblongata - tegmentum - preoptic area - retinal neural layer - hypothalamus - olfactory bulb - optic tectum - diencephalon - thalamus - hindbrain - peripheral olfactory organ - spinal cord - telencephalon - midbrain - / Not_in_MUT nlgn3a: EXPR telencephalon - olfactory bulb - medulla oblongata - preoptic area - retinal neural layer - ventral hypothalamic zone - hindbra…	ZMYM3: no_ort	OGT: ogt.1: EXPR Diff_stage / MUT head - whole organism - dorsal telencephalon - endodermal cell - somite - forebrain - notochord - eye - hindbrain - forerunner cell group - anterior/posterior pattern specification - ogt.2: EXPR Diff_stage / MUT somite - eye - hindbrain - anterior/posterior pattern specification - whole organism - notochord - dorsal telencephalon - forebrain - head -	NONO: no_ort	MED12: med12: EXPR eye - head - / MUT midbrain - pancreas - pronephros - sensory system - nervous system - locus coeruleus - hepatic duct - exocrine pancreas - ventricular system - anterior pancreatic bud - pancreatic duct - sympathetic nervous system - hindbrain commissure - T cell - pigment cell - hepatocyte - endodermal cell - thrombocyte - neutrophil - endodermal cell fate specification - liv…	FOXO4: foxo4: -	ITGB1BP2: no_ort
RegHsa0048698	70391051	70391079	SLC7A3 NLGN3 ZMYM3 OGT NONO MED12 FOXO4 ITGB1BP2	0.930	NX_hs133	X	70389951	70391059	NA	otic vesicle		partially reproducible	Sydney	x	x		NLGN3: nlgn3b: EXPR medulla oblongata - tegmentum - preoptic area - retinal neural layer - hypothalamus - olfactory bulb - optic tectum - diencephalon - thalamus - hindbrain - peripheral olfactory organ - spinal cord - telencephalon - midbrain - / Not_in_MUT nlgn3a: EXPR telencephalon - olfactory bulb - medulla oblongata - preoptic area - retinal neural layer - ventral hypothalamic zone - hindbra…	x	x		x		SLC7A3: slc7a3a: EXPR Diff_stage / Not_in_MUT slc7a3b: -	NLGN3: nlgn3b: EXPR medulla oblongata - tegmentum - preoptic area - retinal neural layer - hypothalamus - olfactory bulb - optic tectum - diencephalon - thalamus - hindbrain - peripheral olfactory organ - spinal cord - telencephalon - midbrain - / Not_in_MUT nlgn3a: EXPR telencephalon - olfactory bulb - medulla oblongata - preoptic area - retinal neural layer - ventral hypothalamic zone - hindbra…	ZMYM3: no_ort	OGT: ogt.1: EXPR Diff_stage / MUT head - whole organism - dorsal telencephalon - endodermal cell - somite - forebrain - notochord - eye - hindbrain - forerunner cell group - anterior/posterior pattern specification - ogt.2: EXPR Diff_stage / MUT somite - eye - hindbrain - anterior/posterior pattern specification - whole organism - notochord - dorsal telencephalon - forebrain - head -	NONO: no_ort	MED12: med12: EXPR eye - head - / MUT midbrain - pancreas - pronephros - sensory system - nervous system - locus coeruleus - hepatic duct - exocrine pancreas - ventricular system - anterior pancreatic bud - pancreatic duct - sympathetic nervous system - hindbrain commissure - T cell - pigment cell - hepatocyte - endodermal cell - thrombocyte - neutrophil - endodermal cell fate specification - liv…	FOXO4: foxo4: -	ITGB1BP2: no_ort
RegHsa0048699	70391290	70391338	SLC7A3 NLGN3 ZMYM3 OGT NONO MED12 FOXO4 ITGB1BP2	0.880	NX_hs134	X	70391225	70392554	NA	hindbrain;cerebellum;telencephalon	X	partially reproducible	Sydney	x	x	x	NLGN3: nlgn3b: EXPR medulla oblongata - tegmentum - preoptic area - retinal neural layer - hypothalamus - olfactory bulb - optic tectum - diencephalon - thalamus - hindbrain - peripheral olfactory organ - spinal cord - telencephalon - midbrain - / Not_in_MUT nlgn3a: EXPR telencephalon - olfactory bulb - medulla oblongata - preoptic area - retinal neural layer - ventral hypothalamic zone - hindbra…	x	x	x	x	x	SLC7A3: slc7a3a: EXPR Diff_stage / Not_in_MUT slc7a3b: -	NLGN3: nlgn3b: EXPR medulla oblongata - tegmentum - preoptic area - retinal neural layer - hypothalamus - olfactory bulb - optic tectum - diencephalon - thalamus - hindbrain - peripheral olfactory organ - spinal cord - telencephalon - midbrain - / Not_in_MUT nlgn3a: EXPR telencephalon - olfactory bulb - medulla oblongata - preoptic area - retinal neural layer - ventral hypothalamic zone - hindbra…	ZMYM3: no_ort	OGT: ogt.1: EXPR Diff_stage / MUT head - whole organism - dorsal telencephalon - endodermal cell - somite - forebrain - notochord - eye - hindbrain - forerunner cell group - anterior/posterior pattern specification - ogt.2: EXPR Diff_stage / MUT somite - eye - hindbrain - anterior/posterior pattern specification - whole organism - notochord - dorsal telencephalon - forebrain - head -	NONO: no_ort	MED12: med12: EXPR eye - head - / MUT midbrain - pancreas - pronephros - sensory system - nervous system - locus coeruleus - hepatic duct - exocrine pancreas - ventricular system - anterior pancreatic bud - pancreatic duct - sympathetic nervous system - hindbrain commissure - T cell - pigment cell - hepatocyte - endodermal cell - thrombocyte - neutrophil - endodermal cell fate specification - liv…	FOXO4: foxo4: -	ITGB1BP2: no_ort
RegHsa0048700	70392121	70392132	SLC7A3 NLGN3 ZMYM3 OGT NONO MED12 FOXO4 ITGB1BP2	0.880	NX_hs134	X	70391225	70392554	NA	hindbrain;cerebellum;telencephalon	X	partially reproducible	Sydney	x	x	x	NLGN3: nlgn3b: EXPR medulla oblongata - tegmentum - preoptic area - retinal neural layer - hypothalamus - olfactory bulb - optic tectum - diencephalon - thalamus - hindbrain - peripheral olfactory organ - spinal cord - telencephalon - midbrain - / Not_in_MUT nlgn3a: EXPR telencephalon - olfactory bulb - medulla oblongata - preoptic area - retinal neural layer - ventral hypothalamic zone - hindbra…	x	x	x	x	x	SLC7A3: slc7a3a: EXPR Diff_stage / Not_in_MUT slc7a3b: -	NLGN3: nlgn3b: EXPR medulla oblongata - tegmentum - preoptic area - retinal neural layer - hypothalamus - olfactory bulb - optic tectum - diencephalon - thalamus - hindbrain - peripheral olfactory organ - spinal cord - telencephalon - midbrain - / Not_in_MUT nlgn3a: EXPR telencephalon - olfactory bulb - medulla oblongata - preoptic area - retinal neural layer - ventral hypothalamic zone - hindbra…	ZMYM3: no_ort	OGT: ogt.1: EXPR Diff_stage / MUT head - whole organism - dorsal telencephalon - endodermal cell - somite - forebrain - notochord - eye - hindbrain - forerunner cell group - anterior/posterior pattern specification - ogt.2: EXPR Diff_stage / MUT somite - eye - hindbrain - anterior/posterior pattern specification - whole organism - notochord - dorsal telencephalon - forebrain - head -	NONO: no_ort	MED12: med12: EXPR eye - head - / MUT midbrain - pancreas - pronephros - sensory system - nervous system - locus coeruleus - hepatic duct - exocrine pancreas - ventricular system - anterior pancreatic bud - pancreatic duct - sympathetic nervous system - hindbrain commissure - T cell - pigment cell - hepatocyte - endodermal cell - thrombocyte - neutrophil - endodermal cell fate specification - liv…	FOXO4: foxo4: -	ITGB1BP2: no_ort
RegHsa0048687	70383970	70383987	NLGN3	0.970	NX_hs135	X	70383686	70384665	in progress	in progress		in progress	Sydney		x		NLGN3: nlgn3b: EXPR medulla oblongata - tegmentum - preoptic area - retinal neural layer - hypothalamus - olfactory bulb - optic tectum - diencephalon - thalamus - hindbrain - peripheral olfactory organ - spinal cord - telencephalon - midbrain - / Not_in_MUT nlgn3a: EXPR telencephalon - olfactory bulb - medulla oblongata - preoptic area - retinal neural layer - ventral hypothalamic zone - hindbra…	x	x		x		NLGN3: nlgn3b: EXPR medulla oblongata - tegmentum - preoptic area - retinal neural layer - hypothalamus - olfactory bulb - optic tectum - diencephalon - thalamus - hindbrain - peripheral olfactory organ - spinal cord - telencephalon - midbrain - / Not_in_MUT nlgn3a: EXPR telencephalon - olfactory bulb - medulla oblongata - preoptic area - retinal neural layer - ventral hypothalamic zone - hindbra…
RegHsa0048688	70384559	70384570	SLC7A3 NLGN3 ZMYM3 OGT NONO MED12 FOXO4 ITGB1BP2	0.880	NX_hs135	X	70383686	70384665	in progress	in progress		in progress	Sydney		x		NLGN3: nlgn3b: EXPR medulla oblongata - tegmentum - preoptic area - retinal neural layer - hypothalamus - olfactory bulb - optic tectum - diencephalon - thalamus - hindbrain - peripheral olfactory organ - spinal cord - telencephalon - midbrain - / Not_in_MUT nlgn3a: EXPR telencephalon - olfactory bulb - medulla oblongata - preoptic area - retinal neural layer - ventral hypothalamic zone - hindbra…	x	x		x		SLC7A3: slc7a3a: EXPR Diff_stage / Not_in_MUT slc7a3b: -	NLGN3: nlgn3b: EXPR medulla oblongata - tegmentum - preoptic area - retinal neural layer - hypothalamus - olfactory bulb - optic tectum - diencephalon - thalamus - hindbrain - peripheral olfactory organ - spinal cord - telencephalon - midbrain - / Not_in_MUT nlgn3a: EXPR telencephalon - olfactory bulb - medulla oblongata - preoptic area - retinal neural layer - ventral hypothalamic zone - hindbra…	ZMYM3: no_ort	OGT: ogt.1: EXPR Diff_stage / MUT head - whole organism - dorsal telencephalon - endodermal cell - somite - forebrain - notochord - eye - hindbrain - forerunner cell group - anterior/posterior pattern specification - ogt.2: EXPR Diff_stage / MUT somite - eye - hindbrain - anterior/posterior pattern specification - whole organism - notochord - dorsal telencephalon - forebrain - head -	NONO: no_ort	MED12: med12: EXPR eye - head - / MUT midbrain - pancreas - pronephros - sensory system - nervous system - locus coeruleus - hepatic duct - exocrine pancreas - ventricular system - anterior pancreatic bud - pancreatic duct - sympathetic nervous system - hindbrain commissure - T cell - pigment cell - hepatocyte - endodermal cell - thrombocyte - neutrophil - endodermal cell fate specification - liv…	FOXO4: foxo4: -	ITGB1BP2: no_ort
RegHsa0098507	147829143	147830119	AFF2	0.922	NX_hs136	X	147829071	147830546	AFF2_hs1#2-1;AFF2_hs1#7-1	spinal cord;hypothalamus;telencephalon	X	partially reproducible	Sydney	x			AFF2: aff2: -	x			x		AFF2: aff2: -
RegHsa0098508	147830360	147830550	AFF2	0.826	NX_hs136	X	147829071	147830546	AFF2_hs1#2-1;AFF2_hs1#7-1	spinal cord;hypothalamus;telencephalon	X	partially reproducible	Sydney	x			AFF2: aff2: -	x			x		AFF2: aff2: -
RegHsa0098300	147585362	147585498	AFF2	0.933	NX_hs137	X	147585060	147586414	NA	pharyngeal arch;otic vesicle		reproducible	Sydney	x			AFF2: aff2: -	x			x		AFF2: aff2: -
RegHsa0098301	147585992	147586167	AFF2	0.940	NX_hs137	X	147585060	147586414	NA	pharyngeal arch;otic vesicle		reproducible	Sydney	x			AFF2: aff2: -	x			x		AFF2: aff2: -
RegHsa0098302	147586281	147586306	AFF2	0.940	NX_hs137	X	147585060	147586414	NA	pharyngeal arch;otic vesicle		reproducible	Sydney	x			AFF2: aff2: -	x			x		AFF2: aff2: -
RegHsa0098311	147593924	147594336	AFF2	0.932	NX_hs138	X	147593372	147594893	NA	telencephalon	X	partially reproducible	Sydney	x			AFF2: aff2: -	x			x		AFF2: aff2: -
RegHsa0098340	147621637	147621728	AFF2	0.940	NX_hs139	X	147621381	147623535	NA	telencephalon	X	partially reproducible	Sydney	x			AFF2: aff2: -	x			x		AFF2: aff2: -
RegHsa0098341	147622517	147623261	AFF2	0.938	NX_hs139	X	147621381	147623535	NA	telencephalon	X	partially reproducible	Sydney	x			AFF2: aff2: -	x			x		AFF2: aff2: -
RegHsa0098345	147637323	147637398	AFF2	0.940	NX_hs140	X	147637009	147638185	NA	notochord;hindbrain;telencephalon	X	partially reproducible	Sydney	x			AFF2: aff2: -	x			x		AFF2: aff2: -
RegHsa0098346	147637539	147637880	AFF2	0.938	NX_hs140	X	147637009	147638185	NA	notochord;hindbrain;telencephalon	X	partially reproducible	Sydney	x			AFF2: aff2: -	x			x		AFF2: aff2: -
RegHsa0098353	147648806	147649115	AFF2	0.936	NX_hs141	X	147648664	147650506	NA	heart		partially reproducible	Sydney	x			AFF2: aff2: -	x			x		AFF2: aff2: -
RegHsa0098354	147649263	147649442	AFF2	0.932	NX_hs141	X	147648664	147650506	NA	heart		partially reproducible	Sydney	x			AFF2: aff2: -	x			x		AFF2: aff2: -
RegHsa0098355	147649712	147649726	AFF2	0.940	NX_hs141	X	147648664	147650506	NA	heart		partially reproducible	Sydney	x			AFF2: aff2: -	x			x		AFF2: aff2: -
RegHsa0098356	147649951	147650372	AFF2	0.940	NX_hs141	X	147648664	147650506	NA	heart		partially reproducible	Sydney	x			AFF2: aff2: -	x			x		AFF2: aff2: -
RegHsa0098364	147657480	147657722	AFF2	0.936	NX_hs142	X	147657510	147659481	NA	NA		inconsistent	Sydney				AFF2: aff2: -	x			x		AFF2: aff2: -
RegHsa0098365	147657951	147658227	AFF2	0.939	NX_hs142	X	147657510	147659481	NA	NA		inconsistent	Sydney				AFF2: aff2: -	x			x		AFF2: aff2: -
RegHsa0098366	147658436	147658975	AFF2	0.926	NX_hs142	X	147657510	147659481	NA	NA		inconsistent	Sydney				AFF2: aff2: -	x			x		AFF2: aff2: -
RegHsa0098367	147659409	147659544	AFF2	0.780	NX_hs142	X	147657510	147659481	NA	NA		inconsistent	Sydney				AFF2: aff2: -	x			x		AFF2: aff2: -
RegHsa0098375	147670609	147670830	AFF2	0.940	NX_hs143	X	147670214	147671829	NA	telencephalon	X	partially reproducible	Sydney	x			AFF2: aff2: -	x			x		AFF2: aff2: -
RegHsa0098376	147670978	147671001	AFF2	0.940	NX_hs143	X	147670214	147671829	NA	telencephalon	X	partially reproducible	Sydney	x			AFF2: aff2: -	x			x		AFF2: aff2: -
RegHsa0098377	147671265	147671286	AFF2	0.940	NX_hs143	X	147670214	147671829	NA	telencephalon	X	partially reproducible	Sydney	x			AFF2: aff2: -	x			x		AFF2: aff2: -
RegHsa0098378	147671607	147671722	AFF2	0.900	NX_hs143	X	147670214	147671829	NA	telencephalon	X	partially reproducible	Sydney	x			AFF2: aff2: -	x			x		AFF2: aff2: -
RegHsa0098379	147673098	147673132	AFF2	0.900	NX_hs144	X	147672749	147674576	NA	NA		inconsistent	Sydney				AFF2: aff2: -	x			x		AFF2: aff2: -
RegHsa0098380	147673415	147673717	AFF2	0.940	NX_hs144	X	147672749	147674576	NA	NA		inconsistent	Sydney				AFF2: aff2: -	x			x		AFF2: aff2: -
RegHsa0098381	147674546	147674565	AFF2	0.890	NX_hs144	X	147672749	147674576	NA	NA		inconsistent	Sydney				AFF2: aff2: -	x			x		AFF2: aff2: -
RegHsa0098417	147721399	147721420	AFF2	0.840	NX_hs145	X	147721188	147722469	NA	pharyngeal arch;pectoral fin;hypothalamus		partially reproducible	Sydney	x			AFF2: aff2: -	x			x		AFF2: aff2: -
RegHsa0098418	147721674	147722186	AFF2	0.940	NX_hs145	X	147721188	147722469	NA	pharyngeal arch;pectoral fin;hypothalamus		partially reproducible	Sydney	x			AFF2: aff2: -	x			x		AFF2: aff2: -
RegHsa0098425	147730709	147731156	AFF2	0.948	NX_hs146	X	147730512	147731762	NA	NA		inconsistent	Sydney				AFF2: aff2: -	x			x		AFF2: aff2: -
RegHsa0098426	147731295	147731398	AFF2	0.960	NX_hs146	X	147730512	147731762	NA	NA		inconsistent	Sydney				AFF2: aff2: -	x			x		AFF2: aff2: -
RegHsa0098464	147776873	147777287	AFF2	0.950	NX_hs147	X	147776670	147777699	NA	NA		inconsistent	Sydney				AFF2: aff2: -	x			x		AFF2: aff2: -
RegHsa0098465	147777639	147777739	AFF2	0.725	NX_hs147	X	147776670	147777699	NA	NA		inconsistent	Sydney				AFF2: aff2: -	x			x		AFF2: aff2: -
RegHsa0098467	147779469	147780249	AFF2	0.940	NX_hs148	X	147779343	147780552	NA	pectoral fin;otic vesicle		partially reproducible	Sydney	x			AFF2: aff2: -	x			x		AFF2: aff2: -
RegHsa0098472	147783164	147783566	AFF2	0.930	NX_hs149	X	147782911	147784322	NA	hindbrain;pectoral fin;hypothalamus;telencephalon	X	partially reproducible	Sydney	x			AFF2: aff2: -	x			x		AFF2: aff2: -
RegHsa0098473	147783690	147783710	AFF2	0.890	NX_hs149	X	147782911	147784322	NA	hindbrain;pectoral fin;hypothalamus;telencephalon	X	partially reproducible	Sydney	x			AFF2: aff2: -	x			x		AFF2: aff2: -
RegHsa0098474	147784275	147784457	AFF2	0.910	NX_hs149	X	147782911	147784322	NA	hindbrain;pectoral fin;hypothalamus;telencephalon	X	partially reproducible	Sydney	x			AFF2: aff2: -	x			x		AFF2: aff2: -
RegHsa0098482	147792393	147792507	AFF2	0.890	NX_hs150	X	147792323	147793945	NA	pharyngeal arch;hindbrain		partially reproducible	Sydney	x			AFF2: aff2: -	x			x		AFF2: aff2: -
RegHsa0098483	147792769	147793305	AFF2	0.920	NX_hs150	X	147792323	147793945	NA	pharyngeal arch;hindbrain		partially reproducible	Sydney	x			AFF2: aff2: -	x			x		AFF2: aff2: -
RegHsa0098489	147804976	147805414	AFF2	0.930	NX_hs151	X	147804720	147805882	NA	hindbrain;spinal cord;telencephalon	X	partially reproducible	Sydney	x			AFF2: aff2: -	x			x		AFF2: aff2: -
RegHsa0098490	147805531	147805578	AFF2	0.915	NX_hs151	X	147804720	147805882	NA	hindbrain;spinal cord;telencephalon	X	partially reproducible	Sydney	x			AFF2: aff2: -	x			x		AFF2: aff2: -
RegHsa0098491	147809778	147810299	AFF2	0.916	NX_hs152	X	147809509	147810668	NA	hindbrain		partially reproducible	Sydney	x			AFF2: aff2: -	x			x		AFF2: aff2: -
RegHsa0098520	147845382	147846016	AFF2	0.923	NX_hs153	X	147845179	147846352	NA	cerebellum		partially reproducible	Sydney	x			AFF2: aff2: -	x			x		AFF2: aff2: -
RegHsa0098522	147849142	147849378	AFF2	0.880	NX_hs154	X	147848627	147849949	NA	NA		inconsistent	Sydney				AFF2: aff2: -	x			x		AFF2: aff2: -
RegHsa0098535	147869256	147869463	AFF2	0.930	NX_hs155	X	147869220	147870599	NA	NA		inconsistent	Sydney				AFF2: aff2: -	x			x		AFF2: aff2: -
RegHsa0098536	147869811	147869832	AFF2	0.930	NX_hs155	X	147869220	147870599	NA	NA		inconsistent	Sydney				AFF2: aff2: -	x			x		AFF2: aff2: -
RegHsa0098537	147870057	147870200	AFF2	0.930	NX_hs155	X	147869220	147870599	NA	NA		inconsistent	Sydney				AFF2: aff2: -	x			x		AFF2: aff2: -
RegHsa0098552	147886975	147887700	AFF2	0.865	NX_hs156	X	147886670	147888527	NA	pharyngeal arch;telencephalon	X	partially reproducible	Sydney	x			AFF2: aff2: -	x			x		AFF2: aff2: -
RegHsa0098553	147887851	147887993	AFF2	0.753	NX_hs156	X	147886670	147888527	NA	pharyngeal arch;telencephalon	X	partially reproducible	Sydney	x			AFF2: aff2: -	x			x		AFF2: aff2: -
RegHsa0098554	147888181	147888280	AFF2	0.730	NX_hs156	X	147886670	147888527	NA	pharyngeal arch;telencephalon	X	partially reproducible	Sydney	x			AFF2: aff2: -	x			x		AFF2: aff2: -
RegHsa0098561	147895584	147896210	AFF2	0.772	NX_hs157	X	147896200	147897787	NA	pectoral fin;otic vesicle		reproducible	Sydney	x			AFF2: aff2: -	x			x		AFF2: aff2: -
RegHsa0098562	147896384	147896561	AFF2	0.850	NX_hs157	X	147896200	147897787	NA	pectoral fin;otic vesicle		reproducible	Sydney	x			AFF2: aff2: -	x			x		AFF2: aff2: -
RegHsa0098563	147896702	147897540	AFF2	0.930	NX_hs157	X	147896200	147897787	NA	pectoral fin;otic vesicle		reproducible	Sydney	x			AFF2: aff2: -	x			x		AFF2: aff2: -
RegHsa0098605	147946043	147946072	AFF2	0.930	NX_hs158	X	147946021	147947679	AFF2_hs23#4-1;AFF2_hs23#5-1;AFF2_hs23#9-1	hypothalamus	X	reproducible	Sydney	x			AFF2: aff2: -	x			x		AFF2: aff2: -
RegHsa0098606	147946128	147946140	HSFX1-HSFX2 AFF2 IDS TMEM185A MAGEA11-MAGEA9B-MAGEA9-MAGEA2B-MAGEA2-MAGEA12-MAGEA3-MAGEA6-MAGEA1-MAGEA4-MAGEA8	0.530	NX_hs158	X	147946021	147947679	AFF2_hs23#4-1;AFF2_hs23#5-1;AFF2_hs23#9-1	hypothalamus	X	reproducible	Sydney	x			AFF2: aff2: -	x	x		x		HSFX1: no_ort	HSFX2: no_ort	AFF2: aff2: -	IDS: ids: EXPR pectoral fin bud - mesenchyme - optic tectum - retina - otic vesicle - liver - / MUT basihyal cartilage - trunk - head - yolk - embryo development - ceratohyal cartilage - pharyngeal arch 3-7 - Meckel's cartilage -	TMEM185A: no_ort	MAGEA11: no_ort	MAGEA9B: no_ort	MAGEA9: no_ort	MAGEA2B: no_ort	MAGEA2: no_ort	MAGEA12: no_ort	MAGEA3: no_ort	MAGEA6: no_ort	MAGEA1: no_ort	MAGEA4: no_ort	MAGEA8: no_ort
RegHsa0098607	147946144	147946765	AFF2	0.930	NX_hs158	X	147946021	147947679	AFF2_hs23#4-1;AFF2_hs23#5-1;AFF2_hs23#9-1	hypothalamus	X	reproducible	Sydney	x			AFF2: aff2: -	x			x		AFF2: aff2: -
RegHsa0098608	147946866	147947200	AFF2	0.870	NX_hs158	X	147946021	147947679	AFF2_hs23#4-1;AFF2_hs23#5-1;AFF2_hs23#9-1	hypothalamus	X	reproducible	Sydney	x			AFF2: aff2: -	x			x		AFF2: aff2: -
RegHsa0098635	147972841	147973072	AFF2	0.930	NX_hs159	X	147972314	147973817	NA	NA		inconsistent	Sydney				AFF2: aff2: -	x			x		AFF2: aff2: -
RegHsa0098636	147974272	147974960	AFF2	0.911	NX_hs160	X	147974069	147975171	NA	spinal cord;telencephalon	X	partially reproducible	Sydney	x			AFF2: aff2: -	x			x		AFF2: aff2: -
RegHsa0098393	147690393	147691067	AFF2	0.881	NX_hs161	X	147690242	147692505	NA	olfactory placode		partially reproducible	Sydney	x			AFF2: aff2: -	x			x		AFF2: aff2: -
RegHsa0098394	147692415	147692434	AFF2	0.830	NX_hs161	X	147690242	147692505	NA	olfactory placode		partially reproducible	Sydney	x			AFF2: aff2: -	x			x		AFF2: aff2: -
RegHsa0098395	147693498	147693606	AFF2	0.870	NX_hs162	X	147692682	147695775	NA	telencephalon, hypothalamus, otic vesicle		reproducible	Sydney	x			AFF2: aff2: -	x			x		AFF2: aff2: -
RegHsa0098396	147694428	147694881	AFF2	0.890	NX_hs162	X	147692682	147695775	NA	telencephalon, hypothalamus, otic vesicle		reproducible	Sydney	x			AFF2: aff2: -	x			x		AFF2: aff2: -
RegHsa0098364	147657480	147657722	AFF2	0.936	NX_hs163	X	147657426	147660917	NA	NA		inconsistent	Sydney				AFF2: aff2: -	x			x		AFF2: aff2: -
RegHsa0098365	147657951	147658227	AFF2	0.939	NX_hs163	X	147657426	147660917	NA	NA		inconsistent	Sydney				AFF2: aff2: -	x			x		AFF2: aff2: -
RegHsa0098366	147658436	147658975	AFF2	0.926	NX_hs163	X	147657426	147660917	NA	NA		inconsistent	Sydney				AFF2: aff2: -	x			x		AFF2: aff2: -
RegHsa0098367	147659409	147659544	AFF2	0.780	NX_hs163	X	147657426	147660917	NA	NA		inconsistent	Sydney				AFF2: aff2: -	x			x		AFF2: aff2: -
RegHsa0098368	147660780	147660791	AFF2	0.870	NX_hs163	X	147657426	147660917	NA	NA		inconsistent	Sydney				AFF2: aff2: -	x			x		AFF2: aff2: -
RegHsa0098340	147621637	147621728	AFF2	0.940	NX_hs164	X	147620925	147624120	in progress	in progress		in progress	Sydney				AFF2: aff2: -	x			x		AFF2: aff2: -
RegHsa0098341	147622517	147623261	AFF2	0.938	NX_hs164	X	147620925	147624120	in progress	in progress		in progress	Sydney				AFF2: aff2: -	x			x		AFF2: aff2: -
RegHsa0098129	147282407	147282418	AFF2	0.780	NX_hs165	X	147282410	147284668	NA	blood vasculature (head)		partially reproducible	Sydney	x			AFF2: aff2: -	x			x		AFF2: aff2: -
RegHsa0098130	147283014	147283025	AFF2	0.780	NX_hs165	X	147282410	147284668	NA	blood vasculature (head)		partially reproducible	Sydney	x			AFF2: aff2: -	x			x		AFF2: aff2: -
RegHsa0098131	147283127	147283697	AFF2	0.889	NX_hs165	X	147282410	147284668	NA	blood vasculature (head)		partially reproducible	Sydney	x			AFF2: aff2: -	x			x		AFF2: aff2: -
RegHsa0098248	147507630	147507660	AFF2	0.600	NX_hs166	X	147507635	147508802	NA	pharyngeal arch		partially reproducible	Sydney	x			AFF2: aff2: -	x			x		AFF2: aff2: -
RegHsa0098249	147508157	147508178	AFF2	0.520	NX_hs166	X	147507635	147508802	NA	pharyngeal arch		partially reproducible	Sydney	x			AFF2: aff2: -	x			x		AFF2: aff2: -
RegHsa0098255	147523136	147523190	AFF2	0.520	NX_hs167	X	147522437	147523859	AFF2_hESCs_hs2#2-1;AFF2_hESCs_hs2#7-1;AFF2_hESCs_hs2#15-1	olfactory placode;otic vesicle;telencephalon	X	reproducible	Sydney	x			AFF2: aff2: -	x			x		AFF2: aff2: -
RegHsa0020913	25020222	25020233	PDK3 PCYT1B POLA1	0.880	NX_hs168	X	25020182	25021940	NA	NA		inconsistent	Sydney		x		ARX: arxb: - arxa: EXPR unspecified - forebrain - myotome - diencephalon - floor plate - / Not_in_MUT	x	x				PDK3: pdk3a: EXPR Diff_stage / Not_in_MUT pdk3b: -	PCYT1B: pcyt1bb: - pcyt1ba: -	POLA1: pola1: EXPR ventricular zone - optic tectum - retina - pharyngeal arch 3-7 skeleton - / MUT hindbrain - pericardium - yolk - brain - extension - eye - central nervous system - fourth ventricle - trunk - heart - whole organism - head -
RegHsa0020914	25020850	25021190	PDK3 PCYT1B POLA1	0.882	NX_hs168	X	25020182	25021940	NA	NA		inconsistent	Sydney		x		ARX: arxb: - arxa: EXPR unspecified - forebrain - myotome - diencephalon - floor plate - / Not_in_MUT	x	x				PDK3: pdk3a: EXPR Diff_stage / Not_in_MUT pdk3b: -	PCYT1B: pcyt1bb: - pcyt1ba: -	POLA1: pola1: EXPR ventricular zone - optic tectum - retina - pharyngeal arch 3-7 skeleton - / MUT hindbrain - pericardium - yolk - brain - extension - eye - central nervous system - fourth ventricle - trunk - heart - whole organism - head -
RegHsa0020915	25021330	25021432	PDK3 PCYT1B POLA1	0.890	NX_hs168	X	25020182	25021940	NA	NA		inconsistent	Sydney		x		ARX: arxb: - arxa: EXPR unspecified - forebrain - myotome - diencephalon - floor plate - / Not_in_MUT	x	x				PDK3: pdk3a: EXPR Diff_stage / Not_in_MUT pdk3b: -	PCYT1B: pcyt1bb: - pcyt1ba: -	POLA1: pola1: EXPR ventricular zone - optic tectum - retina - pharyngeal arch 3-7 skeleton - / MUT hindbrain - pericardium - yolk - brain - extension - eye - central nervous system - fourth ventricle - trunk - heart - whole organism - head -
RegHsa0020916	25021460	25021483	ARX	0.870	NX_hs168	X	25020182	25021940	NA	NA		inconsistent	Sydney		x		ARX: arxb: - arxa: EXPR unspecified - forebrain - myotome - diencephalon - floor plate - / Not_in_MUT	x	x		x		ARX: arxb: - arxa: EXPR unspecified - forebrain - myotome - diencephalon - floor plate - / Not_in_MUT
RegHsa0020917	25021797	25021811	PDK3 PCYT1B POLA1	0.930	NX_hs168	X	25020182	25021940	NA	NA		inconsistent	Sydney		x		ARX: arxb: - arxa: EXPR unspecified - forebrain - myotome - diencephalon - floor plate - / Not_in_MUT	x	x				PDK3: pdk3a: EXPR Diff_stage / Not_in_MUT pdk3b: -	PCYT1B: pcyt1bb: - pcyt1ba: -	POLA1: pola1: EXPR ventricular zone - optic tectum - retina - pharyngeal arch 3-7 skeleton - / MUT hindbrain - pericardium - yolk - brain - extension - eye - central nervous system - fourth ventricle - trunk - heart - whole organism - head -
RegHsa0021113	25196783	25196897	PDK3 POLA1 PCYT1B	0.900	NX_hs169	X	25196624	25197659	NA	hypothalamus;telencephalon	X	partially reproducible	Sydney	x	x	x	ARX: arxb: - arxa: EXPR unspecified - forebrain - myotome - diencephalon - floor plate - / Not_in_MUT	x	x	x			PDK3: pdk3a: EXPR Diff_stage / Not_in_MUT pdk3b: -	POLA1: pola1: EXPR ventricular zone - optic tectum - retina - pharyngeal arch 3-7 skeleton - / MUT hindbrain - pericardium - yolk - brain - extension - eye - central nervous system - fourth ventricle - trunk - heart - whole organism - head -	PCYT1B: pcyt1bb: - pcyt1ba: -
RegHsa0032121	39589286	39589310	BCOR	0.880	NX_hs170	X	39589257	39590648	NA	pharyngeal arch;pectoral fin;epiphysis;otic vesicle	X	reproducible	Sydney	x			BCOR: bcor: -	x			x		BCOR: bcor: -
RegHsa0032122	39589435	39589901	BCOR	0.898	NX_hs170	X	39589257	39590648	NA	pharyngeal arch;pectoral fin;epiphysis;otic vesicle	X	reproducible	Sydney	x			BCOR: bcor: -	x			x		BCOR: bcor: -
RegHsa0032123	39590108	39590654	BCOR	0.936	NX_hs170	X	39589257	39590648	NA	pharyngeal arch;pectoral fin;epiphysis;otic vesicle	X	reproducible	Sydney	x			BCOR: bcor: -	x			x		BCOR: bcor: -
RegHsa0032160	39638243	39639004	BCOR	0.880	NX_hs171	X	39638821	39640253	BCOR_hESCs_hs2#3-1;BCOR_hESCs_hs2#8-2;BCOR_hESCs_hs2#9-1	pharyngeal arch;epiphysis;telencephalon	X	reproducible	Sydney	x			BCOR: bcor: -	x			x		BCOR: bcor: -
RegHsa0032161	39640111	39640206	BCOR	0.860	NX_hs171	X	39638821	39640253	BCOR_hESCs_hs2#3-1;BCOR_hESCs_hs2#8-2;BCOR_hESCs_hs2#9-1	pharyngeal arch;epiphysis;telencephalon	X	reproducible	Sydney	x			BCOR: bcor: -	x			x		BCOR: bcor: -
RegHsa0046913	68051415	68051572	STARD8 YIPF6	0.880	NX_hs172	X	68051083	68052548	in progress	in progress		in progress	Sydney		x		EFNB1: efnb1: EXPR liver - hindbrain - ventricular zone - forebrain - optic tectum - cranial ganglion - pharyngeal arch - telencephalon - / Not_in_MUT	x					STARD8: stard8: -	YIPF6: yipf6: -
RegHsa0046914	68051840	68051860	STARD8 YIPF6	0.880	NX_hs172	X	68051083	68052548	in progress	in progress		in progress	Sydney		x		EFNB1: efnb1: EXPR liver - hindbrain - ventricular zone - forebrain - optic tectum - cranial ganglion - pharyngeal arch - telencephalon - / Not_in_MUT	x					STARD8: stard8: -	YIPF6: yipf6: -
RegHsa0046915	68052260	68052426	STARD8 YIPF6	0.870	NX_hs172	X	68051083	68052548	in progress	in progress		in progress	Sydney		x		EFNB1: efnb1: EXPR liver - hindbrain - ventricular zone - forebrain - optic tectum - cranial ganglion - pharyngeal arch - telencephalon - / Not_in_MUT	x					STARD8: stard8: -	YIPF6: yipf6: -
RegHsa0047241	68483439	68483525	STARD8	0.880	NX_hs173	X	68482822	68484990	NA	hindbrain;epiphysis;telencepahlon;hypothalamus	X	reproducible	Sydney	x	x	x	EFNB1: efnb1: EXPR liver - hindbrain - ventricular zone - forebrain - optic tectum - cranial ganglion - pharyngeal arch - telencephalon - / Not_in_MUT	x					STARD8: stard8: -
RegHsa0047242	68483968	68484531	STARD8	0.877	NX_hs173	X	68482822	68484990	NA	hindbrain;epiphysis;telencepahlon;hypothalamus	X	reproducible	Sydney	x	x	x	EFNB1: efnb1: EXPR liver - hindbrain - ventricular zone - forebrain - optic tectum - cranial ganglion - pharyngeal arch - telencephalon - / Not_in_MUT	x					STARD8: stard8: -
RegHsa0047279	68525622	68525745	STARD8	0.875	NX_hs174	X	68525133	68526322	NA	hindbrain;cerebellum;telencephalon	X	partially reproducible	Sydney	x	x	x	EFNB1: efnb1: EXPR liver - hindbrain - ventricular zone - forebrain - optic tectum - cranial ganglion - pharyngeal arch - telencephalon - / Not_in_MUT	x					STARD8: stard8: -
RegHsa0047280	68526179	68526197	STARD8 YIPF6 FAM155B	0.860	NX_hs174	X	68525133	68526322	NA	hindbrain;cerebellum;telencephalon	X	partially reproducible	Sydney	x	x	x	EFNB1: efnb1: EXPR liver - hindbrain - ventricular zone - forebrain - optic tectum - cranial ganglion - pharyngeal arch - telencephalon - / Not_in_MUT	x					STARD8: stard8: -	YIPF6: yipf6: -	FAM155B: fam155b: -
RegHsa0047281	68526305	68526380	STARD8 YIPF6 FAM155B	0.860	NX_hs174	X	68525133	68526322	NA	hindbrain;cerebellum;telencephalon	X	partially reproducible	Sydney	x	x	x	EFNB1: efnb1: EXPR liver - hindbrain - ventricular zone - forebrain - optic tectum - cranial ganglion - pharyngeal arch - telencephalon - / Not_in_MUT	x					STARD8: stard8: -	YIPF6: yipf6: -	FAM155B: fam155b: -
RegHsa0080959	122353715	122354100	XIAP GRIA3	0.900	NX_hs175	X	122353261	122354408	NA	hindbrain;lens;epiphysis;heart	X	reproducible	Sydney	x	x	x	GRIA3: gria3a: EXPR hypothalamus - rhombomere - thalamus - olfactory bulb - tegmentum - medulla oblongata - spinal cord - trigeminal ganglion - / Not_in_MUT gria3b: EXPR spinal cord - optic tectum - hypothalamus - ventral telencephalon - tegmentum - medulla oblongata - dorsal telencephalon - whole organism - cranial ganglion - telencephalon - central nervous system - thalamus - rhombomere - olfac…	x	x	x	x	x	XIAP: xiap: -	GRIA3: gria3a: EXPR hypothalamus - rhombomere - thalamus - olfactory bulb - tegmentum - medulla oblongata - spinal cord - trigeminal ganglion - / Not_in_MUT gria3b: EXPR spinal cord - optic tectum - hypothalamus - ventral telencephalon - tegmentum - medulla oblongata - dorsal telencephalon - whole organism - cranial ganglion - telencephalon - central nervous system - thalamus - rhombomere - olfac…
RegHsa0080960	122354274	122354297	XIAP GRIA3	0.900	NX_hs175	X	122353261	122354408	NA	hindbrain;lens;epiphysis;heart	X	reproducible	Sydney	x	x	x	GRIA3: gria3a: EXPR hypothalamus - rhombomere - thalamus - olfactory bulb - tegmentum - medulla oblongata - spinal cord - trigeminal ganglion - / Not_in_MUT gria3b: EXPR spinal cord - optic tectum - hypothalamus - ventral telencephalon - tegmentum - medulla oblongata - dorsal telencephalon - whole organism - cranial ganglion - telencephalon - central nervous system - thalamus - rhombomere - olfac…	x	x	x	x	x	XIAP: xiap: -	GRIA3: gria3a: EXPR hypothalamus - rhombomere - thalamus - olfactory bulb - tegmentum - medulla oblongata - spinal cord - trigeminal ganglion - / Not_in_MUT gria3b: EXPR spinal cord - optic tectum - hypothalamus - ventral telencephalon - tegmentum - medulla oblongata - dorsal telencephalon - whole organism - cranial ganglion - telencephalon - central nervous system - thalamus - rhombomere - olfac…
RegHsa0080970	122364291	122364538	XIAP GRIA3	0.900	NX_hs176	X	122364198	122365460	in progress	in progress		in progress	Sydney		x		GRIA3: gria3a: EXPR hypothalamus - rhombomere - thalamus - olfactory bulb - tegmentum - medulla oblongata - spinal cord - trigeminal ganglion - / Not_in_MUT gria3b: EXPR spinal cord - optic tectum - hypothalamus - ventral telencephalon - tegmentum - medulla oblongata - dorsal telencephalon - whole organism - cranial ganglion - telencephalon - central nervous system - thalamus - rhombomere - olfac…	x	x		x		XIAP: xiap: -	GRIA3: gria3a: EXPR hypothalamus - rhombomere - thalamus - olfactory bulb - tegmentum - medulla oblongata - spinal cord - trigeminal ganglion - / Not_in_MUT gria3b: EXPR spinal cord - optic tectum - hypothalamus - ventral telencephalon - tegmentum - medulla oblongata - dorsal telencephalon - whole organism - cranial ganglion - telencephalon - central nervous system - thalamus - rhombomere - olfac…
RegHsa0080971	122364641	122364903	XIAP GRIA3	0.900	NX_hs176	X	122364198	122365460	in progress	in progress		in progress	Sydney		x		GRIA3: gria3a: EXPR hypothalamus - rhombomere - thalamus - olfactory bulb - tegmentum - medulla oblongata - spinal cord - trigeminal ganglion - / Not_in_MUT gria3b: EXPR spinal cord - optic tectum - hypothalamus - ventral telencephalon - tegmentum - medulla oblongata - dorsal telencephalon - whole organism - cranial ganglion - telencephalon - central nervous system - thalamus - rhombomere - olfac…	x	x		x		XIAP: xiap: -	GRIA3: gria3a: EXPR hypothalamus - rhombomere - thalamus - olfactory bulb - tegmentum - medulla oblongata - spinal cord - trigeminal ganglion - / Not_in_MUT gria3b: EXPR spinal cord - optic tectum - hypothalamus - ventral telencephalon - tegmentum - medulla oblongata - dorsal telencephalon - whole organism - cranial ganglion - telencephalon - central nervous system - thalamus - rhombomere - olfac…
RegHsa0075122	113685492	113685812	IL13RA2	0.810	NX_hs177	X	113685369	113686731	NA	pectoral fin;otic vesicle;telencephalon	X	partially reproducible	Sydney	x			HTR2C: HTR2CL1: htr2cl1: EXPR caudal tuberculum - dorsal thalamus - hypothalamus - medulla oblongata - olfactory bulb - preoptic area - pretectum - Rohon-Beard neuron - tegmentum - ventral thalamus - eminentia thalami - spinal cord dorsal margin - trigeminal ganglion - / Not_in_MUT	x	x	x			IL13RA2: il13ra2: EXPR otic vesicle - / Not_in_MUT
RegHsa0075123	113686470	113686489	IL13RA2	0.770	NX_hs177	X	113685369	113686731	NA	pectoral fin;otic vesicle;telencephalon	X	partially reproducible	Sydney	x			HTR2C: HTR2CL1: htr2cl1: EXPR caudal tuberculum - dorsal thalamus - hypothalamus - medulla oblongata - olfactory bulb - preoptic area - pretectum - Rohon-Beard neuron - tegmentum - ventral thalamus - eminentia thalami - spinal cord dorsal margin - trigeminal ganglion - / Not_in_MUT	x	x	x			IL13RA2: il13ra2: EXPR otic vesicle - / Not_in_MUT
--	--	--	--	--	NX_hs178	X	114141221	114142330	NA	pharyngeal arch;olfactory placode		partially reproducible	Sydney	x			HTR2C: HTR2CL1: htr2cl1: EXPR caudal tuberculum - dorsal thalamus - hypothalamus - medulla oblongata - olfactory bulb - preoptic area - pretectum - Rohon-Beard neuron - tegmentum - ventral thalamus - eminentia thalami - spinal cord dorsal margin - trigeminal ganglion - / Not_in_MUT						NA
RegHsa0013251	17224287	17224456	REPS2 TXLNG CTPS2 RBBP7	0.900	NX_hs179	X	17224107	17225478	NA	NA		inconsistent	Sydney				NHS: nhsa: - nhsb: -	x					REPS2: no_ort	TXLNG: txlng: EXPR Diff_stage / Not_in_MUT	CTPS2: no_ort	RBBP7: no_ort
RegHsa0013252	17224575	17224590	REPS2 TXLNG CTPS2 RBBP7	0.900	NX_hs179	X	17224107	17225478	NA	NA		inconsistent	Sydney				NHS: nhsa: - nhsb: -	x					REPS2: no_ort	TXLNG: txlng: EXPR Diff_stage / Not_in_MUT	CTPS2: no_ort	RBBP7: no_ort
RegHsa0013253	17225343	17225355	NHS S100G REPS2 TXLNG CTPS2 RBBP7	0.860	NX_hs179	X	17224107	17225478	NA	NA		inconsistent	Sydney				NHS: nhsa: - nhsb: -	x					NHS: nhsa: - nhsb: -	S100G: no_ort	REPS2: no_ort	TXLNG: txlng: EXPR Diff_stage / Not_in_MUT	CTPS2: no_ort	RBBP7: no_ort
RegHsa0013253	17225343	17225355	NHS S100G REPS2 TXLNG CTPS2 RBBP7	0.860	NX_hs180	X	17225216	17226281	NA	olfactory placode;telencephalon	X	partially reproducible	Sydney	x			NHS: nhsa: - nhsb: -	x					NHS: nhsa: - nhsb: -	S100G: no_ort	REPS2: no_ort	TXLNG: txlng: EXPR Diff_stage / Not_in_MUT	CTPS2: no_ort	RBBP7: no_ort
RegHsa0013418	17428196	17428631	REPS2 TXLNG RBBP7	0.900	NX_hs181	X	17428003	17429028	NA	pharyngeal arch;otic vesicle		reproducible	Sydney	x			NHS: nhsa: - nhsb: -	x					REPS2: no_ort	TXLNG: txlng: EXPR Diff_stage / Not_in_MUT	RBBP7: no_ort
RegHsa0013419	17428923	17428935	REPS2 TXLNG RBBP7	0.900	NX_hs181	X	17428003	17429028	NA	pharyngeal arch;otic vesicle		reproducible	Sydney	x			NHS: nhsa: - nhsb: -	x					REPS2: no_ort	TXLNG: txlng: EXPR Diff_stage / Not_in_MUT	RBBP7: no_ort
RegHsa0013646	17619710	17619721	REPS2	0.900	NX_hs182	X	17619660	17620631	NA	NA		inconsistent	Sydney				NHS: nhsa: - nhsb: -	x					REPS2: no_ort
RegHsa0013647	17620052	17620064	REPS2	0.900	NX_hs182	X	17619660	17620631	NA	NA		inconsistent	Sydney				NHS: nhsa: - nhsb: -	x					REPS2: no_ort
RegHsa0013792	17737591	17737686	SCML1 SCML2	0.960	NX_hs183	X	17737533	17738545	NA	hindbrain;spinal cord;floor plate		reproducible	Sydney	x			NHS: nhsa: - nhsb: -	x					SCML1: no_ort	SCML2: no_ort
RegHsa0013793	17737864	17738006	REPS2	0.940	NX_hs183	X	17737533	17738545	NA	hindbrain;spinal cord;floor plate		reproducible	Sydney	x			NHS: nhsa: - nhsb: -	x					REPS2: no_ort
RegHsa0013794	17738117	17738354	REPS2	0.944	NX_hs183	X	17737533	17738545	NA	hindbrain;spinal cord;floor plate		reproducible	Sydney	x			NHS: nhsa: - nhsb: -	x					REPS2: no_ort
RegHsa0049274	71238607	71238631	RPS4X PHKA1 OGT HDAC8	0.900	NX_hs184	X	71237468	71238975	NA	pharyngeal arch;hindbrain;pronephric duct		partially reproducible	Sydney	x	x	x	NLGN3: nlgn3b: EXPR medulla oblongata - tegmentum - preoptic area - retinal neural layer - hypothalamus - olfactory bulb - optic tectum - diencephalon - thalamus - hindbrain - peripheral olfactory organ - spinal cord - telencephalon - midbrain - / Not_in_MUT nlgn3a: EXPR telencephalon - olfactory bulb - medulla oblongata - preoptic area - retinal neural layer - ventral hypothalamic zone - hindbra…	x	x	x			RPS4X: rps4x: EXPR Diff_stage / MUT lens - hindbrain - midbrain - otic placode - retina - optic tectum - head - trunk - forebrain - post-vent region - fin - ball - extension - cerebellum - telencephalon -	PHKA1: phka1: -	OGT: ogt.1: EXPR Diff_stage / MUT head - whole organism - dorsal telencephalon - endodermal cell - somite - forebrain - notochord - eye - hindbrain - forerunner cell group - anterior/posterior pattern specification - ogt.2: EXPR Diff_stage / MUT somite - eye - hindbrain - anterior/posterior pattern specification - whole organism - notochord - dorsal telencephalon - forebrain - head -	HDAC8: hdac8: EXPR Diff_stage / Not_in_MUT
RegHsa0015925	19882028	19882152	MAP3K15 PDHA1 SH3KBP1 RPS6KA3	0.900	NX_hs185	X	19880942	19882126	NA	midbrain;heart		partially reproducible	Sydney	x			SH3KBP1: sh3kbp1: -	x	x		x		MAP3K15: no_ort	PDHA1: pdha1a: EXPR pectoral fin musculature - / Not_in_MUT pdha1b: EXPR Diff_stage / Not_in_MUT	SH3KBP1: sh3kbp1: -	RPS6KA3: rps6ka3a: EXPR otic vesicle - pronephric duct - pharyngeal arch 3-7 skeleton - / MUT mid intestine epithelium - gut - digestive tract development - rps6ka3b: -
RegHsa0040889	50323158	50323180	BMP15	0.820	NX_hs186	X	50323125	50325647	NA	NA		inconsistent	Sydney				SHROOM4: shroom4: EXPR Diff_stage / Not_in_MUT	x	x				BMP15: bmp15: EXPR Diff_stage / MUT ovarian follicle development - oocyte maturation - oocyte - ovarian follicle -
RegHsa0040890	50323501	50323519	BMP15	0.820	NX_hs186	X	50323125	50325647	NA	NA		inconsistent	Sydney				SHROOM4: shroom4: EXPR Diff_stage / Not_in_MUT	x	x				BMP15: bmp15: EXPR Diff_stage / MUT ovarian follicle development - oocyte maturation - oocyte - ovarian follicle -
RegHsa0040891	50324205	50324385	AKAP4 BMP15 CLCN5	0.740	NX_hs186	X	50323125	50325647	NA	NA		inconsistent	Sydney				SHROOM4: shroom4: EXPR Diff_stage / Not_in_MUT	x	x				AKAP4: no_ort	BMP15: bmp15: EXPR Diff_stage / MUT ovarian follicle development - oocyte maturation - oocyte - ovarian follicle -	CLCN5: clcn5: -
RegHsa0040892	50324877	50324931	AKAP4 BMP15 CLCN5	0.710	NX_hs186	X	50323125	50325647	NA	NA		inconsistent	Sydney				SHROOM4: shroom4: EXPR Diff_stage / Not_in_MUT	x	x				AKAP4: no_ort	BMP15: bmp15: EXPR Diff_stage / MUT ovarian follicle development - oocyte maturation - oocyte - ovarian follicle -	CLCN5: clcn5: -
RegHsa0040893	50325416	50325425	AKAP4 BMP15 CLCN5	0.740	NX_hs186	X	50323125	50325647	NA	NA		inconsistent	Sydney				SHROOM4: shroom4: EXPR Diff_stage / Not_in_MUT	x	x				AKAP4: no_ort	BMP15: bmp15: EXPR Diff_stage / MUT ovarian follicle development - oocyte maturation - oocyte - ovarian follicle -	CLCN5: clcn5: -
RegHsa0040894	50325631	50325648	AKAP4 BMP15 CLCN5	0.740	NX_hs186	X	50323125	50325647	NA	NA		inconsistent	Sydney				SHROOM4: shroom4: EXPR Diff_stage / Not_in_MUT	x	x				AKAP4: no_ort	BMP15: bmp15: EXPR Diff_stage / MUT ovarian follicle development - oocyte maturation - oocyte - ovarian follicle -	CLCN5: clcn5: -
RegHsa0078148	118105720	118105747	DOCK11 CXorf56 PGRMC1 LONRF3 UBE2A SLC25A5	0.830	NX_hs187	X	118104624	118106597	NA	NA		inconsistent	Sydney				UBE2A: ube2a: EXPR Diff_stage / Not_in_MUT	x	x		x		DOCK11: dock11: -	CXorf56: no_ort	PGRMC1: no_ort	LONRF3: no_ort	UBE2A: ube2a: EXPR Diff_stage / Not_in_MUT	SLC25A5: slc25a5: EXPR Diff_stage / MUT gut - liver - eye - head -
RegHsa0078149	118106579	118106610	DOCK11 CXorf56 PGRMC1 SEPT6 NKRF LONRF3 IL13RA1 KIAA1210 UBE2A SLC25A5 WDR44	0.680	NX_hs187	X	118104624	118106597	NA	NA		inconsistent	Sydney				UBE2A: ube2a: EXPR Diff_stage / Not_in_MUT	x	x		x		DOCK11: dock11: -	CXorf56: no_ort	PGRMC1: no_ort	SEPT6: sept6: EXPR unspecified - / Not_in_MUT	NKRF: nkrf: -	LONRF3: no_ort	IL13RA1: il13ra1: EXPR Diff_stage / Not_in_MUT	KIAA1210: no_ort	UBE2A: ube2a: EXPR Diff_stage / Not_in_MUT	SLC25A5: slc25a5: EXPR Diff_stage / MUT gut - liver - eye - head -	WDR44: no_ort
--	--	--	--	--	NX_hs188	X	128443537	128444724	NA	hindbrain		partially reproducible	Sydney	x			ZDHHC9: no_ort						NA
--	--	--	--	--	NX_hs189	X	128480849	128482230	NA	NA		inconsistent	Sydney				ZDHHC9: no_ort						NA
--	--	--	--	--	NX_hs190	X	114142287	114144695	HTR2C_3'UTR#2-2;HTR2C_3'UTR#4-1;HTR2C_3'UTR#13-1	telencephalon	X	partially reproducible	Sydney	x			HTR2C: no_ort						NA
RegHsa0079523	119691238	119691253	CUL4B MCTS1 C1GALT1C1 LAMP2	0.900	NX_hs191	X	119691161	119692821	NA	pronephric duct		reproducible	Sydney	x			CUL4B: cul4b: EXPR Diff_stage / Not_in_MUT	x			x		CUL4B: cul4b: EXPR Diff_stage / Not_in_MUT	MCTS1: mcts1: EXPR Diff_stage / Not_in_MUT	C1GALT1C1: c1galt1c1: EXPR Diff_stage / Not_in_MUT	LAMP2: lamp2: EXPR Diff_stage / Not_in_MUT
RegHsa0079524	119691400	119691418	CUL4B MCTS1 C1GALT1C1 LAMP2	0.900	NX_hs191	X	119691161	119692821	NA	pronephric duct		reproducible	Sydney	x			CUL4B: cul4b: EXPR Diff_stage / Not_in_MUT	x			x		CUL4B: cul4b: EXPR Diff_stage / Not_in_MUT	MCTS1: mcts1: EXPR Diff_stage / Not_in_MUT	C1GALT1C1: c1galt1c1: EXPR Diff_stage / Not_in_MUT	LAMP2: lamp2: EXPR Diff_stage / Not_in_MUT
RegHsa0079525	119691992	119692005	CUL4B MCTS1 LAMP2	0.910	NX_hs191	X	119691161	119692821	NA	pronephric duct		reproducible	Sydney	x			CUL4B: cul4b: EXPR Diff_stage / Not_in_MUT	x			x		CUL4B: cul4b: EXPR Diff_stage / Not_in_MUT	MCTS1: mcts1: EXPR Diff_stage / Not_in_MUT	LAMP2: lamp2: EXPR Diff_stage / Not_in_MUT
RegHsa0079526	119692100	119692158	MCTS1	0.930	NX_hs191	X	119691161	119692821	NA	pronephric duct		reproducible	Sydney	x			CUL4B: cul4b: EXPR Diff_stage / Not_in_MUT	x					MCTS1: mcts1: EXPR Diff_stage / Not_in_MUT
RegHsa0079527	119692579	119692728	CUL4B MCTS1 C1GALT1C1 LAMP2	0.890	NX_hs191	X	119691161	119692821	NA	pronephric duct		reproducible	Sydney	x			CUL4B: cul4b: EXPR Diff_stage / Not_in_MUT	x			x		CUL4B: cul4b: EXPR Diff_stage / Not_in_MUT	MCTS1: mcts1: EXPR Diff_stage / Not_in_MUT	C1GALT1C1: c1galt1c1: EXPR Diff_stage / Not_in_MUT	LAMP2: lamp2: EXPR Diff_stage / Not_in_MUT
RegHsa0015565	19555116	19555128	MAP3K15 PDHA1 SH3KBP1 RPS6KA3	0.900	NX_hs192	X	19554957	19556243	NA	NA		inconsistent	Sydney				SH3KBP1: sh3kbp1: -	x	x		x		MAP3K15: no_ort	PDHA1: pdha1a: EXPR pectoral fin musculature - / Not_in_MUT pdha1b: EXPR Diff_stage / Not_in_MUT	SH3KBP1: sh3kbp1: -	RPS6KA3: rps6ka3a: EXPR otic vesicle - pronephric duct - pharyngeal arch 3-7 skeleton - / MUT mid intestine epithelium - gut - digestive tract development - rps6ka3b: -
RegHsa0015566	19555252	19555291	GPR64 MAP3K15 PDHA1 EIF1AX SH3KBP1 MAP7D2 RPS6KA3 PHKA2 CXorf23 PPEF1	0.670	NX_hs192	X	19554957	19556243	NA	NA		inconsistent	Sydney				SH3KBP1: sh3kbp1: -	x	x		x		GPR64: no_ort	MAP3K15: no_ort	PDHA1: pdha1a: EXPR pectoral fin musculature - / Not_in_MUT pdha1b: EXPR Diff_stage / Not_in_MUT	EIF1AX: eif1axb: EXPR Diff_stage / Not_in_MUT eif1axa: EXPR Diff_stage / Not_in_MUT	SH3KBP1: sh3kbp1: -	MAP7D2: map7d2a: - map7d2b: -	RPS6KA3: rps6ka3a: EXPR otic vesicle - pronephric duct - pharyngeal arch 3-7 skeleton - / MUT mid intestine epithelium - gut - digestive tract development - rps6ka3b: -	PHKA2: no_ort	CXorf23: no_ort	PPEF1: ppef1: -
RegHsa0015567	19555823	19555835	MAP3K15 PDHA1 SH3KBP1 MAP7D2	0.960	NX_hs192	X	19554957	19556243	NA	NA		inconsistent	Sydney				SH3KBP1: sh3kbp1: -	x	x		x		MAP3K15: no_ort	PDHA1: pdha1a: EXPR pectoral fin musculature - / Not_in_MUT pdha1b: EXPR Diff_stage / Not_in_MUT	SH3KBP1: sh3kbp1: -	MAP7D2: map7d2a: - map7d2b: -
RegHsa0015568	19555898	19555909	MAP3K15 PDHA1 SH3KBP1	0.960	NX_hs192	X	19554957	19556243	NA	NA		inconsistent	Sydney				SH3KBP1: sh3kbp1: -	x	x		x		MAP3K15: no_ort	PDHA1: pdha1a: EXPR pectoral fin musculature - / Not_in_MUT pdha1b: EXPR Diff_stage / Not_in_MUT	SH3KBP1: sh3kbp1: -
RegHsa0015569	19555995	19556016	MAP3K15 PDHA1 SH3KBP1 RPS6KA3	0.890	NX_hs192	X	19554957	19556243	NA	NA		inconsistent	Sydney				SH3KBP1: sh3kbp1: -	x	x		x		MAP3K15: no_ort	PDHA1: pdha1a: EXPR pectoral fin musculature - / Not_in_MUT pdha1b: EXPR Diff_stage / Not_in_MUT	SH3KBP1: sh3kbp1: -	RPS6KA3: rps6ka3a: EXPR otic vesicle - pronephric duct - pharyngeal arch 3-7 skeleton - / MUT mid intestine epithelium - gut - digestive tract development - rps6ka3b: -
--	--	--	--	--	NX_hs193	X	67453879	67455036	NA	muscle		reproducible	Sydney	x			OPHN1: ophn1: EXPR Diff_stage / Not_in_MUT						NA
RegHsa0042922	54264754	54264772	TRO TSR2 PHF8 HUWE1 FGD1	0.600	NX_hs194	X	54264706	54266054	NA	NA		inconsistent	Sydney				WNK3: no_ort	x	x				TRO: no_ort	TSR2: tsr2: EXPR Diff_stage / MUT liver - head - pharyngeal arch - gut - eye - pericardium - heart - ceratohyal cartilage -	PHF8: phf8: EXPR head - / MUT embryonic viscerocranium morphogenesis - ventral mandibular arch - apoptotic process - brain development - pharyngeal arch 5 - pharyngeal arch 3 - pharyngeal arch 2 - pharyngeal arch 1 - ethmoid cartilage - pharyngeal arch 4 -	HUWE1: huwe1: -	FGD1: fgd1: -
RegHsa0042923	54264905	54264943	TSR2 FGD1 PHF8 HUWE1	0.770	NX_hs194	X	54264706	54266054	NA	NA		inconsistent	Sydney				WNK3: no_ort	x	x				TSR2: tsr2: EXPR Diff_stage / MUT liver - head - pharyngeal arch - gut - eye - pericardium - heart - ceratohyal cartilage -	FGD1: fgd1: -	PHF8: phf8: EXPR head - / MUT embryonic viscerocranium morphogenesis - ventral mandibular arch - apoptotic process - brain development - pharyngeal arch 5 - pharyngeal arch 3 - pharyngeal arch 2 - pharyngeal arch 1 - ethmoid cartilage - pharyngeal arch 4 -	HUWE1: huwe1: -
RegHsa0042924	54264975	54265004	TSR2 FGD1 GNL3L PHF8 HUWE1	0.710	NX_hs194	X	54264706	54266054	NA	NA		inconsistent	Sydney				WNK3: no_ort	x	x				TSR2: tsr2: EXPR Diff_stage / MUT liver - head - pharyngeal arch - gut - eye - pericardium - heart - ceratohyal cartilage -	FGD1: fgd1: -	GNL3L: gnl3l: EXPR Diff_stage / MUT gut - brain - central nervous system - liver - eye - yolk - head - hindbrain - midbrain hindbrain boundary - fourth ventricle - trunk -	PHF8: phf8: EXPR head - / MUT embryonic viscerocranium morphogenesis - ventral mandibular arch - apoptotic process - brain development - pharyngeal arch 5 - pharyngeal arch 3 - pharyngeal arch 2 - pharyngeal arch 1 - ethmoid cartilage - pharyngeal arch 4 -	HUWE1: huwe1: -
RegHsa0042925	54265017	54265030	TSR2 FGD1 PHF8 HUWE1	0.770	NX_hs194	X	54264706	54266054	NA	NA		inconsistent	Sydney				WNK3: no_ort	x	x				TSR2: tsr2: EXPR Diff_stage / MUT liver - head - pharyngeal arch - gut - eye - pericardium - heart - ceratohyal cartilage -	FGD1: fgd1: -	PHF8: phf8: EXPR head - / MUT embryonic viscerocranium morphogenesis - ventral mandibular arch - apoptotic process - brain development - pharyngeal arch 5 - pharyngeal arch 3 - pharyngeal arch 2 - pharyngeal arch 1 - ethmoid cartilage - pharyngeal arch 4 -	HUWE1: huwe1: -
RegHsa0042926	54265030	54265301	PHF8 HUWE1	0.887	NX_hs194	X	54264706	54266054	NA	NA		inconsistent	Sydney				WNK3: no_ort	x	x				PHF8: phf8: EXPR head - / MUT embryonic viscerocranium morphogenesis - ventral mandibular arch - apoptotic process - brain development - pharyngeal arch 5 - pharyngeal arch 3 - pharyngeal arch 2 - pharyngeal arch 1 - ethmoid cartilage - pharyngeal arch 4 -	HUWE1: huwe1: -
RegHsa0040998	50438959	50438974	CLCN5	0.940	NX_hs195	X	50438059	50439300	in progress	in progress		in progress	Sydney				SHROOM4: shroom4: EXPR Diff_stage / Not_in_MUT	x					CLCN5: clcn5: -
RegHsa0040999	50438992	50439118	BMP15	0.820	NX_hs195	X	50438059	50439300	in progress	in progress		in progress	Sydney				SHROOM4: shroom4: EXPR Diff_stage / Not_in_MUT	x	x				BMP15: bmp15: EXPR Diff_stage / MUT ovarian follicle development - oocyte maturation - oocyte - ovarian follicle -
RegHsa0041000	50439275	50439323	BMP15	0.820	NX_hs195	X	50438059	50439300	in progress	in progress		in progress	Sydney				SHROOM4: shroom4: EXPR Diff_stage / Not_in_MUT	x	x				BMP15: bmp15: EXPR Diff_stage / MUT ovarian follicle development - oocyte maturation - oocyte - ovarian follicle -
RegHsa0042472	53590909	53591404	RIBC1 HSD17B10 SMC1A IQSEC2 KDM5C HUWE1	0.872	NX_hs196	X	53591168	53592422	NA	heart		reproducible	Sydney	x			HUWE1: huwe1: -	x	x		x		RIBC1: ribc1: EXPR Diff_stage / Not_in_MUT	HSD17B10: hsd17b10: EXPR Diff_stage / Not_in_MUT	SMC1A: smc1al: EXPR ciliary marginal zone - forebrain ventricle - pharyngeal arch 3-7 - gut - midbrain hindbrain boundary - fourth ventricle - pectoral fin - rhombomere - otic vesicle - / MUT yolk - whole organism - central nervous system - brain - cell aging - trunk - smc1a: -	IQSEC2: no_ort	KDM5C: kdm5c: EXPR head - / MUT embryo development - brain - cell death - neuron death - whole organism -	HUWE1: huwe1: -
RegHsa0042473	53591441	53591486	KDM5C HUWE1	0.910	NX_hs196	X	53591168	53592422	NA	heart		reproducible	Sydney	x			HUWE1: huwe1: -	x	x		x		KDM5C: kdm5c: EXPR head - / MUT embryo development - brain - cell death - neuron death - whole organism -	HUWE1: huwe1: -
RegHsa0042474	53591509	53591535	RIBC1 SMC1A HUWE1	0.930	NX_hs196	X	53591168	53592422	NA	heart		reproducible	Sydney	x			HUWE1: huwe1: -	x	x		x		RIBC1: ribc1: EXPR Diff_stage / Not_in_MUT	SMC1A: smc1al: EXPR ciliary marginal zone - forebrain ventricle - pharyngeal arch 3-7 - gut - midbrain hindbrain boundary - fourth ventricle - pectoral fin - rhombomere - otic vesicle - / MUT yolk - whole organism - central nervous system - brain - cell aging - trunk - smc1a: -	HUWE1: huwe1: -
RegHsa0042475	53591697	53591722	HUWE1	0.950	NX_hs196	X	53591168	53592422	NA	heart		reproducible	Sydney	x			HUWE1: huwe1: -	x			x		HUWE1: huwe1: -
RegHsa0042476	53591728	53591950	KDM5C HUWE1	0.910	NX_hs196	X	53591168	53592422	NA	heart		reproducible	Sydney	x			HUWE1: huwe1: -	x	x		x		KDM5C: kdm5c: EXPR head - / MUT embryo development - brain - cell death - neuron death - whole organism -	HUWE1: huwe1: -
RegHsa0042477	53592003	53592021	RIBC1 HUWE1	0.970	NX_hs196	X	53591168	53592422	NA	heart		reproducible	Sydney	x			HUWE1: huwe1: -	x			x		RIBC1: ribc1: EXPR Diff_stage / Not_in_MUT	HUWE1: huwe1: -
RegHsa0042478	53592200	53592223	HUWE1	0.970	NX_hs196	X	53591168	53592422	NA	heart		reproducible	Sydney	x			HUWE1: huwe1: -	x			x		HUWE1: huwe1: -
RegHsa0086747	130417238	130417253	ARHGAP36 ENOX2	0.860	NX_hs197	X	130416207	130417520	NA	NA		inconsistent	Sydney				IGSF1: no_ort	x					ARHGAP36: no_ort	ENOX2: no_ort
RegHsa0020465	24637201	24637224	POLA1 PDK3 PCYT1B	0.980	NX_hs198	X	24636571	24638087	NA	pharyngeal arch		partially reproducible	Sydney	x			PCYT1B: pcyt1bb: - pcyt1ba: -	x	x	x	x		POLA1: pola1: EXPR ventricular zone - optic tectum - retina - pharyngeal arch 3-7 skeleton - / MUT hindbrain - pericardium - yolk - brain - extension - eye - central nervous system - fourth ventricle - trunk - heart - whole organism - head -	PDK3: pdk3a: EXPR Diff_stage / Not_in_MUT pdk3b: -	PCYT1B: pcyt1bb: - pcyt1ba: -
RegHsa0020466	24637391	24637411	EIF2S3 POLA1 PDK3 PCYT1B	0.920	NX_hs198	X	24636571	24638087	NA	pharyngeal arch		partially reproducible	Sydney	x			PCYT1B: pcyt1bb: - pcyt1ba: -	x	x	x	x		EIF2S3: eif2s3: EXPR Diff_stage / MUT trunk - brain - yolk - central nervous system - whole organism -	POLA1: pola1: EXPR ventricular zone - optic tectum - retina - pharyngeal arch 3-7 skeleton - / MUT hindbrain - pericardium - yolk - brain - extension - eye - central nervous system - fourth ventricle - trunk - heart - whole organism - head -	PDK3: pdk3a: EXPR Diff_stage / Not_in_MUT pdk3b: -	PCYT1B: pcyt1bb: - pcyt1ba: -
RegHsa0020467	24637633	24638079	EIF2S3 POLA1 PDK3 PCYT1B	0.900	NX_hs198	X	24636571	24638087	NA	pharyngeal arch		partially reproducible	Sydney	x			PCYT1B: pcyt1bb: - pcyt1ba: -	x	x	x	x		EIF2S3: eif2s3: EXPR Diff_stage / MUT trunk - brain - yolk - central nervous system - whole organism -	POLA1: pola1: EXPR ventricular zone - optic tectum - retina - pharyngeal arch 3-7 skeleton - / MUT hindbrain - pericardium - yolk - brain - extension - eye - central nervous system - fourth ventricle - trunk - heart - whole organism - head -	PDK3: pdk3a: EXPR Diff_stage / Not_in_MUT pdk3b: -	PCYT1B: pcyt1bb: - pcyt1ba: -
RegHsa0085628	129273581	129273592	OCRL RAB33A ELF4 XPNPEP2 SMARCA1 AIFM1 ZDHHC9 UTP14A BCORL1	0.890	NX_hs199	X	129273433	129274595	NA	heart		reproducible	Sydney	x			PDCD8: no_ort	x	x				OCRL: ocrl: EXPR kidney - pronephric duct - whole organism - brain - eye - pronephric distal early tubule - / MUT cellular response to heat - rostrocaudal neural tube patterning - phosphatidylinositol-4,5-bisphosphate 5-phosphatase activity - embryo development - apoptotic process - whole organism - midbrain hindbrain boundary - neural precursor cell proliferation - brain - white matter - eye - f…	RAB33A: no_ort	ELF4: no_ort	XPNPEP2: xpnpep2: -	SMARCA1: no_ort	AIFM1: no_ort	ZDHHC9: no_ort	UTP14A: no_ort	BCORL1: no_ort
RegHsa0085629	129273758	129273771	SASH3	0.860	NX_hs199	X	129273433	129274595	NA	heart		reproducible	Sydney	x			PDCD8: no_ort	x					SASH3: no_ort
RegHsa0085630	129274210	129274220	OCRL RAB33A ELF4 XPNPEP2 SMARCA1 AIFM1 ZDHHC9 UTP14A BCORL1	0.840	NX_hs199	X	129273433	129274595	NA	heart		reproducible	Sydney	x			PDCD8: no_ort	x	x				OCRL: ocrl: EXPR kidney - pronephric duct - whole organism - brain - eye - pronephric distal early tubule - / MUT cellular response to heat - rostrocaudal neural tube patterning - phosphatidylinositol-4,5-bisphosphate 5-phosphatase activity - embryo development - apoptotic process - whole organism - midbrain hindbrain boundary - neural precursor cell proliferation - brain - white matter - eye - f…	RAB33A: no_ort	ELF4: no_ort	XPNPEP2: xpnpep2: -	SMARCA1: no_ort	AIFM1: no_ort	ZDHHC9: no_ort	UTP14A: no_ort	BCORL1: no_ort
RegHsa0014702	18637594	18637770	GPR64 SCML1 CDKL5 PHKA2 SCML2 PPEF1	0.913	NX_hs200	X	18637547	18638786	in progress	in progress		in progress	Sydney				CDKL5: cdkl5: -	x			x		GPR64: no_ort	SCML1: no_ort	CDKL5: cdkl5: -	PHKA2: no_ort	SCML2: no_ort	PPEF1: ppef1: -
RegHsa0014703	18637938	18637975	GPR64 CDKL5 PHKA2 PPEF1	0.960	NX_hs200	X	18637547	18638786	in progress	in progress		in progress	Sydney				CDKL5: cdkl5: -	x			x		GPR64: no_ort	CDKL5: cdkl5: -	PHKA2: no_ort	PPEF1: ppef1: -
RegHsa0014704	18637975	18637987	CDKL5 PPEF1	0.970	NX_hs200	X	18637547	18638786	in progress	in progress		in progress	Sydney				CDKL5: cdkl5: -	x			x		CDKL5: cdkl5: -	PPEF1: ppef1: -
RegHsa0014705	18638295	18638325	GPR64 CDKL5 PHKA2 PPEF1	0.940	NX_hs200	X	18637547	18638786	in progress	in progress		in progress	Sydney				CDKL5: cdkl5: -	x			x		GPR64: no_ort	CDKL5: cdkl5: -	PHKA2: no_ort	PPEF1: ppef1: -
RegHsa0014706	18638457	18638468	GPR64 CDKL5 PHKA2 PPEF1	0.930	NX_hs200	X	18637547	18638786	in progress	in progress		in progress	Sydney				CDKL5: cdkl5: -	x			x		GPR64: no_ort	CDKL5: cdkl5: -	PHKA2: no_ort	PPEF1: ppef1: -
--	--	--	--	--	NX_hs201	X	17743382	17746416	in progress	in progress		in progress	Sydney				NHS: nhsa: - nhsb: -						NA
RegHsa0025906	31165747	31165883	DMD	0.910	NX_hs202	X	31164934	31166257	in progress	in progress		in progress	Sydney		x		DMD: dmd: EXPR unspecified - myotome - myoseptum - somite border - / MUT whole organism - muscle - skeletal muscle - slow muscle cell - skeletal muscle cell - fast muscle cell - thigmotaxis - larval locomotory behavior - satellite cell proliferation - skeletal muscle fiber development - musculoskeletal movement - somite - trunk musculature - vertical myoseptum - myotome -	x	x		x		DMD: dmd: EXPR unspecified - myotome - myoseptum - somite border - / MUT whole organism - muscle - skeletal muscle - slow muscle cell - skeletal muscle cell - fast muscle cell - thigmotaxis - larval locomotory behavior - satellite cell proliferation - skeletal muscle fiber development - musculoskeletal movement - somite - trunk musculature - vertical myoseptum - myotome -
RegHsa0019979	24197180	24197202	PCYT1B	0.970	NX_hs203	X	24197052	24198029	in progress	in progress		in progress	Sydney				ZFX: zfx: -	x					PCYT1B: pcyt1bb: - pcyt1ba: -
RegHsa0019980	24197277	24197288	EIF2S3 POLA1 PDK3 PCYT1B	0.920	NX_hs203	X	24197052	24198029	in progress	in progress		in progress	Sydney				ZFX: zfx: -	x	x				EIF2S3: eif2s3: EXPR Diff_stage / MUT trunk - brain - yolk - central nervous system - whole organism -	POLA1: pola1: EXPR ventricular zone - optic tectum - retina - pharyngeal arch 3-7 skeleton - / MUT hindbrain - pericardium - yolk - brain - extension - eye - central nervous system - fourth ventricle - trunk - heart - whole organism - head -	PDK3: pdk3a: EXPR Diff_stage / Not_in_MUT pdk3b: -	PCYT1B: pcyt1bb: - pcyt1ba: -
RegHsa0019981	24197887	24197899	PCYT1B	0.970	NX_hs203	X	24197052	24198029	in progress	in progress		in progress	Sydney				ZFX: zfx: -	x					PCYT1B: pcyt1bb: - pcyt1ba: -
RegHsa0020026	24228264	24228276	EIF2S3 POLA1 PDK3 PCYT1B KLHL15 ZFX	0.880	NX_hs204	X	24228087	24230841	in progress	in progress		in progress	Sydney				ZFX: zfx: -	x	x				EIF2S3: eif2s3: EXPR Diff_stage / MUT trunk - brain - yolk - central nervous system - whole organism -	POLA1: pola1: EXPR ventricular zone - optic tectum - retina - pharyngeal arch 3-7 skeleton - / MUT hindbrain - pericardium - yolk - brain - extension - eye - central nervous system - fourth ventricle - trunk - heart - whole organism - head -	PDK3: pdk3a: EXPR Diff_stage / Not_in_MUT pdk3b: -	PCYT1B: pcyt1bb: - pcyt1ba: -	KLHL15: klhl15: -	ZFX: zfx: -
RegHsa0020027	24228297	24228307	PCYT1B	0.960	NX_hs204	X	24228087	24230841	in progress	in progress		in progress	Sydney				ZFX: zfx: -	x					PCYT1B: pcyt1bb: - pcyt1ba: -
--	--	--	--	--	NX_hs205	X	152956311	152957298	in progress	in progress		in progress	Sydney		x		SLC6A8: slc6a8: EXPR gut - / Not_in_MUT						NA
--	--	--	--	--	NX_hs206	X	70594631	70595832	NA	hindbrain;spinal cord;olfactory placode		partially reproducible	Sydney	x			TAF1: taf1: EXPR Diff_stage / Not_in_MUT						NA
RegHsa0085634	129283606	129283639	OCRL RAB33A ELF4 XPNPEP2 SMARCA1 AIFM1 ZDHHC9 UTP14A BCORL1	0.870	NX_hs207	X	129283288	129284119	in progress	in progress		in progress	Sydney				PDCD8: no_ort	x	x				OCRL: ocrl: EXPR kidney - pronephric duct - whole organism - brain - eye - pronephric distal early tubule - / MUT cellular response to heat - rostrocaudal neural tube patterning - phosphatidylinositol-4,5-bisphosphate 5-phosphatase activity - embryo development - apoptotic process - whole organism - midbrain hindbrain boundary - neural precursor cell proliferation - brain - white matter - eye - f…	RAB33A: no_ort	ELF4: no_ort	XPNPEP2: xpnpep2: -	SMARCA1: no_ort	AIFM1: no_ort	ZDHHC9: no_ort	UTP14A: no_ort	BCORL1: no_ort
RegHsa0085634	129283606	129283639	OCRL RAB33A ELF4 XPNPEP2 SMARCA1 AIFM1 ZDHHC9 UTP14A BCORL1	0.870		X	129283288	129284119	in progress	in progress		in progress	Sydney				PPP1R3F: ppp1r3f: -	x	x				OCRL: ocrl: EXPR kidney - pronephric duct - whole organism - brain - eye - pronephric distal early tubule - / MUT cellular response to heat - rostrocaudal neural tube patterning - phosphatidylinositol-4,5-bisphosphate 5-phosphatase activity - embryo development - apoptotic process - whole organism - midbrain hindbrain boundary - neural precursor cell proliferation - brain - white matter - eye - f…	RAB33A: no_ort	ELF4: no_ort	XPNPEP2: xpnpep2: -	SMARCA1: no_ort	AIFM1: no_ort	ZDHHC9: no_ort	UTP14A: no_ort	BCORL1: no_ort
RegHsa0085634	129283606	129283639	OCRL RAB33A ELF4 XPNPEP2 SMARCA1 AIFM1 ZDHHC9 UTP14A BCORL1	0.870		X	129283288	129284119	in progress	in progress		in progress	Sydney		x		NLGN4X: nlgn4b: EXPR hindbrain - optic tectum - retinal neural layer - diencephalon - spinal cord - preoptic area - medulla oblongata - thalamus - tegmentum - / Not_in_MUT nlgn4a: EXPR diencephalon - hindbrain - telencephalon - tegmentum - midbrain - hypophysis - optic tectum - caudal tuberculum - spinal cord interneuron - retina - medulla oblongata - / Not_in_MUT	x	x				OCRL: ocrl: EXPR kidney - pronephric duct - whole organism - brain - eye - pronephric distal early tubule - / MUT cellular response to heat - rostrocaudal neural tube patterning - phosphatidylinositol-4,5-bisphosphate 5-phosphatase activity - embryo development - apoptotic process - whole organism - midbrain hindbrain boundary - neural precursor cell proliferation - brain - white matter - eye - f…	RAB33A: no_ort	ELF4: no_ort	XPNPEP2: xpnpep2: -	SMARCA1: no_ort	AIFM1: no_ort	ZDHHC9: no_ort	UTP14A: no_ort	BCORL1: no_ort
RegHsa0085634	129283606	129283639	OCRL RAB33A ELF4 XPNPEP2 SMARCA1 AIFM1 ZDHHC9 UTP14A BCORL1	0.870	NX_hs208	X	129283288	129284119	in progress	in progress		in progress	Sydney		x		NLGN4X: nlgn4b: EXPR hindbrain - optic tectum - retinal neural layer - diencephalon - spinal cord - preoptic area - medulla oblongata - thalamus - tegmentum - / Not_in_MUT nlgn4a: EXPR diencephalon - hindbrain - telencephalon - tegmentum - midbrain - hypophysis - optic tectum - caudal tuberculum - spinal cord interneuron - retina - medulla oblongata - / Not_in_MUT	x	x				OCRL: ocrl: EXPR kidney - pronephric duct - whole organism - brain - eye - pronephric distal early tubule - / MUT cellular response to heat - rostrocaudal neural tube patterning - phosphatidylinositol-4,5-bisphosphate 5-phosphatase activity - embryo development - apoptotic process - whole organism - midbrain hindbrain boundary - neural precursor cell proliferation - brain - white matter - eye - f…	RAB33A: no_ort	ELF4: no_ort	XPNPEP2: xpnpep2: -	SMARCA1: no_ort	AIFM1: no_ort	ZDHHC9: no_ort	UTP14A: no_ort	BCORL1: no_ort
RegHsa0085634	129283606	129283639	OCRL RAB33A ELF4 XPNPEP2 SMARCA1 AIFM1 ZDHHC9 UTP14A BCORL1	0.870	NX_hs209	X	129283288	129284119	in progress	in progress		in progress	Sydney		x		NLGN4X: nlgn4b: EXPR hindbrain - optic tectum - retinal neural layer - diencephalon - spinal cord - preoptic area - medulla oblongata - thalamus - tegmentum - / Not_in_MUT nlgn4a: EXPR diencephalon - hindbrain - telencephalon - tegmentum - midbrain - hypophysis - optic tectum - caudal tuberculum - spinal cord interneuron - retina - medulla oblongata - / Not_in_MUT	x	x				OCRL: ocrl: EXPR kidney - pronephric duct - whole organism - brain - eye - pronephric distal early tubule - / MUT cellular response to heat - rostrocaudal neural tube patterning - phosphatidylinositol-4,5-bisphosphate 5-phosphatase activity - embryo development - apoptotic process - whole organism - midbrain hindbrain boundary - neural precursor cell proliferation - brain - white matter - eye - f…	RAB33A: no_ort	ELF4: no_ort	XPNPEP2: xpnpep2: -	SMARCA1: no_ort	AIFM1: no_ort	ZDHHC9: no_ort	UTP14A: no_ort	BCORL1: no_ort
RegHsa0002422	5625127	5625204	NLGN4X	0.610	NX_hs210	X	5625171	5627203	in progress	in progress		in progress	Sydney		x		NLGN4X: nlgn4b: EXPR hindbrain - optic tectum - retinal neural layer - diencephalon - spinal cord - preoptic area - medulla oblongata - thalamus - tegmentum - / Not_in_MUT nlgn4a: EXPR diencephalon - hindbrain - telencephalon - tegmentum - midbrain - hypophysis - optic tectum - caudal tuberculum - spinal cord interneuron - retina - medulla oblongata - / Not_in_MUT	x	x		x		NLGN4X: nlgn4b: EXPR hindbrain - optic tectum - retinal neural layer - diencephalon - spinal cord - preoptic area - medulla oblongata - thalamus - tegmentum - / Not_in_MUT nlgn4a: EXPR diencephalon - hindbrain - telencephalon - tegmentum - midbrain - hypophysis - optic tectum - caudal tuberculum - spinal cord interneuron - retina - medulla oblongata - / Not_in_MUT
RegHsa0002423	5626119	5626258	NLGN4X	0.920	NX_hs210	X	5625171	5627203	in progress	in progress		in progress	Sydney		x		NLGN4X: nlgn4b: EXPR hindbrain - optic tectum - retinal neural layer - diencephalon - spinal cord - preoptic area - medulla oblongata - thalamus - tegmentum - / Not_in_MUT nlgn4a: EXPR diencephalon - hindbrain - telencephalon - tegmentum - midbrain - hypophysis - optic tectum - caudal tuberculum - spinal cord interneuron - retina - medulla oblongata - / Not_in_MUT	x	x		x		NLGN4X: nlgn4b: EXPR hindbrain - optic tectum - retinal neural layer - diencephalon - spinal cord - preoptic area - medulla oblongata - thalamus - tegmentum - / Not_in_MUT nlgn4a: EXPR diencephalon - hindbrain - telencephalon - tegmentum - midbrain - hypophysis - optic tectum - caudal tuberculum - spinal cord interneuron - retina - medulla oblongata - / Not_in_MUT
RegHsa0002424	5626682	5626703	NLGN4X	0.900	NX_hs210	X	5625171	5627203	in progress	in progress		in progress	Sydney		x		NLGN4X: nlgn4b: EXPR hindbrain - optic tectum - retinal neural layer - diencephalon - spinal cord - preoptic area - medulla oblongata - thalamus - tegmentum - / Not_in_MUT nlgn4a: EXPR diencephalon - hindbrain - telencephalon - tegmentum - midbrain - hypophysis - optic tectum - caudal tuberculum - spinal cord interneuron - retina - medulla oblongata - / Not_in_MUT	x	x		x		NLGN4X: nlgn4b: EXPR hindbrain - optic tectum - retinal neural layer - diencephalon - spinal cord - preoptic area - medulla oblongata - thalamus - tegmentum - / Not_in_MUT nlgn4a: EXPR diencephalon - hindbrain - telencephalon - tegmentum - midbrain - hypophysis - optic tectum - caudal tuberculum - spinal cord interneuron - retina - medulla oblongata - / Not_in_MUT
RegHsa0002425	5627129	5627143	NLGN4X	0.740	NX_hs210	X	5625171	5627203	in progress	in progress		in progress	Sydney		x		NLGN4X: nlgn4b: EXPR hindbrain - optic tectum - retinal neural layer - diencephalon - spinal cord - preoptic area - medulla oblongata - thalamus - tegmentum - / Not_in_MUT nlgn4a: EXPR diencephalon - hindbrain - telencephalon - tegmentum - midbrain - hypophysis - optic tectum - caudal tuberculum - spinal cord interneuron - retina - medulla oblongata - / Not_in_MUT	x	x		x		NLGN4X: nlgn4b: EXPR hindbrain - optic tectum - retinal neural layer - diencephalon - spinal cord - preoptic area - medulla oblongata - thalamus - tegmentum - / Not_in_MUT nlgn4a: EXPR diencephalon - hindbrain - telencephalon - tegmentum - midbrain - hypophysis - optic tectum - caudal tuberculum - spinal cord interneuron - retina - medulla oblongata - / Not_in_MUT
RegHsa0002422	5625127	5625204	NLGN4X	0.610		X	5625171	5627203	in progress	in progress		in progress	Sydney		x		CASK: cask: EXPR retina - central nervous system - / Not_in_MUT	x	x				NLGN4X: nlgn4b: EXPR hindbrain - optic tectum - retinal neural layer - diencephalon - spinal cord - preoptic area - medulla oblongata - thalamus - tegmentum - / Not_in_MUT nlgn4a: EXPR diencephalon - hindbrain - telencephalon - tegmentum - midbrain - hypophysis - optic tectum - caudal tuberculum - spinal cord interneuron - retina - medulla oblongata - / Not_in_MUT
RegHsa0002423	5626119	5626258	NLGN4X	0.920		X	5625171	5627203	in progress	in progress		in progress	Sydney		x		CASK: cask: EXPR retina - central nervous system - / Not_in_MUT	x	x				NLGN4X: nlgn4b: EXPR hindbrain - optic tectum - retinal neural layer - diencephalon - spinal cord - preoptic area - medulla oblongata - thalamus - tegmentum - / Not_in_MUT nlgn4a: EXPR diencephalon - hindbrain - telencephalon - tegmentum - midbrain - hypophysis - optic tectum - caudal tuberculum - spinal cord interneuron - retina - medulla oblongata - / Not_in_MUT
RegHsa0002424	5626682	5626703	NLGN4X	0.900		X	5625171	5627203	in progress	in progress		in progress	Sydney		x		CASK: cask: EXPR retina - central nervous system - / Not_in_MUT	x	x				NLGN4X: nlgn4b: EXPR hindbrain - optic tectum - retinal neural layer - diencephalon - spinal cord - preoptic area - medulla oblongata - thalamus - tegmentum - / Not_in_MUT nlgn4a: EXPR diencephalon - hindbrain - telencephalon - tegmentum - midbrain - hypophysis - optic tectum - caudal tuberculum - spinal cord interneuron - retina - medulla oblongata - / Not_in_MUT
RegHsa0002425	5627129	5627143	NLGN4X	0.740		X	5625171	5627203	in progress	in progress		in progress	Sydney		x		CASK: cask: EXPR retina - central nervous system - / Not_in_MUT	x	x				NLGN4X: nlgn4b: EXPR hindbrain - optic tectum - retinal neural layer - diencephalon - spinal cord - preoptic area - medulla oblongata - thalamus - tegmentum - / Not_in_MUT nlgn4a: EXPR diencephalon - hindbrain - telencephalon - tegmentum - midbrain - hypophysis - optic tectum - caudal tuberculum - spinal cord interneuron - retina - medulla oblongata - / Not_in_MUT
RegHsa0033699	41413180	41413306	CASK	0.973	NX_hs211	X	41412688	41415550	NA	floor plate, pectoral fin, hypothalamus		partially reproducible	Sydney	x	x	x	CASK: cask: EXPR retina - central nervous system - / Not_in_MUT	x	x	x	x	x	CASK: cask: EXPR retina - central nervous system - / Not_in_MUT
RegHsa0033700	41413527	41413538	CASK DDX3X	0.930	NX_hs211	X	41412688	41415550	NA	floor plate, pectoral fin, hypothalamus		partially reproducible	Sydney	x	x	x	CASK: cask: EXPR retina - central nervous system - / Not_in_MUT	x	x	x	x	x	CASK: cask: EXPR retina - central nervous system - / Not_in_MUT	DDX3X: ddx3: - pl10: -
RegHsa0033701	41414102	41414244	CASK DDX3X	0.910	NX_hs211	X	41412688	41415550	NA	floor plate, pectoral fin, hypothalamus		partially reproducible	Sydney	x	x	x	CASK: cask: EXPR retina - central nervous system - / Not_in_MUT	x	x	x	x	x	CASK: cask: EXPR retina - central nervous system - / Not_in_MUT	DDX3X: ddx3: - pl10: -
RegHsa0033702	41414624	41414711	CASK DDX3X USP9X	0.970	NX_hs211	X	41412688	41415550	NA	floor plate, pectoral fin, hypothalamus		partially reproducible	Sydney	x	x	x	CASK: cask: EXPR retina - central nervous system - / Not_in_MUT	x	x	x	x	x	CASK: cask: EXPR retina - central nervous system - / Not_in_MUT	DDX3X: ddx3: - pl10: -	USP9X: usp9: EXPR pectoral fin - brain - endodermal cell - lens - / Not_in_MUT
RegHsa0033703	41414711	41414832	CASK DDX3X USP9X NYX	0.970	NX_hs211	X	41412688	41415550	NA	floor plate, pectoral fin, hypothalamus		partially reproducible	Sydney	x	x	x	CASK: cask: EXPR retina - central nervous system - / Not_in_MUT	x	x	x	x	x	CASK: cask: EXPR retina - central nervous system - / Not_in_MUT	DDX3X: ddx3: - pl10: -	USP9X: usp9: EXPR pectoral fin - brain - endodermal cell - lens - / Not_in_MUT	NYX: nyx: EXPR Diff_stage / MUT detection of light stimulus involved in visual perception -
RegHsa0033704	41414832	41414853	CASK DDX3X USP9X	0.970	NX_hs211	X	41412688	41415550	NA	floor plate, pectoral fin, hypothalamus		partially reproducible	Sydney	x	x	x	CASK: cask: EXPR retina - central nervous system - / Not_in_MUT	x	x	x	x	x	CASK: cask: EXPR retina - central nervous system - / Not_in_MUT	DDX3X: ddx3: - pl10: -	USP9X: usp9: EXPR pectoral fin - brain - endodermal cell - lens - / Not_in_MUT
RegHsa0033705	41414888	41414902	CASK DDX3X	0.980	NX_hs211	X	41412688	41415550	NA	floor plate, pectoral fin, hypothalamus		partially reproducible	Sydney	x	x	x	CASK: cask: EXPR retina - central nervous system - / Not_in_MUT	x	x	x	x	x	CASK: cask: EXPR retina - central nervous system - / Not_in_MUT	DDX3X: ddx3: - pl10: -
RegHsa0033706	41414902	41414922	CASK DDX3X USP9X	0.970	NX_hs211	X	41412688	41415550	NA	floor plate, pectoral fin, hypothalamus		partially reproducible	Sydney	x	x	x	CASK: cask: EXPR retina - central nervous system - / Not_in_MUT	x	x	x	x	x	CASK: cask: EXPR retina - central nervous system - / Not_in_MUT	DDX3X: ddx3: - pl10: -	USP9X: usp9: EXPR pectoral fin - brain - endodermal cell - lens - / Not_in_MUT
RegHsa0033707	41414947	41415173	CASK DDX3X USP9X NYX	0.970	NX_hs211	X	41412688	41415550	NA	floor plate, pectoral fin, hypothalamus		partially reproducible	Sydney	x	x	x	CASK: cask: EXPR retina - central nervous system - / Not_in_MUT	x	x	x	x	x	CASK: cask: EXPR retina - central nervous system - / Not_in_MUT	DDX3X: ddx3: - pl10: -	USP9X: usp9: EXPR pectoral fin - brain - endodermal cell - lens - / Not_in_MUT	NYX: nyx: EXPR Diff_stage / MUT detection of light stimulus involved in visual perception -
RegHsa0033708	41415313	41415330	CASK DDX3X USP9X	0.970	NX_hs211	X	41412688	41415550	NA	floor plate, pectoral fin, hypothalamus		partially reproducible	Sydney	x	x	x	CASK: cask: EXPR retina - central nervous system - / Not_in_MUT	x	x	x	x	x	CASK: cask: EXPR retina - central nervous system - / Not_in_MUT	DDX3X: ddx3: - pl10: -	USP9X: usp9: EXPR pectoral fin - brain - endodermal cell - lens - / Not_in_MUT
RegHsa0033709	41415544	41415560	CASK DDX3X	0.900	NX_hs211	X	41412688	41415550	NA	floor plate, pectoral fin, hypothalamus		partially reproducible	Sydney	x	x	x	CASK: cask: EXPR retina - central nervous system - / Not_in_MUT	x	x	x	x	x	CASK: cask: EXPR retina - central nervous system - / Not_in_MUT	DDX3X: ddx3: - pl10: -
RegHsa0033654	41381616	41381640	CASK USP9X DDX3X	0.860	NX_hs212	X	41381543	41383747	NA	telencephalon, diencephalon, olfactory placode		partially reproducible	Sydney	x	x	x	CASK: cask: EXPR retina - central nervous system - / Not_in_MUT	x	x	x	x	x	CASK: cask: EXPR retina - central nervous system - / Not_in_MUT	USP9X: usp9: EXPR pectoral fin - brain - endodermal cell - lens - / Not_in_MUT	DDX3X: ddx3: - pl10: -
RegHsa0033655	41381730	41381750	CASK DDX3X	0.910	NX_hs212	X	41381543	41383747	NA	telencephalon, diencephalon, olfactory placode		partially reproducible	Sydney	x	x	x	CASK: cask: EXPR retina - central nervous system - / Not_in_MUT	x	x	x	x	x	CASK: cask: EXPR retina - central nervous system - / Not_in_MUT	DDX3X: ddx3: - pl10: -
RegHsa0033656	41382112	41382164	CASK DDX3X	0.960	NX_hs212	X	41381543	41383747	NA	telencephalon, diencephalon, olfactory placode		partially reproducible	Sydney	x	x	x	CASK: cask: EXPR retina - central nervous system - / Not_in_MUT	x	x	x	x	x	CASK: cask: EXPR retina - central nervous system - / Not_in_MUT	DDX3X: ddx3: - pl10: -
RegHsa0033657	41382164	41382178	CASK DDX3X USP9X	0.960	NX_hs212	X	41381543	41383747	NA	telencephalon, diencephalon, olfactory placode		partially reproducible	Sydney	x	x	x	CASK: cask: EXPR retina - central nervous system - / Not_in_MUT	x	x	x	x	x	CASK: cask: EXPR retina - central nervous system - / Not_in_MUT	DDX3X: ddx3: - pl10: -	USP9X: usp9: EXPR pectoral fin - brain - endodermal cell - lens - / Not_in_MUT
RegHsa0033658	41382193	41382316	CASK	0.973	NX_hs212	X	41381543	41383747	NA	telencephalon, diencephalon, olfactory placode		partially reproducible	Sydney	x	x	x	CASK: cask: EXPR retina - central nervous system - / Not_in_MUT	x	x	x	x	x	CASK: cask: EXPR retina - central nervous system - / Not_in_MUT
RegHsa0033659	41382316	41382362	CASK DDX3X	0.955	NX_hs212	X	41381543	41383747	NA	telencephalon, diencephalon, olfactory placode		partially reproducible	Sydney	x	x	x	CASK: cask: EXPR retina - central nervous system - / Not_in_MUT	x	x	x	x	x	CASK: cask: EXPR retina - central nervous system - / Not_in_MUT	DDX3X: ddx3: - pl10: -
RegHsa0034384	42136223	42136493	CASK	0.915	NX_hs213	X	42134884	42137864	in progress	in progress		in progress	Sydney		x		CASK: cask: EXPR retina - central nervous system - / Not_in_MUT	x	x		x		CASK: cask: EXPR retina - central nervous system - / Not_in_MUT
RegHsa0034385	42136717	42137051	CASK	0.929	NX_hs213	X	42134884	42137864	in progress	in progress		in progress	Sydney		x		CASK: cask: EXPR retina - central nervous system - / Not_in_MUT	x	x		x		CASK: cask: EXPR retina - central nervous system - / Not_in_MUT
RegHsa0034539	42344469	42344991	CASK	0.880	NX_hs214	X	42343785	42345429	in progress	in progress		in progress	Sydney		x		CASK: cask: EXPR retina - central nervous system - / Not_in_MUT	x	x		x		CASK: cask: EXPR retina - central nervous system - / Not_in_MUT
RegHsa0034540	42345005	42345033	GPR82	0.740	NX_hs214	X	42343785	42345429	in progress	in progress		in progress	Sydney		x		CASK: cask: EXPR retina - central nervous system - / Not_in_MUT	x					GPR82: no_ort
RegHsa0064689	99685591	99685795	TNMD SRPX2	0.880	NX_hs215	X	99684860	99687967	in progress	in progress		in progress	Sydney		x		PCDH19: pcdh19: EXPR whole organism - hindbrain - midbrain - fourth ventricle - retina - forebrain - otic vesicle - / MUT somitogenesis - brain morphogenesis - neural rod - brain - convergent extension - ventricular system - neural keel - forebrain - optic vesicle - whole organism - midbrain hindbrain boundary - rostrocaudal neural tube patterning - hindbrain -	x					TNMD: tnmd: -	SRPX2: no_ort
RegHsa0064690	99685800	99685848	TSPAN6	0.900	NX_hs215	X	99684860	99687967	in progress	in progress		in progress	Sydney		x		PCDH19: pcdh19: EXPR whole organism - hindbrain - midbrain - fourth ventricle - retina - forebrain - otic vesicle - / MUT somitogenesis - brain morphogenesis - neural rod - brain - convergent extension - ventricular system - neural keel - forebrain - optic vesicle - whole organism - midbrain hindbrain boundary - rostrocaudal neural tube patterning - hindbrain -	x					TSPAN6: no_ort
RegHsa0064691	99686001	99686187	TSPAN6	0.907	NX_hs215	X	99684860	99687967	in progress	in progress		in progress	Sydney		x		PCDH19: pcdh19: EXPR whole organism - hindbrain - midbrain - fourth ventricle - retina - forebrain - otic vesicle - / MUT somitogenesis - brain morphogenesis - neural rod - brain - convergent extension - ventricular system - neural keel - forebrain - optic vesicle - whole organism - midbrain hindbrain boundary - rostrocaudal neural tube patterning - hindbrain -	x					TSPAN6: no_ort
RegHsa0064692	99686196	99686294	SYTL4 TSPAN6 TRMT2B	0.890	NX_hs215	X	99684860	99687967	in progress	in progress		in progress	Sydney		x		PCDH19: pcdh19: EXPR whole organism - hindbrain - midbrain - fourth ventricle - retina - forebrain - otic vesicle - / MUT somitogenesis - brain morphogenesis - neural rod - brain - convergent extension - ventricular system - neural keel - forebrain - optic vesicle - whole organism - midbrain hindbrain boundary - rostrocaudal neural tube patterning - hindbrain -	x					SYTL4: no_ort	TSPAN6: no_ort	TRMT2B: trmt2b: EXPR Diff_stage / Not_in_MUT
RegHsa0064693	99686464	99686590	SYTL4 TSPAN6 TRMT2B	0.890	NX_hs215	X	99684860	99687967	in progress	in progress		in progress	Sydney		x		PCDH19: pcdh19: EXPR whole organism - hindbrain - midbrain - fourth ventricle - retina - forebrain - otic vesicle - / MUT somitogenesis - brain morphogenesis - neural rod - brain - convergent extension - ventricular system - neural keel - forebrain - optic vesicle - whole organism - midbrain hindbrain boundary - rostrocaudal neural tube patterning - hindbrain -	x					SYTL4: no_ort	TSPAN6: no_ort	TRMT2B: trmt2b: EXPR Diff_stage / Not_in_MUT
RegHsa0064694	99686591	99686608	SYTL4 CENPI TSPAN6 TNMD TRMT2B SRPX2 XKRX PCDH19	0.830	NX_hs215	X	99684860	99687967	in progress	in progress		in progress	Sydney		x		PCDH19: pcdh19: EXPR whole organism - hindbrain - midbrain - fourth ventricle - retina - forebrain - otic vesicle - / MUT somitogenesis - brain morphogenesis - neural rod - brain - convergent extension - ventricular system - neural keel - forebrain - optic vesicle - whole organism - midbrain hindbrain boundary - rostrocaudal neural tube patterning - hindbrain -	x	x		x		SYTL4: no_ort	CENPI: cenpi: EXPR Diff_stage / Not_in_MUT	TSPAN6: no_ort	TNMD: tnmd: -	TRMT2B: trmt2b: EXPR Diff_stage / Not_in_MUT	SRPX2: no_ort	XKRX: xkrx: EXPR whole organism - / Not_in_MUT	PCDH19: pcdh19: EXPR whole organism - hindbrain - midbrain - fourth ventricle - retina - forebrain - otic vesicle - / MUT somitogenesis - brain morphogenesis - neural rod - brain - convergent extension - ventricular system - neural keel - forebrain - optic vesicle - whole organism - midbrain hindbrain boundary - rostrocaudal neural tube patterning - hindbrain -
RegHsa0064695	99686781	99686858	TSPAN6 TNMD SRPX2 PCDH19	0.860	NX_hs215	X	99684860	99687967	in progress	in progress		in progress	Sydney		x		PCDH19: pcdh19: EXPR whole organism - hindbrain - midbrain - fourth ventricle - retina - forebrain - otic vesicle - / MUT somitogenesis - brain morphogenesis - neural rod - brain - convergent extension - ventricular system - neural keel - forebrain - optic vesicle - whole organism - midbrain hindbrain boundary - rostrocaudal neural tube patterning - hindbrain -	x	x		x		TSPAN6: no_ort	TNMD: tnmd: -	SRPX2: no_ort	PCDH19: pcdh19: EXPR whole organism - hindbrain - midbrain - fourth ventricle - retina - forebrain - otic vesicle - / MUT somitogenesis - brain morphogenesis - neural rod - brain - convergent extension - ventricular system - neural keel - forebrain - optic vesicle - whole organism - midbrain hindbrain boundary - rostrocaudal neural tube patterning - hindbrain -
RegHsa0064658	99667011	99667024	TSPAN6	0.920	NX_hs216	X	99666906	99668875	in progress	in progress		in progress	Sydney		x		PCDH19: pcdh19: EXPR whole organism - hindbrain - midbrain - fourth ventricle - retina - forebrain - otic vesicle - / MUT somitogenesis - brain morphogenesis - neural rod - brain - convergent extension - ventricular system - neural keel - forebrain - optic vesicle - whole organism - midbrain hindbrain boundary - rostrocaudal neural tube patterning - hindbrain -	x					TSPAN6: no_ort
RegHsa0064659	99667158	99667169	SYTL4 TSPAN6	0.890	NX_hs216	X	99666906	99668875	in progress	in progress		in progress	Sydney		x		PCDH19: pcdh19: EXPR whole organism - hindbrain - midbrain - fourth ventricle - retina - forebrain - otic vesicle - / MUT somitogenesis - brain morphogenesis - neural rod - brain - convergent extension - ventricular system - neural keel - forebrain - optic vesicle - whole organism - midbrain hindbrain boundary - rostrocaudal neural tube patterning - hindbrain -	x					SYTL4: no_ort	TSPAN6: no_ort
RegHsa0064660	99667176	99667877	TSPAN6	0.920	NX_hs216	X	99666906	99668875	in progress	in progress		in progress	Sydney		x		PCDH19: pcdh19: EXPR whole organism - hindbrain - midbrain - fourth ventricle - retina - forebrain - otic vesicle - / MUT somitogenesis - brain morphogenesis - neural rod - brain - convergent extension - ventricular system - neural keel - forebrain - optic vesicle - whole organism - midbrain hindbrain boundary - rostrocaudal neural tube patterning - hindbrain -	x					TSPAN6: no_ort
[truncated: 496 more rows]
[truncated: 12 more columns]
