# Supplementary material for: Long-range evolutionary constraints reveal cis-regulatory interactions on the human X chromosome
Source: Nat Commun. 2015 Apr 24;6:6904. doi: 10.1038/ncomms7904 (PMC4423230; doi:10.1038/ncomms7904)
Supplement: Supplementary Data 3 — Results of detailed comparison between transgenic GFP reporter assays and in situ mRNA patterns of predicted targets. [file ncomms7904-s4.xlsx]

## Sheet: Sheet1
Official name	Predicted targets	GFP expression juvenile	Predicted Target mRNA in situ (juvenile)	Overlap	GFP expression adult	Predicted Target mRNA in situ (adult)	Overlap
NX_hs53	BCOR	tectum, hindbrain	whole brain	nested in ISH pattern	not done	telencephalon ventricular zone,medial part of the dorsal telencephalon,central posterior thalamic nuclei,diencephalon ventricular zone	NA
NX_hs54	BCOR	anterior telencephalon, posterior telencephalon, midbrain	whole brain	nested in ISH pattern	radial glial cells and neurons of the dorsal telencephalon and midbrain	telencephalon ventricular zone,medial part of the dorsal telencephalon,central posterior thalamic nuclei,diencephalon ventricular zone	full overlap in anterior telencephalon
NX_hs31	GRIA3 THOC2 XIAP	head, rostral hindbrain, caudal hindbrain, cerebellum, pineal	GRIA3a/b: thalamus, tectum, retina, rhombencephalon, cranial ganglia, olfactory bulb whole brain, hindbrain, telencephalon, hypothalamus, retina	partial	not done		NA
NX_hs35	XIAP GRIA3	telencephalon	GRIA3a/b: thalamus, tectum, retina, rhombencephalon, cranial ganglia, olfactory bulb whole brain, hindbrain, telencephalon, hypothalamus, retina	partial	radial glial cells, ventral and dorsal neuronal cell bodies and their axons of the telencephalon	GRIA3a/b: telencephalon ventricular zone,olfactory bulb, dorsal telencephalon, ventral telencephalon	partial
NX_hs4	PDK3 PCYT1B POLA1 ARX	dorsal telencephalon, olfactory bulb	ARX: telencephalon,rostrolateral diencephalon,rostro ventral hypothalamus,floor plate	partial	not done		NA
NX_hs14	PDK3 PCYT1B POLA1 ARX	diencephalon, spinal cord floor plate, cerebellum, pineal gland	ARX: telencephalon,rostrolateral diencephalon,rostro ventral hypothalamus,floor plate	partial	no expression		NA
NX_hs15	PDK3 PCYT1B POLA1 ARX	diencephalon, ventral telencephalon, spinal cord, floor plate	ARX: telencephalon,rostrolateral diencephalon,rostro ventral hypothalamus,floor plate	partial	no expression		NA
NX_hs2	PDK3 PCYT1B POLA1 ARX	telencephalon, periventricular nucleus of the posterior tuberculum	ARX: telencephalon,rostrolateral diencephalon,rostro ventral hypothalamus,floor plate	partial	telencephalon, posterior tuberculum,diencephalon,hypothalamus	telencephalon ventricular zone,periventricular nucleus of the posterior tuberculum	partial
NX_hs179	REPS2 TXLNG CTPS2 RBBP7 NHS S100G	ventricular zone of telencephalon	NHSa/b: head	nested in ISH pattern	not done		NA
NX_hs158	HSFX1-HSFX2 AFF2 IDS TMEM185A MAGEA11-MAGEA9B-MAGEA9-MAGEA2B-MAGEA2-MAGEA12-MAGEA3-MAGEA6-MAGEA1-MAGEA4-MAGEA8	telencephalon, tectum	AFF2: brain	nested in ISH pattern	not done		NA
NX_hs167	AFF2	pineal, olfactory pits, telencephalon	brain	nested in ISH pattern	not done		NA
NX_hs10	PDK3 PCYT1B POLA1 ARX	pronephric duct openings;telencephalon	ARX: telencephalon,rostrolateral diencephalon,rostro ventral hypothalamus,floor plate	partial	ectopic	telencephalon ventricular zone,periventricular nucleus of the posterior tuberculum	no overlap
NX_hs13	PDK3 PCYT1B POLA1 ARX	telencephalon,hypothalamus	ARX: telencephalon,rostrolateral diencephalon,rostro ventral hypothalamus,floor plate	nested in ISH pattern	not done		NA
NX_hs229	ARHGEF6 ZIC3	not done		NA	ectopic	ventral telencephalon,torus longitudinalis,lateral pallium,periventricular zone of optic tectum	no overlap
NX_hs202	DMD PCYT1B	dorsal telencephalon	DMD: Somites	no overlap	not done		NA
	LEGEND
	faithful pattern
	partly overlapping but with ectopic sites
	wrong
