# Supplementary material for: Long-range evolutionary constraints reveal cis-regulatory interactions on the human X chromosome
Source: Nat Commun. 2015 Apr 24;6:6904. doi: 10.1038/ncomms7904 (PMC4423230; doi:10.1038/ncomms7904)
Supplement: Supplementary Data 4 — List of individual sequence instances contributing to motifs described in Figure 4 of the main text. [file ncomms7904-s5.xlsx]

## Sheet: Table_Fig4.txt
Target Gene	motif number	RegHsa elements	Strand	start position	sequence	Observed occurrences	Expected occurrences	p-value	Observed / Shuffled motifs
SLITRK2	motif_1	RegHsa230097011	-	145348001	CAGCTGCC	17	2.332	2.10-3	4/3		Note: This Table refers to motifs described in Figure 4 of the main text. The position on the X chromosome of each sequence contributing to each motif is given. "Expected occurrences" indicates the average number of sequences found with the same motif in 1000 random samples of RegHsa elements. P-value is the corresponding p-value deduced from this empirical test. "Observed/Shuffled motifs" indica…
SLITRK2	motif_1	RegHsa230096999	-	145319049	CAGCTGCC		2.332	2.10^-3
SLITRK2	motif_1	RegHsa230096715	-	144898874	CAGCTGCC		2.332	2.10^-3
SLITRK2	motif_1	RegHsa230096649	-	144811239	CAGCTGCC		2.332	2.10^-3
SLITRK2	motif_1	RegHsa230096557	-	144613509	CAGCTGCC		2.332	2.10^-3
SLITRK2	motif_1	RegHsa230096372	+	144227998	CAGCTGCC		2.332	2.10^-3
SLITRK2	motif_1	RegHsa230096757	+	144958631	CAGCTGCA		2.332	2.10^-3
SLITRK2	motif_1	RegHsa230096711	+	144895009	CAGCTGCA		2.332	2.10^-3
SLITRK2	motif_1	RegHsa230096707	-	144891022	CAGCTGCA		2.332	2.10^-3
SLITRK2	motif_1	RegHsa230096690	-	144872350	CAGCTGCA		2.332	2.10^-3
SLITRK2	motif_1	RegHsa230096626	-	144760056	CAGCTGCA		2.332	2.10^-3
SLITRK2	motif_1	RegHsa230097009	-	145346485	CTGCTGCC		2.332	2.10^-3
SLITRK2	motif_1	RegHsa230096697	+	144879970	CTGCTGCC		2.332	2.10^-3
SLITRK2	motif_1	RegHsa230096559	+	144628436	CTGCTGCC		2.332	2.10^-3
SLITRK2	motif_1	RegHsa230096748	+	144943521	CAGCTGGC		2.332	2.10^-3
SLITRK2	motif_1	RegHsa230096957	+	145242159	GAGCTGCC		2.332	2.10^-3
SLITRK2	motif_1	RegHsa230096942	+	145213419	CAGCTGAC		2.332	2.10^-3
MAGEB10	motif_5	RegHsa230023794	-	28633729	GGGGCTGG	10	1.38	2.10-3	NA
MAGEB10	motif_5	RegHsa230023640	-	28452951	TGGGCTGG		1.38	2.10^-3
MAGEB10	motif_5	RegHsa230023607	-	28398877	TGGGCTGG		1.38	2.10^-3
MAGEB10	motif_5	RegHsa230023759	+	28601415	GGGGCTGA		1.38	2.10^-3
MAGEB10	motif_5	RegHsa230023726	-	28563605	GGGGCTGA		1.38	2.10^-3
MAGEB10	motif_5	RegHsa230023294	+	27987578	GGGGCTGA		1.38	2.10^-3
MAGEB10	motif_5	RegHsa230023161	-	27853800	GGGGCTGA		1.38	2.10^-3
MAGEB10	motif_5	RegHsa230023768	+	28607599	AGGGCTGG		1.38	2.10^-3
MAGEB10	motif_5	RegHsa230023682	+	28517010	AGGGCTGG		1.38	2.10^-3
MAGEB10	motif_5	RegHsa230023570	+	28344946	GGGGCAGG		1.38	2.10^-3
MAGEB10	motif_11	RegHsa230023766	+	28605047	GCCTGGAA	7	0.522	1.10-3	1/7
MAGEB10	motif_11	RegHsa230023682	-	28516843	GCCTGGAA		0.522	1.10^-3
MAGEB10	motif_11	RegHsa230023542	+	28306374	GCCTGGAA		0.522	1.10^-3
MAGEB10	motif_11	RegHsa230023488	-	28235089	GCCTGGAA		0.522	1.10^-3
MAGEB10	motif_11	RegHsa230023361	-	28074456	GCCTGGAA		0.522	1.10^-3
MAGEB10	motif_11	RegHsa230023768	+	28607159	GCCTGGGA		0.522	1.10^-3
MAGEB10	motif_11	RegHsa230023766	-	28605103	GCCTGGGA		0.522	1.10^-3
MAGEB10	motif_9	RegHsa230023238	+	27931280	GCCCTCCC	6	0.826	6.10-3
MAGEB10	motif_9	RegHsa230023148	+	27829317	GGCCTCCC		0.826	6.10^-3
MAGEB10	motif_9	RegHsa230022518	+	27039264	GGCCTCCC		0.826	6.10^-3
MAGEB10	motif_9	RegHsa230023814	-	28645440	ACCCTCCC		0.826	6.10^-3
MAGEB10	motif_9	RegHsa230023759	+	28600830	ACCCTCCC		0.826	6.10^-3
MAGEB10	motif_9	RegHsa230023226	-	27924005	GCTCTCCC		0.826	6.10^-3
MAGEB10	motif_13	RegHsa230023768	+	28607084	CTGTCTGC	6	0.315	< 10-3	1/1
MAGEB10	motif_13	RegHsa230023708	+	28541781	CTGTCTGC		0.315	< 10^-3
MAGEB10	motif_13	RegHsa230023595	+	28375550	CTGTCTGC		0.315	< 10^-3
MAGEB10	motif_13	RegHsa230023580	-	28356099	CTGTCTGC		0.315	< 10^-3
MAGEB10	motif_13	RegHsa230023398	-	28124338	CTGTCTGC		0.315	< 10^-3
MAGEB10	motif_13	RegHsa230023019	+	27674388	CTGTCTGC		0.315	< 10^-3
IL1RAPL1	motif_7	RegHsa230024508	+	29492167	AGGGAAGG	5	0.476	2.10-3
IL1RAPL1	motif_7	RegHsa230024318	-	29256158	AGGGAAGG		0.476	2.10^-3
IL1RAPL1	motif_7	RegHsa230024222	+	29135495	AGGGAAGG		0.476	2.10^-3
IL1RAPL1	motif_7	RegHsa230024174	+	29066751	AGGGAAGG		0.476	2.10^-3
IL1RAPL1	motif_7	RegHsa230023937	+	28777461	AGGGAAGG		0.476	2.10^-3
IL1RAPL1	motif_3	RegHsa230024482	+	29463591	CACTGGCC	11	0.869	< 10-3	2/2
IL1RAPL1	motif_3	RegHsa230024313	-	29249352	CACTGGCC		0.869	< 10^-3
IL1RAPL1	motif_3	RegHsa230024129	-	29007317	CACTGGCC		0.869	< 10^-3
IL1RAPL1	motif_3	RegHsa230024039	+	28894701	CACTGGCC		0.869	< 10^-3
IL1RAPL1	motif_3	RegHsa230024311	-	29248083	CAGTGGCC		0.869	< 10^-3
IL1RAPL1	motif_3	RegHsa230023913	-	28749062	CAGTGGCC		0.869	< 10^-3
IL1RAPL1	motif_3	RegHsa230024474	+	29450870	CACTTGCC		0.869	< 10^-3
IL1RAPL1	motif_3	RegHsa230024018	+	28869249	CACTTGCC		0.869	< 10^-3
IL1RAPL1	motif_3	RegHsa230023952	+	28796573	CACTTGCC		0.869	< 10^-3
IL1RAPL1	motif_3	RegHsa230024003	+	28854272	CACAGGCC		0.869	< 10^-3
IL1RAPL1	motif_3	RegHsa230023961	-	28805390	CACTGCCC		0.869	< 10^-3
IL1RAPL1	motif_2	RegHsa230024516	+	29503293	AGCTGCAG	14	2.199	< 10-3	NA
IL1RAPL1	motif_2	RegHsa230024436	-	29410325	AGCTGCAG		2.199	< 10^-3
IL1RAPL1	motif_2	RegHsa230024427	-	29400879	AGCTGCAG		2.199	< 10^-3
IL1RAPL1	motif_2	RegHsa230023961	-	28805473	AGCTGCAG		2.199	< 10^-3
IL1RAPL1	motif_2	RegHsa230023949	-	28789417	AGCTGCAG		2.199	< 10^-3
IL1RAPL1	motif_2	RegHsa230024367	+	29320847	AGCAGCAG		2.199	< 10^-3
IL1RAPL1	motif_2	RegHsa230024218	-	29123604	AGCAGCAG		2.199	< 10^-3
IL1RAPL1	motif_2	RegHsa230024194	+	29088480	AGCAGCAG		2.199	< 10^-3
IL1RAPL1	motif_2	RegHsa230023946	-	28786420	AGCAGCAG		2.199	< 10^-3
IL1RAPL1	motif_2	RegHsa230023897	+	28727774	AGCAGCAG		2.199	< 10^-3
IL1RAPL1	motif_2	RegHsa230023991	+	28841051	AGCTGCTG		2.199	< 10^-3
IL1RAPL1	motif_2	RegHsa230024210	-	29108749	TGCTGCAG		2.199	< 10^-3
IL1RAPL1	motif_2	RegHsa230024024	-	28880096	TGCTGCAG		2.199	< 10^-3
IL1RAPL1	motif_2	RegHsa230023974	-	28825154	TGCTGCAG		2.199	< 10^-3
IL1RAPL1	motif_1	RegHsa230024377	+	29335331	TGCTGCCA	30	2.626	< 10-3	2/1
IL1RAPL1	motif_1	RegHsa230024344	-	29286325	TGCTGCCA		2.626	< 10^-3
IL1RAPL1	motif_1	RegHsa230024331	+	29275828	TGCTGCCA		2.626	< 10^-3
IL1RAPL1	motif_1	RegHsa230024218	-	29123516	TGCTGCCA		2.626	< 10^-3
IL1RAPL1	motif_1	RegHsa230024161	+	29054163	TGCTGCCA		2.626	< 10^-3
IL1RAPL1	motif_1	RegHsa230024039	-	28894774	TGCTGCCA		2.626	< 10^-3
IL1RAPL1	motif_1	RegHsa230024391	+	29346199	TCCTGCCA		2.626	< 10^-3
IL1RAPL1	motif_1	RegHsa230024044	-	28899382	TCCTGCCA		2.626	< 10^-3
IL1RAPL1	motif_1	RegHsa230024040	+	28895533	TCCTGCCA		2.626	< 10^-3
IL1RAPL1	motif_1	RegHsa230023976	+	28828976	TCCTGCCA		2.626	< 10^-3
IL1RAPL1	motif_1	RegHsa230023949	-	28789427	TCCTGCCA		2.626	< 10^-3
IL1RAPL1	motif_1	RegHsa230023918	-	28756908	TCCTGCCA		2.626	< 10^-3
IL1RAPL1	motif_1	RegHsa230024330	-	29272847	GGCTGCCA		2.626	< 10^-3
IL1RAPL1	motif_1	RegHsa230024322	+	29262311	GGCTGCCA		2.626	< 10^-3
IL1RAPL1	motif_1	RegHsa230024128	+	29006505	GGCTGCCA		2.626	< 10^-3
IL1RAPL1	motif_1	RegHsa230024449	+	29427098	TTCTGCCA		2.626	< 10^-3
IL1RAPL1	motif_1	RegHsa230024247	-	29157849	TTCTGCCA		2.626	< 10^-3
IL1RAPL1	motif_1	RegHsa230024137	+	29016469	TTCTGCCA		2.626	< 10^-3
IL1RAPL1	motif_1	RegHsa230024136	-	29016104	TTCTGCCA		2.626	< 10^-3
IL1RAPL1	motif_1	RegHsa230023974	+	28824785	TTCTGCCA		2.626	< 10^-3
IL1RAPL1	motif_1	RegHsa230024333	-	29277226	AGCTGCCA		2.626	< 10^-3
IL1RAPL1	motif_1	RegHsa230024221	+	29128469	AGCTGCCA		2.626	< 10^-3
IL1RAPL1	motif_1	RegHsa230024161	+	29054098	AGCTGCCA		2.626	< 10^-3
IL1RAPL1	motif_1	RegHsa230024591	-	29598960	TGCTGTCA		2.626	< 10^-3
IL1RAPL1	motif_1	RegHsa230024496	-	29480606	TGCTGTCA		2.626	< 10^-3
IL1RAPL1	motif_1	RegHsa230024436	-	29410441	TGCTGTCA		2.626	< 10^-3
IL1RAPL1	motif_1	RegHsa230024320	-	29259925	TGCTGTCA		2.626	< 10^-3
IL1RAPL1	motif_1	RegHsa230023966	+	28811331	TGCTGTCA		2.626	< 10^-3
IL1RAPL1	motif_1	RegHsa230024496	+	29480683	TGCTGCCT		2.626	< 10^-3
IL1RAPL1	motif_1	RegHsa230024471	-	29449243	TGCTGCCT		2.626	< 10^-3
IL1RAPL1	motif_12	RegHsa230024412	-	29371563	CAGCCCTG	5	0.674	2.10-3	1/7
IL1RAPL1	motif_12	RegHsa230024316	+	29254063	CAGCCCTG		0.674	2.10^-3
IL1RAPL1	motif_12	RegHsa230024127	+	29006014	CAGCCCTG		0.674	2.10^-3
IL1RAPL1	motif_12	RegHsa230024394	+	29346870	CAGCTCTG		0.674	2.10^-3
IL1RAPL1	motif_12	RegHsa230024210	-	29109103	CAGCTCTG		0.674	2.10^-3
AFF2	motif_1	RegHsa230098491	-	147810137	CAGCTGGC	27	2.712	< 10-3	NA
AFF2	motif_1	RegHsa230098489	+	147805171	CAGCTGGC		2.712	< 10^-3
AFF2	motif_1	RegHsa230098432	-	147734384	CAGCTGCC		2.712	< 10^-3
AFF2	motif_1	RegHsa230098388	-	147682122	CAGCTGCC		2.712	< 10^-3
AFF2	motif_1	RegHsa230098380	+	147673632	CAGCTGCC		2.712	< 10^-3
AFF2	motif_1	RegHsa230098371	-	147666009	CAGCTGGC		2.712	< 10^-3
AFF2	motif_1	RegHsa230098283	-	147557297	CAGCTGGC		2.712	< 10^-3
AFF2	motif_1	RegHsa230098131	-	147283684	CAGCTGCC		2.712	< 10^-3
AFF2	motif_1	RegHsa230098100	-	147238126	CAGCTGCC		2.712	< 10^-3
AFF2	motif_1	RegHsa230098639	-	147980878	CAGATGGC		2.712	< 10^-3
AFF2	motif_1	RegHsa230098525	+	147853818	CAGATGGC		2.712	< 10^-3
AFF2	motif_1	RegHsa230098434	-	147736671	CAGATGGC		2.712	< 10^-3
AFF2	motif_1	RegHsa230098325	+	147605007	CAGATGGC		2.712	< 10^-3
AFF2	motif_1	RegHsa230098176	-	147352968	CAGATGGC		2.712	< 10^-3
AFF2	motif_1	RegHsa230098110	+	147243355	CAGATGGC		2.712	< 10^-3
AFF2	motif_1	RegHsa230098040	+	147167138	CAGATGGC		2.712	< 10^-3
AFF2	motif_1	RegHsa230097996	+	147094155	CAGATGGC		2.712	< 10^-3
AFF2	motif_1	RegHsa230098548	+	147881115	CAGCAGGC		2.712	< 10^-3
AFF2	motif_1	RegHsa230098337	+	147617824	CAGCAGGC		2.712	< 10^-3
AFF2	motif_1	RegHsa230098244	+	147498363	CAGCAGGC		2.712	< 10^-3
AFF2	motif_1	RegHsa230098034	-	147156233	CAGCAGGC		2.712	< 10^-3
AFF2	motif_1	RegHsa230098559	+	147893290	CACCTGGC		2.712	< 10^-3
AFF2	motif_1	RegHsa230098491	+	147810044	CACCTGGC		2.712	< 10^-3
AFF2	motif_1	RegHsa230098376	+	147670981	CACCTGGC		2.712	< 10^-3
AFF2	motif_1	RegHsa230098264	+	147541006	CACCTGGC		2.712	< 10^-3
AFF2	motif_1	RegHsa230098255	+	147523168	CACCTGGC		2.712	< 10^-3
AFF2	motif_1	RegHsa230098550	-	147885445	CTGCTGGC		2.712	< 10^-3
AFF2	motif_12	RegHsa230098533	-	147867240	CAGGGAGG	8	0.589	< 10-3	NA
AFF2	motif_12	RegHsa230098396	+	147694782	CAGGGAGG	8	0.589	< 10^-3
AFF2	motif_12	RegHsa230098364	-	147657594	CAGGGAGG	8	0.589	< 10^-3
AFF2	motif_12	RegHsa230098636	-	147974291	CAGGGAAG	8	0.589	< 10^-3
AFF2	motif_12	RegHsa230098563	+	147897287	CAGGGAAG	8	0.589	< 10^-3
AFF2	motif_12	RegHsa230098548	-	147881587	CAGGGAAG	8	0.589	< 10^-3
AFF2	motif_12	RegHsa230098149	+	147307966	CAGGGAAG	8	0.589	< 10^-3
AFF2	motif_12	RegHsa230097705	+	146692971	CAGGGAAG	8	0.589	< 10^-3
AFF2	motif_3	RegHsa230098601	+	147941665	CCACTGGC	13	0.654	< 10-3	0/1
AFF2	motif_3	RegHsa230098548	+	147881768	CCACTGGC	13	0.654	< 10^-3
AFF2	motif_3	RegHsa230098489	-	147805273	CCACTGGC	13	0.654	< 10^-3
AFF2	motif_3	RegHsa230098243	+	147497415	CCACTGGC	13	0.654	< 10^-3
AFF2	motif_3	RegHsa230098223	+	147466808	CCACTGGC	13	0.654	< 10^-3
AFF2	motif_3	RegHsa230098133	+	147288270	CCACTGGC	13	0.654	< 10^-3
AFF2	motif_3	RegHsa230098289	-	147576332	CCAGTGGC	13	0.654	< 10^-3
AFF2	motif_3	RegHsa230098615	-	147954840	TCACTGGC	13	0.654	< 10^-3
AFF2	motif_3	RegHsa230098563	-	147897247	TCACTGGC	13	0.654	< 10^-3
AFF2	motif_3	RegHsa230098333	-	147613642	TCACTGGC	13	0.654	< 10^-3
AFF2	motif_3	RegHsa230098195	-	147394498	TCACTGGC	13	0.654	< 10^-3
AFF2	motif_3	RegHsa230098570	-	147906254	CCACTGCC	13	0.654	< 10^-3
AFF2	motif_3	RegHsa230098445	+	147745169	CCACTGCC	13	0.654	< 10^-3
AFF2	motif_4	RegHsa230098561	+	147895727	AGCAGCAG	20	1.905	< 10-3	NA
AFF2	motif_4	RegHsa230098552	+	147887595	AGCAGCAG	20	1.905	< 10^-3
AFF2	motif_4	RegHsa230098543	+	147877907	AGCAGCAG	20	1.905	< 10^-3
AFF2	motif_4	RegHsa230098339	-	147619235	AGCAGCAG	20	1.905	< 10^-3
AFF2	motif_4	RegHsa230098240	-	147493683	AGCAGCAG	20	1.905	< 10^-3
AFF2	motif_4	RegHsa230098221	+	147464089	AGCAGCAG	20	1.905	< 10^-3
AFF2	motif_4	RegHsa230098147	+	147306725	AGCAGCAG	20	1.905	< 10^-3
AFF2	motif_4	RegHsa230098033	-	147153120	AGCAGCAG	20	1.905	< 10^-3
AFF2	motif_4	RegHsa230098537	-	147870192	AGCAGCTG	20	1.905	< 10^-3
AFF2	motif_4	RegHsa230098243	+	147497372	AGCAGCTG	20	1.905	< 10^-3
AFF2	motif_4	RegHsa230098051	+	147179975	AGCAGCTG	20	1.905	< 10^-3
AFF2	motif_4	RegHsa230098636	+	147974484	AACAGCAG	20	1.905	< 10^-3
AFF2	motif_4	RegHsa230098612	+	147952207	AACAGCAG	20	1.905	< 10^-3
AFF2	motif_4	RegHsa230098485	+	147796631	AACAGCAG	20	1.905	< 10^-3
AFF2	motif_4	RegHsa230098403	+	147703653	AACAGCAG	20	1.905	< 10^-3
AFF2	motif_4	RegHsa230098227	+	147479555	AACAGCAG	20	1.905	< 10^-3
AFF2	motif_4	RegHsa230098420	-	147723837	AGGAGCAG	20	1.905	< 10^-3
AFF2	motif_4	RegHsa230098155	+	147314194	AGGAGCAG	20	1.905	< 10^-3
AFF2	motif_4	RegHsa230098105	+	147240436	AGGAGCAG	20	1.905	< 10^-3
AFF2	motif_4	RegHsa230098100	-	147237992	AGGAGCAG	20	1.905	< 10^-3
AFF2	motif_7	RegHsa230098563	+	147897100	TGCTTCCA	16	0.946	< 10-3	0/1
AFF2	motif_7	RegHsa230098483	-	147793285	TGCTTCCA	16	0.946	< 10^-3
AFF2	motif_7	RegHsa230098416	+	147718692	TGCTTCCA	16	0.946	< 10^-3
AFF2	motif_7	RegHsa230098396	+	147694606	TGCTTCCA	16	0.946	< 10^-3
AFF2	motif_7	RegHsa230098372	+	147666578	TGCTTCCA	16	0.946	< 10^-3
AFF2	motif_7	RegHsa230098346	+	147637730	TGCTTCCA	16	0.946	< 10^-3
AFF2	motif_7	RegHsa230098283	-	147557367	TGCTTCCA	16	0.946	< 10^-3
AFF2	motif_7	RegHsa230098279	+	147554857	TGCTTCCA	16	0.946	< 10^-3
AFF2	motif_7	RegHsa230098174	-	147351719	TGCTTCCA	16	0.946	< 10^-3
AFF2	motif_7	RegHsa230098603	+	147943641	TGCTGCCA	16	0.946	< 10^-3
AFF2	motif_7	RegHsa230098594	+	147932908	TGCTGCCA	16	0.946	< 10^-3
AFF2	motif_7	RegHsa230098511	+	147834371	TGCTGCCA	16	0.946	< 10^-3
AFF2	motif_7	RegHsa230098414	+	147717735	TGCTGCCA	16	0.946	< 10^-3
AFF2	motif_7	RegHsa230098367	+	147659454	GGCTTCCA	16	0.946	< 10^-3
AFF2	motif_7	RegHsa230098346	-	147637586	GGCTTCCA	16	0.946	< 10^-3
AFF2	motif_7	RegHsa230098108	+	147242212	GGCTTCCA	16	0.946	< 10^-3
AFF2	motif_8	RegHsa230098512	-	147834842	CAGAGCAG	10	0.988	2.10-3	0/1
AFF2	motif_8	RegHsa230098485	+	147796725	CAGAGCAG	10	0.988	2.10^-3
AFF2	motif_8	RegHsa230098375	-	147670756	CAGAGCAG	10	0.988	2.10^-3
AFF2	motif_8	RegHsa230098356	+	147650318	CAGAGCAG	10	0.988	2.10^-3
AFF2	motif_8	RegHsa230098110	-	147243611	CAGAGCAG	10	0.988	2.10^-3
AFF2	motif_8	RegHsa230098025	+	147136834	CAGAGCAG	10	0.988	2.10^-3
AFF2	motif_8	RegHsa230098561	-	147895635	CAGAGCTG	10	0.988	2.10^-3
AFF2	motif_8	RegHsa230098552	-	147887508	CAGAGCTG	10	0.988	2.10^-3
AFF2	motif_8	RegHsa230098467	+	147780000	CAGAGCTG	10	0.988	2.10^-3
AFF2	motif_8	RegHsa230098305	+	147589385	CAGAGCTG	10	0.988	2.10^-3
AR	motif_1	RegHsa230046259	+	66942999	CCCAGCTG	11	1.643	6.10-3	NA
AR	motif_1	RegHsa230046254	+	66938973	CCCAGCTG	11	1.643	6.10^-3
AR	motif_1	RegHsa230046205	+	66863471	CCCAGCTG	11	1.643	6.10^-3
AR	motif_1	RegHsa230046137	+	66783560	CCCAGCTG	11	1.643	6.10^-3
AR	motif_1	RegHsa230046267	+	66967062	CACAGCTG	11	1.643	6.10^-3
AR	motif_1	RegHsa230046137	+	66783855	CACAGCTG	11	1.643	6.10^-3
AR	motif_1	RegHsa230045905	+	66087698	CACAGCTG	11	1.643	6.10^-3
AR	motif_1	RegHsa230045899	+	66082442	CACAGCTG	11	1.643	6.10^-3
AR	motif_1	RegHsa230046241	-	66920246	CTCAGCTG	11	1.643	6.10^-3
AR	motif_1	RegHsa230046017	-	66387515	CTCAGCTG	11	1.643	6.10^-3
AR	motif_1	RegHsa230046089	+	66661989	CCCAGGTG	11	1.643	6.10^-3
ZIC3	motif_1	RegHsa230092318	+	136992949	CAGCTGGC	27	7.676	3.10-3	4/2
ZIC3	motif_1	RegHsa230092260	-	136924084	CAGCTGGC	27	7.676	3.10^-3
ZIC3	motif_1	RegHsa230092113	+	136718791	CAGCTGGC	27	7.676	3.10^-3
ZIC3	motif_1	RegHsa230091941	+	136567342	CAGCTGGC	27	7.676	3.10^-3
ZIC3	motif_1	RegHsa230092350	-	137027984	CAGGTGGC	27	7.676	3.10^-3
ZIC3	motif_1	RegHsa230092152	+	136781036	CAGGTGGC	27	7.676	3.10^-3
ZIC3	motif_1	RegHsa230092118	+	136724032	CAGGTGGC	27	7.676	3.10^-3
ZIC3	motif_1	RegHsa230091989	+	136626696	CAGGTGGC	27	7.676	3.10^-3
ZIC3	motif_1	RegHsa230092411	-	137128605	CAGCTGCC	27	7.676	3.10^-3
ZIC3	motif_1	RegHsa230092342	+	137011698	CAGCTGCC	27	7.676	3.10^-3
ZIC3	motif_1	RegHsa230092205	-	136841210	CAGCTGCC	27	7.676	3.10^-3
ZIC3	motif_1	RegHsa230092131	+	136749959	CAGCTGCC	27	7.676	3.10^-3
ZIC3	motif_1	RegHsa230092088	-	136703535	CAGCTGCC	27	7.676	3.10^-3
ZIC3	motif_1	RegHsa230091932	-	136563900	CAGCTGCC	27	7.676	3.10^-3
ZIC3	motif_1	RegHsa230092318	+	136992987	CAGCTGGG	27	7.676	3.10^-3
ZIC3	motif_1	RegHsa230092205	-	136841521	CAGCTGGG	27	7.676	3.10^-3
ZIC3	motif_1	RegHsa230092190	+	136831524	CAGCTGGG	27	7.676	3.10^-3
ZIC3	motif_1	RegHsa230092139	-	136766741	CAGCTGGG	27	7.676	3.10^-3
ZIC3	motif_1	RegHsa230091994	-	136632293	CTGCTGGC	27	7.676	3.10^-3
ZIC3	motif_1	RegHsa230092415	+	137140312	CAGCTGGT	27	7.676	3.10^-3
ZIC3	motif_1	RegHsa230092324	-	136998668	CAGCTGGT	27	7.676	3.10^-3
ZIC3	motif_1	RegHsa230092297	-	136960189	CAGCTGGT	27	7.676	3.10^-3
ZIC3	motif_1	RegHsa230092285	-	136947305	CAGCTGGT	27	7.676	3.10^-3
ZIC3	motif_1	RegHsa230092398	-	137088422	CAGCTGGA	27	7.676	3.10^-3
ZIC3	motif_1	RegHsa230092340	-	137010811	CAGCTGGA	27	7.676	3.10^-3
ZIC3	motif_1	RegHsa230092207	-	136842890	CAGCTGGA	27	7.676	3.10^-3
ZIC3	motif_1	RegHsa230092075	-	136676416	CAGCTGTC	27	7.676	3.10^-3
BCOR	motif_1	RegHsa230032232	-	39715112	CAGCTGGC	30	2.058	< 10-3	0/6
BCOR	motif_1	RegHsa230032187	-	39673267	CAGCTGGC	30	2.058	< 10^-3
BCOR	motif_1	RegHsa230032152	+	39626246	CAGCTGGC	30	2.058	< 10^-3
BCOR	motif_1	RegHsa230032139	-	39615139	CAGCTGGC	30	2.058	< 10^-3
BCOR	motif_1	RegHsa230032133	-	39608530	CAGCTGGC	30	2.058	< 10^-3
BCOR	motif_1	RegHsa230031979	+	39378026	CAGCTGGC	30	2.058	< 10^-3
BCOR	motif_1	RegHsa230032231	-	39713027	CAGCTGGG	30	2.058	< 10^-3
BCOR	motif_1	RegHsa230032117	+	39586301	CAGCTGGG	30	2.058	< 10^-3
BCOR	motif_1	RegHsa230032117	-	39586184	CAGCTGGG	30	2.058	< 10^-3
BCOR	motif_1	RegHsa230032108	-	39576501	CAGCTGGG	30	2.058	< 10^-3
BCOR	motif_1	RegHsa230032084	+	39537964	CAGCTGGG	30	2.058	< 10^-3
BCOR	motif_1	RegHsa230031980	+	39378816	CAGCTGGG	30	2.058	< 10^-3
BCOR	motif_1	RegHsa230031977	+	39375918	CAGCTGGG	30	2.058	< 10^-3
BCOR	motif_1	RegHsa230031955	+	39347358	CAGCTGGG	30	2.058	< 10^-3
BCOR	motif_1	RegHsa230032214	+	39699524	CAGCTGCC	30	2.058	< 10^-3
BCOR	motif_1	RegHsa230032087	+	39541660	CAGCTGCC	30	2.058	< 10^-3
BCOR	motif_1	RegHsa230032029	-	39463384	CAGCTGCC	30	2.058	< 10^-3
BCOR	motif_1	RegHsa230032015	-	39448180	CAGCTGCC	30	2.058	< 10^-3
BCOR	motif_1	RegHsa230032005	-	39435404	CAGCTGCC	30	2.058	< 10^-3
BCOR	motif_1	RegHsa230031955	+	39347491	CAGCTGCC	30	2.058	< 10^-3
BCOR	motif_1	RegHsa230032138	+	39614974	CAGCAGGC	30	2.058	< 10^-3
BCOR	motif_1	RegHsa230032128	+	39598611	CTGCTGGC	30	2.058	< 10^-3
BCOR	motif_1	RegHsa230032094	-	39548224	CTGCTGGC	30	2.058	< 10^-3
BCOR	motif_1	RegHsa230032060	-	39511784	CTGCTGGC	30	2.058	< 10^-3
BCOR	motif_1	RegHsa230032014	+	39445875	CTGCTGGC	30	2.058	< 10^-3
BCOR	motif_1	RegHsa230032005	+	39435444	CAGCAGGC	30	2.058	< 10^-3
BCOR	motif_1	RegHsa230032005	-	39435351	CTGCTGGC	30	2.058	< 10^-3
BCOR	motif_1	RegHsa230031997	-	39415272	CTGCTGGC	30	2.058	< 10^-3
BCOR	motif_1	RegHsa230031971	-	39368380	CTGCTGGC	30	2.058	< 10^-3
BCOR	motif_1	RegHsa230031962	+	39355497	CAGCAGGC	30	2.058	< 10^-3
BCOR	motif_10	RegHsa230032142	-	39618973	AGGGCTGC	9	0.47	< 10-3	NA
BCOR	motif_10	RegHsa230032084	-	39537869	AGGGCTGC	9	0.47	< 10^-3
BCOR	motif_10	RegHsa230032062	-	39512986	AGGGCTGC	9	0.47	< 10^-3
BCOR	motif_10	RegHsa230031977	+	39376089	AGGGCTGC	9	0.47	< 10^-3
BCOR	motif_10	RegHsa230031976	-	39375425	AGGGCTGC	9	0.47	< 10^-3
BCOR	motif_10	RegHsa230032214	-	39699461	GGGGCTGC	9	0.47	< 10^-3
BCOR	motif_10	RegHsa230032142	-	39618952	GGGGCTGC	9	0.47	< 10^-3
BCOR	motif_10	RegHsa230032122	+	39589658	GGGGCTGC	9	0.47	< 10^-3
BCOR	motif_10	RegHsa230031977	+	39376107	GGGGCTGC	9	0.47	< 10^-3
BCOR	motif_14	RegHsa230032177	-	39661731	CCTGGAAG	13	1.194	< 10-3	0/3
BCOR	motif_14	RegHsa230032151	-	39624984	CCTGGAAG	13	1.194	< 10^-3
BCOR	motif_14	RegHsa230032123	-	39590631	CCTGGAAG	13	1.194	< 10^-3
BCOR	motif_14	RegHsa230032005	-	39435381	CCTGGAAG	13	1.194	< 10^-3
BCOR	motif_14	RegHsa230032001	+	39421013	CCTGGAAG	13	1.194	< 10^-3
BCOR	motif_14	RegHsa230031962	+	39355429	CCTGGAAG	13	1.194	< 10^-3
BCOR	motif_14	RegHsa230032187	+	39673344	CCTGGGAG	13	1.194	< 10^-3
BCOR	motif_14	RegHsa230032163	+	39642450	CCTGGGAG	13	1.194	< 10^-3
BCOR	motif_14	RegHsa230032055	+	39504903	CCTGGGAG	13	1.194	< 10^-3
BCOR	motif_14	RegHsa230031965	+	39360849	CCTGGGAG	13	1.194	< 10^-3
BCOR	motif_14	RegHsa230032180	-	39667837	CCTGGAAA	13	1.194	< 10^-3
BCOR	motif_14	RegHsa230032040	+	39472903	CCTGGAAA	13	1.194	< 10^-3
BCOR	motif_14	RegHsa230032005	+	39435172	CCTGGAAA	13	1.194	< 10^-3
BCOR	motif_3	RegHsa230032160	+	39638539	CCCTCCCC	20	1.095	< 10-3	NA
BCOR	motif_3	RegHsa230032094	-	39548302	CCCTCCCC	20	1.095	< 10^-3
BCOR	motif_3	RegHsa230032063	+	39513882	CCCTCCCC	20	1.095	< 10^-3
BCOR	motif_3	RegHsa230031980	+	39378789	CCCTCCCC	20	1.095	< 10^-3
BCOR	motif_3	RegHsa230031977	+	39375693	CCCTCCCC	20	1.095	< 10^-3
BCOR	motif_3	RegHsa230032160	-	39638483	CTCTCCCC	20	1.095	< 10^-3
BCOR	motif_3	RegHsa230032117	+	39585664	CTCTCCCC	20	1.095	< 10^-3
BCOR	motif_3	RegHsa230032009	-	39436957	CTCTCCCC	20	1.095	< 10^-3
BCOR	motif_3	RegHsa230032003	+	39429457	CTCTCCCC	20	1.095	< 10^-3
BCOR	motif_3	RegHsa230031980	+	39378406	CTCTCCCC	20	1.095	< 10^-3
BCOR	motif_3	RegHsa230031977	-	39376038	CTCTCCCC	20	1.095	< 10^-3
BCOR	motif_3	RegHsa230031922	+	39309849	CTCTCCCC	20	1.095	< 10^-3
BCOR	motif_3	RegHsa230031909	-	39290647	CTCTCCCC	20	1.095	< 10^-3
BCOR	motif_3	RegHsa230032201	-	39687410	GCCTCCCC	20	1.095	< 10^-3
BCOR	motif_3	RegHsa230032196	-	39680660	GCCTCCCC	20	1.095	< 10^-3
BCOR	motif_3	RegHsa230032152	+	39626361	GCCTCCCC	20	1.095	< 10^-3
BCOR	motif_3	RegHsa230031974	-	39371933	GCCTCCCC	20	1.095	< 10^-3
BCOR	motif_3	RegHsa230032043	-	39478274	CCCTCCCT	20	1.095	< 10^-3
BCOR	motif_3	RegHsa230032040	-	39472866	CCCTCCCT	20	1.095	< 10^-3
BCOR	motif_3	RegHsa230031968	-	39364259	CCCTCCCT	20	1.095	< 10^-3
BCOR	motif_7	RegHsa230032201	+	39687434	TGCAGACA	20	1.095	< 10-3	NA
BCOR	motif_7	RegHsa230032117	+	39586285	AGCAGACA	20	1.095	< 10^-3
BCOR	motif_7	RegHsa230032087	-	39541535	TGCAGACA	20	1.095	< 10^-3
BCOR	motif_7	RegHsa230032084	+	39537778	TGCAGACA	20	1.095	< 10^-3
BCOR	motif_7	RegHsa230032063	-	39514074	AGCAGACA	20	1.095	< 10^-3
BCOR	motif_7	RegHsa230032062	-	39513023	TGCAGACA	20	1.095	< 10^-3
BCOR	motif_7	RegHsa230032011	+	39442916	TGCAGACA	20	1.095	< 10^-3
BCOR	motif_7	RegHsa230031992	+	39400084	TGCAGACA	20	1.095	< 10^-3
BCOR	motif_7	RegHsa230031968	-	39364422	AGCAGACA	20	1.095	< 10^-3
BCOR	motif_7	RegHsa230031962	+	39355552	AGCAGACA	20	1.095	< 10^-3
BCOR	motif_7	RegHsa230031961	+	39353302	TGCAGACA	20	1.095	< 10^-3
BCOR	motif_7	RegHsa230031954	-	39346818	TGCAGACA	20	1.095	< 10^-3
BCOR	motif_7	RegHsa230032087	-	39541755	TGCAGAAA	15	4.491	47.10-3	1/1
FGF13	motif_1	RegHsa230092796	+	137792207	CTGCCTTG	15	4.491	47.10^-3
FGF13	motif_1	RegHsa230092650	-	137573770	CTGCCTTG	15	4.491	47.10^-3
FGF13	motif_1	RegHsa230092848	+	137838869	CTGCCTGG	15	4.491	47.10^-3
FGF13	motif_1	RegHsa230092690	+	137643124	CTGCCTGG	15	4.491	47.10^-3
FGF13	motif_1	RegHsa230092673	+	137621646	CTGCCTGG	15	4.491	47.10^-3
FGF13	motif_1	RegHsa230092632	+	137514476	CTGCCTGG	15	4.491	47.10^-3
FGF13	motif_1	RegHsa230092832	+	137822766	CTGCCCTG	15	4.491	47.10^-3
FGF13	motif_1	RegHsa230092800	-	137792778	CTGCCCTG	15	4.491	47.10^-3
FGF13	motif_1	RegHsa230092832	+	137822604	TTGCCTTG	15	4.491	47.10^-3
FGF13	motif_1	RegHsa230092741	+	137733756	TTGCCTTG	15	4.491	47.10^-3
FGF13	motif_1	RegHsa230092807	-	137799304	CTGCCATG	15	4.491	47.10^-3
FGF13	motif_1	RegHsa230092835	+	137824861	CTGCCTTC	15	4.491	47.10^-3
FGF13	motif_1	RegHsa230092727	-	137721051	CTTCCTTG	15	4.491	47.10^-3
FGF13	motif_1	RegHsa230092677	-	137625746	CTTCCTTG	15	4.491	47.10^-3
FGF13	motif_1	RegHsa230092638	-	137526339	CTTCCTTG	15	4.491	47.10^-3
SMARCA1	motif_1	RegHsa230084494	-	127982594	CAGCTGGG	17	3.303	6.10-3	5/5
SMARCA1	motif_1	RegHsa230084463	+	127940943	CAGCTGGG	17	3.303	6.10^-3
SMARCA1	motif_1	RegHsa230084461	-	127939459	CAGCTGGG	17	3.303	6.10^-3
SMARCA1	motif_1	RegHsa230084461	+	127939231	CAGCTGGG	17	3.303	6.10^-3
SMARCA1	motif_1	RegHsa230084404	+	127815344	CAGCTGGG	17	3.303	6.10^-3
SMARCA1	motif_1	RegHsa230084391	-	127787730	CAGCTGGG	17	3.303	6.10^-3
SMARCA1	motif_1	RegHsa230084600	+	128148478	CAGCAGGG	17	3.303	6.10^-3
SMARCA1	motif_1	RegHsa230084463	+	127940958	CAGCAGGG	17	3.303	6.10^-3
SMARCA1	motif_1	RegHsa230084771	-	128353539	CAGCTGTG	17	3.303	6.10^-3
SMARCA1	motif_1	RegHsa230084463	-	127940995	CAGCTGTG	17	3.303	6.10^-3
SMARCA1	motif_1	RegHsa230084676	-	128243006	CTGCTGGG	17	3.303	6.10^-3
SMARCA1	motif_1	RegHsa230084494	+	127982553	CAGCTGGC	17	3.303	6.10^-3
SMARCA1	motif_1	RegHsa230084713	+	128274309	CAGCTGGA	17	3.303	6.10^-3
SMARCA1	motif_1	RegHsa230084461	-	127939377	CAGCTGGA	17	3.303	6.10^-3
SMARCA1	motif_1	RegHsa230084444	-	127887525	CAGCTGAG	17	3.303	6.10^-3
SMARCA1	motif_1	RegHsa230084433	+	127863736	CAGCTGGA	17	3.303	6.10^-3
SMARCA1	motif_1	RegHsa230084418	+	127838988	CAGCTGAG	17	3.303	6.10^-3
TMEM47	motif_1	RegHsa230028176	+	34330668	CTGCTGGG	18	3.802	< 10-3	2/3
TMEM47	motif_1	RegHsa230028054	+	34182461	CTGCTGGG	18	3.802	< 10^-3
TMEM47	motif_1	RegHsa230027849	+	33862290	CTGCTGGG	18	3.802	< 10^-3
TMEM47	motif_1	RegHsa230028417	+	34610558	CTGCTGGC	18	3.802	< 10^-3
TMEM47	motif_1	RegHsa230028700	+	35033153	CTGCTGTG	18	3.802	< 10^-3
TMEM47	motif_1	RegHsa230028472	-	34680362	CTGCTGTG	18	3.802	< 10^-3
TMEM47	motif_1	RegHsa230028465	-	34672390	CTGCTGTG	18	3.802	< 10^-3
TMEM47	motif_1	RegHsa230028431	+	34638044	CTGCTGTG	18	3.802	< 10^-3
TMEM47	motif_1	RegHsa230028222	+	34376407	CTGCTGTG	18	3.802	< 10^-3
TMEM47	motif_1	RegHsa230028074	+	34197541	CTGCTGTG	18	3.802	< 10^-3
TMEM47	motif_1	RegHsa230028534	+	34768193	CTGCAGGG	18	3.802	< 10^-3
TMEM47	motif_1	RegHsa230028580	+	34829190	CTGCTGAG	18	3.802	< 10^-3
TMEM47	motif_1	RegHsa230028222	+	34376249	CTGCTGAG	18	3.802	< 10^-3
TMEM47	motif_1	RegHsa230028198	-	34356363	CTGCTGAG	18	3.802	< 10^-3
TMEM47	motif_1	RegHsa230028134	+	34285772	CTGCTGAG	18	3.802	< 10^-3
TMEM47	motif_1	RegHsa230027888	+	33909064	CTGCTGAG	18	3.802	< 10^-3
TMEM47	motif_1	RegHsa230028575	-	34827286	CAGCTGGG	18	3.802	< 10^-3
TMEM47	motif_1	RegHsa230027887	+	33907382	CAGCTGGG	18	3.802	< 10^-3
CT47A1-CT47A12-CT47A6-CT47A2-CT47A11-CT47A10-CT47A5-CT47A7-CT47A4-CT47A9-CT47A8-CT47A3-CT47B1	motif_3	RegHsa230080255	-	120965021	CACAGCTG	5	0.504	2.10-3	NA
CT47A1-CT47A12-CT47A6-CT47A2-CT47A11-CT47A10-CT47A5-CT47A7-CT47A4-CT47A9-CT47A8-CT47A3-CT47B1	motif_3	RegHsa230080169	+	120746314	CACAGCTG	5	0.504	2.10^-3
CT47A1-CT47A12-CT47A6-CT47A2-CT47A11-CT47A10-CT47A5-CT47A7-CT47A4-CT47A9-CT47A8-CT47A3-CT47B1	motif_3	RegHsa230080242	-	120919664	CACAGATG	5	0.504	2.10^-3
CT47A1-CT47A12-CT47A6-CT47A2-CT47A11-CT47A10-CT47A5-CT47A7-CT47A4-CT47A9-CT47A8-CT47A3-CT47B1	motif_3	RegHsa230080208	-	120863263	CTCAGCTG	5	0.504	2.10^-3
CT47A1-CT47A12-CT47A6-CT47A2-CT47A11-CT47A10-CT47A5-CT47A7-CT47A4-CT47A9-CT47A8-CT47A3-CT47B1	motif_3	RegHsa230080208	+	120863649	CACAGGTG	5	0.504	2.10^-3
